# Supplementary material for: Detecting damaged buildings using real-time crowdsourced images and transfer learning
Source: Sci Rep. 2022 May 27;12:8968. doi: 10.1038/s41598-022-12965-0 (PMC9142599; doi:10.1038/s41598-022-12965-0)
Supplement: Supplementary file 2 — Supplementary Table S3. [file 41598_2022_12965_MOESM2_ESM.csv]

image_url
http://pbs.twimg.com/media/Bxq82KjIQAAofRZ.jpg
http://pbs.twimg.com/media/CDa--XCUIAEtcIM.jpg
http://pbs.twimg.com/media/CDa-1x2UIAEPKvB.jpg
http://pbs.twimg.com/media/CDa-2bZWYAAAZxa.jpg
http://pbs.twimg.com/media/CDa-5uVUIAAPmbw.jpg
http://pbs.twimg.com/media/CDa-bkuUEAAnnC0.jpg
http://pbs.twimg.com/media/CDa-EgpWIAARgJB.jpg
http://pbs.twimg.com/media/CDa-geGUkAA8ct6.jpg
http://pbs.twimg.com/media/CDa-gtbUEAIMnxS.jpg
http://pbs.twimg.com/media/CDa-IfWVAAErtI1.jpg
http://pbs.twimg.com/media/CDa-MSUVEAIuMPM.jpg
http://pbs.twimg.com/media/CDa-obAVAAAwLLv.jpg
http://pbs.twimg.com/media/CDa-oWiUIAEOUMz.jpg
http://pbs.twimg.com/media/CDa-oXXUUAA0KjO.jpg
http://pbs.twimg.com/media/CDa-QXcUUAADkqr.jpg
http://pbs.twimg.com/media/CDa-RcbUEAEWYza.jpg
http://pbs.twimg.com/media/CDa-RZrUMAEFQLB.jpg
http://pbs.twimg.com/media/CDa-UXPUgAEUsa-.jpg
http://pbs.twimg.com/media/CDa-v0hUEAALZx8.jpg
http://pbs.twimg.com/media/CDa-wkuVAAA8HBA.jpg
http://pbs.twimg.com/media/CDa-XhLUEAAxHFX.jpg
http://pbs.twimg.com/media/CDa-zB-VAAAZafz.jpg
http://pbs.twimg.com/media/CDa05GyVIAAjSqd.jpg
http://pbs.twimg.com/media/CDa05KFUUAA2714.jpg
http://pbs.twimg.com/media/CDa08-uUgAABexb.jpg
http://pbs.twimg.com/media/CDa0CSSVIAAze_6.jpg
http://pbs.twimg.com/media/CDa0DSNVAAAU25T.jpg
http://pbs.twimg.com/media/CDa0lw9UgAAV_Ii.jpg
http://pbs.twimg.com/media/CDa0NqPUMAAXvVP.jpg
http://pbs.twimg.com/media/CDa0OnoVIAAsWw4.jpg
http://pbs.twimg.com/media/CDa0q7HUIAAhPKz.jpg
http://pbs.twimg.com/media/CDa1FDiUEAAgEMY.jpg
http://pbs.twimg.com/media/CDa1kzvVAAAtlWY.jpg
http://pbs.twimg.com/media/CDa1pgDUEAE6d4x.jpg
http://pbs.twimg.com/media/CDa1qHfUkAA0QS9.jpg
http://pbs.twimg.com/media/CDa1xQAVIAA-lw5.jpg
http://pbs.twimg.com/media/CDa217IUEAAStqV.jpg
http://pbs.twimg.com/media/CDa25slVIAAPnUK.jpg
http://pbs.twimg.com/media/CDa25tuUgAI06WF.jpg
http://pbs.twimg.com/media/CDa25__UMAA7IT6.jpg
http://pbs.twimg.com/media/CDa2eEMUkAA0x1I.jpg
http://pbs.twimg.com/media/CDa2EmwWgAAAKax.jpg
http://pbs.twimg.com/media/CDa2jcaUEAA0WhR.jpg
http://pbs.twimg.com/media/CDa2LewVAAApukG.jpg
http://pbs.twimg.com/media/CDa2P7YUgAEcbkV.jpg
http://pbs.twimg.com/media/CDa2PCAUEAAOh2S.jpg
http://pbs.twimg.com/media/CDa2ZfHUEAAn8BN.jpg
http://pbs.twimg.com/media/CDa3j2MUkAA9nce.jpg
http://pbs.twimg.com/media/CDa3LDhUMAAzE8H.jpg
http://pbs.twimg.com/media/CDa3mIFUMAA6SH7.jpg
http://pbs.twimg.com/media/CDa48JJUUAACS8k.jpg
http://pbs.twimg.com/media/CDa4DtuVIAAk7dZ.jpg
http://pbs.twimg.com/media/CDa4DxpVAAA6PXU.jpg
http://pbs.twimg.com/media/CDa4fQ5UgAIhitz.jpg
http://pbs.twimg.com/media/CDa4FuqUIAAL1Ze.jpg
http://pbs.twimg.com/media/CDa4XHGVEAA1LsB.jpg
http://pbs.twimg.com/media/CDa4yM-UMAAMwt3.jpg
http://pbs.twimg.com/media/CDa5-F0WMAAlkZJ.jpg
http://pbs.twimg.com/media/CDa573oUIAAyuI2.jpg
http://pbs.twimg.com/media/CDa58-jVEAE8SfU.jpg
http://pbs.twimg.com/media/CDa58f-WYAAFc9K.jpg
http://pbs.twimg.com/media/CDa5AoXUIAAMGrC.jpg
http://pbs.twimg.com/media/CDa5HkUUkAAt9j1.jpg
http://pbs.twimg.com/media/CDa5qe4UsAEWI6E.jpg
http://pbs.twimg.com/media/CDa5yUeVIAA9kwl.jpg
http://pbs.twimg.com/media/CDa66xjUgAEluRh.jpg
http://pbs.twimg.com/media/CDa69ATUkAARohP.jpg
http://pbs.twimg.com/media/CDa69MQUIAAE6kx.jpg
http://pbs.twimg.com/media/CDa6HP9VIAAl2bR.jpg
http://pbs.twimg.com/media/CDa6lybUgAA5luc.jpg
http://pbs.twimg.com/media/CDa6PAnUgAAi31g.jpg
http://pbs.twimg.com/media/CDa6rzUVAAA0aOP.jpg
http://pbs.twimg.com/media/CDa6z09UIAALlCF.jpg
http://pbs.twimg.com/media/CDa78ssVEAAHdMz.jpg
http://pbs.twimg.com/media/CDa7GBoUgAA7iu5.jpg
http://pbs.twimg.com/media/CDa7j0IVEAAvgLz.jpg
http://pbs.twimg.com/media/CDa7OnZUEAAFQ4T.jpg
http://pbs.twimg.com/media/CDa7R4SUsAAT-j2.jpg
http://pbs.twimg.com/media/CDa7S8nUgAA_4J8.jpg
http://pbs.twimg.com/media/CDa7UQTUsAAXf1V.jpg
http://pbs.twimg.com/media/CDa7Vo0UIAIGc6E.jpg
http://pbs.twimg.com/media/CDa7XkbWEAA8Prf.jpg
http://pbs.twimg.com/media/CDa85C4UEAAzOpR.jpg
http://pbs.twimg.com/media/CDa88vkUUAAVbvA.jpg
http://pbs.twimg.com/media/CDa8Aa0VIAI2pET.jpg
http://pbs.twimg.com/media/CDa8bATUEAA-gKw.jpg
http://pbs.twimg.com/media/CDa8D7pUMAAMRmV.jpg
http://pbs.twimg.com/media/CDa8E8vWMAA_1ly.jpg
http://pbs.twimg.com/media/CDa8FX2UMAA7bHC.jpg
http://pbs.twimg.com/media/CDa8HhAVIAEPdNn.jpg
http://pbs.twimg.com/media/CDa8VxSUIAEupWX.jpg
http://pbs.twimg.com/media/CDa8XYCWgAA0T3h.jpg
http://pbs.twimg.com/media/CDa8YDNWgAAy47h.jpg
http://pbs.twimg.com/media/CDa8YGnWIAElIcK.jpg
http://pbs.twimg.com/media/CDa8zcAWMAAPkmW.jpg
http://pbs.twimg.com/media/CDa8_IcVAAA9qj8.jpg
http://pbs.twimg.com/media/CDa9-qqUMAA56Yd.jpg
http://pbs.twimg.com/media/CDa9Bd4UMAEwb4q.jpg
http://pbs.twimg.com/media/CDa9gAiUMAAPsFb.jpg
http://pbs.twimg.com/media/CDa9jBJVIAAYuvn.jpg
http://pbs.twimg.com/media/CDa9jBUUIAADIau.jpg
http://pbs.twimg.com/media/CDa9KkGWoAAbtXa.jpg
http://pbs.twimg.com/media/CDa9lBeWgAA2EVY.jpg
http://pbs.twimg.com/media/CDa9POfVAAAWoc0.jpg
http://pbs.twimg.com/media/CDa9tszVAAAn4uO.jpg
http://pbs.twimg.com/media/CDarmyvUIAA0K6_.jpg
http://pbs.twimg.com/media/CDat9zSUMAAcD-6.jpg
http://pbs.twimg.com/media/CDat_0yUgAAvRLz.jpg
http://pbs.twimg.com/media/CDauh-cUIAAGZol.jpg
http://pbs.twimg.com/media/CDauh_sVEAA0TWm.jpg
http://pbs.twimg.com/media/CDauiBAVIAA2gkM.jpg
http://pbs.twimg.com/media/CDauIXwUkAAebIq.jpg
http://pbs.twimg.com/media/CDaukRxVAAExjOz.jpg
http://pbs.twimg.com/media/CDaumcZUIAEiDba.jpg
http://pbs.twimg.com/media/CDavAfgUsAEZQjR.jpg
http://pbs.twimg.com/media/CDavmRIVAAAO3kq.jpg
http://pbs.twimg.com/media/CDaw87iUsAAEFHL.jpg
http://pbs.twimg.com/media/CDawAGYUUAAxE_I.jpg
http://pbs.twimg.com/media/CDawNr5UsAIuJDc.jpg
http://pbs.twimg.com/media/CDawQrwUgAATsU0.jpg
http://pbs.twimg.com/media/CDawQtUUUAExN0c.jpg
http://pbs.twimg.com/media/CDaxPiEUgAAyrow.jpg
http://pbs.twimg.com/media/CDaxQ8UUIAAtd2t.jpg
http://pbs.twimg.com/media/CDaxTjUVEAE9oE7.jpg
http://pbs.twimg.com/media/CDayZANUIAAtSSS.jpg
http://pbs.twimg.com/media/CDa_dOKUUAIn08-.jpg
http://pbs.twimg.com/media/CDa_KKvVIAEvG4I.jpg
http://pbs.twimg.com/media/CDa_leAVIAAbTiX.jpg
http://pbs.twimg.com/media/CDa_oVXUIAA6NtL.jpg
http://pbs.twimg.com/media/CDa_XX1UEAEIUQY.jpg
http://pbs.twimg.com/media/CDb-Ab4VAAAhZjt.jpg
http://pbs.twimg.com/media/CDb-CS9WMAA0C5-.jpg
http://pbs.twimg.com/media/CDb-gylUsAExpdU.jpg
http://pbs.twimg.com/media/CDb-HyBUkAAq40p.jpg
http://pbs.twimg.com/media/CDb0bS8UEAAW_nQ.jpg
http://pbs.twimg.com/media/CDb0bT2VAAAsdIi.jpg
http://pbs.twimg.com/media/CDb0bVlUEAAKOUt.jpg
http://pbs.twimg.com/media/CDb0ETgWMAAJO-J.jpg
http://pbs.twimg.com/media/CDb0MqzVIAAAwx8.jpg
http://pbs.twimg.com/media/CDb0qbTW8AIQAO9.jpg
http://pbs.twimg.com/media/CDb0SfLXIAEK--l.jpg
http://pbs.twimg.com/media/CDb0VjMUEAAzYl2.jpg
http://pbs.twimg.com/media/CDb11q_VIAI-tAW.jpg
http://pbs.twimg.com/media/CDb1DT2WIAACLa_.jpg
http://pbs.twimg.com/media/CDb1ijkUEAAQT6F.jpg
http://pbs.twimg.com/media/CDb21W7UgAEg5VZ.jpg
http://pbs.twimg.com/media/CDb2ciKUgAAo3eJ.jpg
http://pbs.twimg.com/media/CDb2gi-UMAA9lQd.jpg
http://pbs.twimg.com/media/CDb2L6EUIAEGoOY.jpg
http://pbs.twimg.com/media/CDb2LovUgAAkBdD.jpg
http://pbs.twimg.com/media/CDb2xVFVIAEtq6X.jpg
http://pbs.twimg.com/media/CDb3A5nWoAAOs4c.jpg
http://pbs.twimg.com/media/CDb3GhPVAAAJWs-.jpg
http://pbs.twimg.com/media/CDb3qycUEAAiPHZ.jpg
http://pbs.twimg.com/media/CDb3saPVIAEEivJ.jpg
http://pbs.twimg.com/media/CDb3V2yWgAA-MmK.jpg
http://pbs.twimg.com/media/CDb4cmTUMAAV4Vf.jpg
http://pbs.twimg.com/media/CDb4n3CWgAAssAK.jpg
http://pbs.twimg.com/media/CDb4UnAUMAAw6Mm.jpg
http://pbs.twimg.com/media/CDb4XyEUEAIYAYy.jpg
http://pbs.twimg.com/media/CDb5FLTUgAAej1A.jpg
http://pbs.twimg.com/media/CDb5Fv7UMAErqmT.jpg
http://pbs.twimg.com/media/CDb5jvqUkAE-WbT.jpg
http://pbs.twimg.com/media/CDb5PBBUkAACJCd.jpg
http://pbs.twimg.com/media/CDb5pCVVAAAkBtV.jpg
http://pbs.twimg.com/media/CDb5TknVIAAzTgH.jpg
http://pbs.twimg.com/media/CDb68G4UUAA02K_.jpg
http://pbs.twimg.com/media/CDb6VC_UEAE3EgN.jpg
http://pbs.twimg.com/media/CDb7aFCWoAEBPi2.jpg
http://pbs.twimg.com/media/CDb7M1aVIAAsDQ8.jpg
http://pbs.twimg.com/media/CDb7MdhUMAAwrZn.jpg
http://pbs.twimg.com/media/CDb7MNcVAAAVsMr.jpg
http://pbs.twimg.com/media/CDb91XdUIAEl_ij.jpg
http://pbs.twimg.com/media/CDb95IMVAAAevoV.jpg
http://pbs.twimg.com/media/CDb9VLSUEAEmHHF.jpg
http://pbs.twimg.com/media/CDbA5yCUMAEMA6J.jpg
http://pbs.twimg.com/media/CDbAMjUUMAAdAxv.jpg
http://pbs.twimg.com/media/CDbAMkLVEAAtR2y.jpg
http://pbs.twimg.com/media/CDbAMkvUMAApIMr.jpg
http://pbs.twimg.com/media/CDbAPcxVEAATsed.jpg
http://pbs.twimg.com/media/CDbaS4RUgAA4wcg.jpg
http://pbs.twimg.com/media/CDbatPnUIAMLy-H.jpg
http://pbs.twimg.com/media/CDbatZ7UEAENhjx.jpg
http://pbs.twimg.com/media/CDbauFSUkAIxaX7.jpg
http://pbs.twimg.com/media/CDbAW_9VEAAJWJj.jpg
http://pbs.twimg.com/media/CDbaZ0NVIAEvCr5.jpg
http://pbs.twimg.com/media/CDbAZnKUIAAWDHS.jpg
http://pbs.twimg.com/media/CDbB3jyUMAAsKum.jpg
http://pbs.twimg.com/media/CDbB3jzUEAEQxfl.jpg
http://pbs.twimg.com/media/CDbBjZ1UUAAVPbU.jpg
http://pbs.twimg.com/media/CDbBjZ9VIAAD2aM.jpg
http://pbs.twimg.com/media/CDbBQ6PVAAAflYe.jpg
http://pbs.twimg.com/media/CDbBQ7fUIAEA_jE.jpg
http://pbs.twimg.com/media/CDbbQoAUMAAQST4.jpg
http://pbs.twimg.com/media/CDbbQoBVAAAR48F.jpg
http://pbs.twimg.com/media/CDbbQo_VAAAINlR.jpg
http://pbs.twimg.com/media/CDbBq_LUIAIJCEE.jpg
http://pbs.twimg.com/media/CDbBQ_wUMAAuyyB.jpg
http://pbs.twimg.com/media/CDbbs4PWIAA_CDo.jpg
http://pbs.twimg.com/media/CDbBw5tUEAEGj09.jpg
http://pbs.twimg.com/media/CDbBYlbUEAAOmV0.jpg
http://pbs.twimg.com/media/CDbbzvqUsAEK-Sw.jpg
http://pbs.twimg.com/media/CDbc17CW0AAgUEw.jpg
http://pbs.twimg.com/media/CDbC6fdUEAA-0WD.jpg
http://pbs.twimg.com/media/CDbC8iAUMAA4aUU.jpg
http://pbs.twimg.com/media/CDbCAcdUgAAhGXC.jpg
http://pbs.twimg.com/media/CDbcIPaVIAAeUDn.jpg
http://pbs.twimg.com/media/CDbCJovUkAArIgV.jpg
http://pbs.twimg.com/media/CDbCQtEUMAEfAdG.jpg
http://pbs.twimg.com/media/CDbCR2lVIAAtPr8.jpg
http://pbs.twimg.com/media/CDbcwYdVIAAmKOQ.jpg
http://pbs.twimg.com/media/CDbD8IPUsAAQWa0.jpg
http://pbs.twimg.com/media/CDbdCqGWgAAel9v.jpg
http://pbs.twimg.com/media/CDbdDCEWYAAMNK8.jpg
http://pbs.twimg.com/media/CDbdGQRWYAAFPTi.jpg
http://pbs.twimg.com/media/CDbdi5sVEAA9aKk.jpg
http://pbs.twimg.com/media/CDbdNFKUgAAkSda.jpg
http://pbs.twimg.com/media/CDbDRe-UsAI26Pc.jpg
http://pbs.twimg.com/media/CDbDw8lUsAA-qjk.jpg
http://pbs.twimg.com/media/CDbDx7sVAAAJUBQ.jpg
http://pbs.twimg.com/media/CDbDxdrUgAAgAph.jpg
http://pbs.twimg.com/media/CDbDyXuUkAAGu3a.jpg
http://pbs.twimg.com/media/CDbDzj7UsAArnYy.jpg
http://pbs.twimg.com/media/CDbE3lSUMAI4gfX.jpg
http://pbs.twimg.com/media/CDbE66gVEAAvW22.jpg
http://pbs.twimg.com/media/CDbEGVOVIAAuleY.jpg
http://pbs.twimg.com/media/CDbEHKrUsAEwxO_.jpg
http://pbs.twimg.com/media/CDbEigTUgAAi7UJ.jpg
http://pbs.twimg.com/media/CDbejZMUkAAbCIk.jpg
http://pbs.twimg.com/media/CDbEr9GUMAEXxYN.jpg
http://pbs.twimg.com/media/CDbeywjUsAIlMC2.jpg
http://pbs.twimg.com/media/CDbeyxMUkAEty26.jpg
http://pbs.twimg.com/media/CDbE_SnUEAA6sb0.jpg
http://pbs.twimg.com/media/CDbF7yQUgAAITZC.jpg
http://pbs.twimg.com/media/CDbFA54UsAAUNLr.jpg
http://pbs.twimg.com/media/CDbfareUgAAnXj-.jpg
http://pbs.twimg.com/media/CDbFAZXUgAAf1Zd.jpg
http://pbs.twimg.com/media/CDbfBsDXIAAe244.jpg
http://pbs.twimg.com/media/CDbfb_UWEAAODBS.jpg
http://pbs.twimg.com/media/CDbfdpYUkAAcVP3.jpg
http://pbs.twimg.com/media/CDbfNNkVIAA8YOy.jpg
http://pbs.twimg.com/media/CDbFSHhUIAEdHNt.jpg
http://pbs.twimg.com/media/CDbGbCiUIAASyXa.jpg
http://pbs.twimg.com/media/CDbGDAiUIAA9CjO.jpg
http://pbs.twimg.com/media/CDbghyDVEAAsHNG.jpg
http://pbs.twimg.com/media/CDbGPz0VIAAtboY.jpg
http://pbs.twimg.com/media/CDbgqhKWEAAQSU9.jpg
http://pbs.twimg.com/media/CDbgWFcUIAA6lZU.jpg
http://pbs.twimg.com/media/CDbh-16WoAA6zVx.jpg
http://pbs.twimg.com/media/CDbH5TQWEAA1wam.jpg
http://pbs.twimg.com/media/CDbHfjuWAAAOASe.jpg
http://pbs.twimg.com/media/CDbhgLFUMAIBYHU.jpg
http://pbs.twimg.com/media/CDbhl_KUkAAFer3.jpg
http://pbs.twimg.com/media/CDbhNL6VIAA7bnO.jpg
http://pbs.twimg.com/media/CDbHQhnUEAEqHIn.jpg
http://pbs.twimg.com/media/CDbhqjJUgAAFvZm.jpg
http://pbs.twimg.com/media/CDbHSoBUsAAmmOJ.jpg
http://pbs.twimg.com/media/CDbhTA3XIAA93mF.jpg
http://pbs.twimg.com/media/CDbHUcMUIAAdf64.jpg
http://pbs.twimg.com/media/CDbHw7iUUAAAsDm.jpg
http://pbs.twimg.com/media/CDbHYkFUMAA84YW.jpg
http://pbs.twimg.com/media/CDbHYoQUsAAhbd3.jpg
http://pbs.twimg.com/media/CDbHZaDVAAETDnv.jpg
http://pbs.twimg.com/media/CDbi6m6UgAAsDcA.jpg
http://pbs.twimg.com/media/CDbIhORUkAIkKkw.jpg
http://pbs.twimg.com/media/CDbiJx2VEAEYfdj.jpg
http://pbs.twimg.com/media/CDbioagVAAAg2Zp.jpg
http://pbs.twimg.com/media/CDbioPdVEAAXXAj.jpg
http://pbs.twimg.com/media/CDbitmxWAAEeXbf.jpg
http://pbs.twimg.com/media/CDbiwULVIAAdqIT.jpg
http://pbs.twimg.com/media/CDbIYhqUEAAe6KQ.jpg
http://pbs.twimg.com/media/CDbJcF8UMAE04cX.jpg
http://pbs.twimg.com/media/CDbJCscUMAEXy1Y.jpg
http://pbs.twimg.com/media/CDbJcUuUUAA9Od4.jpg
http://pbs.twimg.com/media/CDbJGDoVAAAWbxJ.jpg
http://pbs.twimg.com/media/CDbJghTUUAEHWT5.jpg
http://pbs.twimg.com/media/CDbJgvXUsAAbpUO.jpg
http://pbs.twimg.com/media/CDbJhByUgAA9OoO.jpg
http://pbs.twimg.com/media/CDbjhpoVIAENe-a.jpg
http://pbs.twimg.com/media/CDbJhTSVIAIGs30.jpg
http://pbs.twimg.com/media/CDbJkPsVAAAKBEs.jpg
http://pbs.twimg.com/media/CDbJWomVIAANsEt.jpg
http://pbs.twimg.com/media/CDbK0eiVEAEx4Lf.jpg
http://pbs.twimg.com/media/CDbK0elVEAAyRTd.jpg
http://pbs.twimg.com/media/CDbK0epUgAAQpfE.jpg
http://pbs.twimg.com/media/CDbKGeCUgAAiJh3.jpg
http://pbs.twimg.com/media/CDbKhu0UIAEKv2T.jpg
http://pbs.twimg.com/media/CDbKM5rW8AAHXX1.jpg
http://pbs.twimg.com/media/CDbkmT-VIAAMOz3.jpg
http://pbs.twimg.com/media/CDbkmt1UsAAeWTU.jpg
http://pbs.twimg.com/media/CDbKTfdVIAA3LC1.jpg
http://pbs.twimg.com/media/CDbKZHaUsAAEtM3.jpg
http://pbs.twimg.com/media/CDbl-U9UsAEf6WV.jpg
http://pbs.twimg.com/media/CDbl6gFUgAACLMH.jpg
http://pbs.twimg.com/media/CDblB3UUUAAx0JC.jpg
http://pbs.twimg.com/media/CDbLCfsUgAEgt0G.jpg
http://pbs.twimg.com/media/CDbLgcpUMAEdJQA.jpg
http://pbs.twimg.com/media/CDblW02WgAAetf3.jpg
http://pbs.twimg.com/media/CDbM9byVEAAn--o.jpg
http://pbs.twimg.com/media/CDbMBO5UsAAwZVU.jpg
http://pbs.twimg.com/media/CDbmCuyWIAAJkVb.jpg
http://pbs.twimg.com/media/CDbMdm5UgAAYKF7.jpg
http://pbs.twimg.com/media/CDbmNSvVIAESp7p.jpg
http://pbs.twimg.com/media/CDbMNx9WAAA36wi.jpg
http://pbs.twimg.com/media/CDbMrLXUsAItcq9.jpg
http://pbs.twimg.com/media/CDbN3eDUgAAqGnh.jpg
http://pbs.twimg.com/media/CDbN3oCUMAAc-7M.jpg
http://pbs.twimg.com/media/CDbN4RlVIAAM5y4.jpg
http://pbs.twimg.com/media/CDbn94vUUAAPZVV.jpg
http://pbs.twimg.com/media/CDbnCKnUIAAP1eS.jpg
http://pbs.twimg.com/media/CDbnFRMUUAAG93i.jpg
http://pbs.twimg.com/media/CDbNZfdVEAMieDw.jpg
http://pbs.twimg.com/media/CDbo8LmUEAEkDEX.jpg
http://pbs.twimg.com/media/CDboC-KVEAARpZP.jpg
http://pbs.twimg.com/media/CDboJu9UkAAhWTB.jpg
http://pbs.twimg.com/media/CDbOM-KUMAEjIb3.jpg
http://pbs.twimg.com/media/CDbOnkKWMAAGYrb.jpg
http://pbs.twimg.com/media/CDbOObDUMAELS_R.jpg
http://pbs.twimg.com/media/CDbOP9pUgAA-hnH.jpg
http://pbs.twimg.com/media/CDbORp6UkAAOOKz.jpg
http://pbs.twimg.com/media/CDbpakpVAAAPbq0.jpg
http://pbs.twimg.com/media/CDbpeL5W8AMD9r-.jpg
http://pbs.twimg.com/media/CDbpXIoWgAEE4vK.jpg
http://pbs.twimg.com/media/CDbp_2ZUkAAUWsn.jpg
http://pbs.twimg.com/media/CDbQ2WQWMAEkD1R.jpg
http://pbs.twimg.com/media/CDbQ9U9VIAA1lXG.jpg
http://pbs.twimg.com/media/CDbQg2gUUAEpxgk.jpg
http://pbs.twimg.com/media/CDbqk4IUIAAdG9a.jpg
http://pbs.twimg.com/media/CDbqKdEUIAAiHvo.jpg
http://pbs.twimg.com/media/CDbqvXpXIAAHMYn.jpg
http://pbs.twimg.com/media/CDbQWSzUsAEyl1e.jpg
http://pbs.twimg.com/media/CDbR3MlXIAEgMw_.jpg
http://pbs.twimg.com/media/CDbRkZiVIAAVWEe.jpg
http://pbs.twimg.com/media/CDbRmJDUEAAVbHq.jpg
http://pbs.twimg.com/media/CDbrrTzUIAAdGQA.jpg
http://pbs.twimg.com/media/CDbS3A_VIAEfoKo.jpg
http://pbs.twimg.com/media/CDbs8hEUkAAyCyg.jpg
http://pbs.twimg.com/media/CDbs8hzUEAArnua.jpg
http://pbs.twimg.com/media/CDbsdxzVAAEQeMU.jpg
http://pbs.twimg.com/media/CDbSIthUEAMh9C7.jpg
http://pbs.twimg.com/media/CDbss7QUkAE4fCM.jpg
http://pbs.twimg.com/media/CDbtb_mWYAA3Beq.jpg
http://pbs.twimg.com/media/CDbti2cVIAAeFfQ.jpg
http://pbs.twimg.com/media/CDbTNnXUIAA9pWX.jpg
http://pbs.twimg.com/media/CDbtu76UIAAZmpe.jpg
http://pbs.twimg.com/media/CDbu3fPVEAAX8xD.jpg
http://pbs.twimg.com/media/CDbuEOsWMAAz8bU.jpg
http://pbs.twimg.com/media/CDbUje9UUAAknZA.jpg
http://pbs.twimg.com/media/CDbUua1UEAAEmei.jpg
http://pbs.twimg.com/media/CDbvCTkVIAAO3Dd.jpg
http://pbs.twimg.com/media/CDbVw-IUMAAkPo0.jpg
http://pbs.twimg.com/media/CDbVYSPUUAA4cvB.jpg
http://pbs.twimg.com/media/CDbW7m2UIAAV64M.jpg
http://pbs.twimg.com/media/CDbw9IpUsAAjyTJ.jpg
http://pbs.twimg.com/media/CDbWgYsWgAAUNGS.jpg
http://pbs.twimg.com/media/CDbwinjVEAECYQy.jpg
http://pbs.twimg.com/media/CDbwoSfUEAIa7wb.jpg
http://pbs.twimg.com/media/CDbwULoXIAE1RPR.jpg
http://pbs.twimg.com/media/CDbwVzRVEAATPD-.jpg
http://pbs.twimg.com/media/CDbwxJ8WYAAevoY.jpg
http://pbs.twimg.com/media/CDbx4oWVIAA2shl.jpg
http://pbs.twimg.com/media/CDb_4T4UkAAO0ib.jpg
http://pbs.twimg.com/media/CDb_IqsVEAIcRri.jpg
http://pbs.twimg.com/media/CDb_NlYVAAAD7yq.jpg
http://pbs.twimg.com/media/CDb_p3TWMAEVohS.jpg
http://pbs.twimg.com/media/CDb_po9VIAAf6k_.jpg
http://pbs.twimg.com/media/CDb_VQtWIAElMsM.jpg
https://media.gettyimages.com/photos/workers-build-a-traditional-wooden-boat-in-belitung-island-indonesia-picture-id1002981870?k=6&m=1002981870&s=612x612&w=0&h=YYAqkA7Q_RlmfKeLTz614RJyPwM-RFptZC6ToYQRfT8=
https://media.gettyimages.com/photos/an-indonesian-man-examines-the-remains-of-houses-after-a-64-magnitude-picture-id1007006684?k=6&m=1007006684&s=612x612&w=0&h=-CYj0NihcmGSRnabIRGX9gtJaW4hqaJxXxuBa2oyibQ=
https://media.gettyimages.com/photos/an-indonesian-village-security-officer-examines-the-remains-of-houses-picture-id1007006690?k=6&m=1007006690&s=612x612&w=0&h=28npr7q6cQTH5rNIrGF1SjZYqsL5XOpSP1Cglr3gzgU=
https://media.gettyimages.com/photos/an-indonesian-man-looks-at-the-remains-of-a-house-after-a-64-struck-picture-id1007065402?k=6&m=1007065402&s=612x612&w=0&h=vxs6v1WUaoVXcGHeYzzL_h1ehCxim78MZf0i_XZ2KUU=
https://media.gettyimages.com/photos/villagers-walk-through-a-house-that-was-damaged-after-a-64-magnitude-picture-id1007074808?k=6&m=1007074808&s=612x612&w=0&h=-CKD1oi_XH2XoKyL4KEhSnA5ns7eS7Ov-PvNM49G_Q0=
https://media.gettyimages.com/photos/photo-taken-on-july-29-2018-shows-buildings-damaged-following-a-on-picture-id1007124872?k=6&m=1007124872&s=612x612&w=0&h=-vdqPkL3NCBYs7ORhQKoZltHjEucrJ8YjQsb72SNPW4=
https://media.gettyimages.com/photos/this-picture-taken-on-july-29-2018-shows-an-indonesian-village-the-picture-id1007597432?k=6&m=1007597432&s=612x612&w=0&h=qDIG8p0zrIi9yGVRpvzO_ovJW5VMtmEDqRvZKWwamjw=
https://media.gettyimages.com/photos/balinese-temple-is-seen-partially-collapsed-in-badung-in-bali-island-picture-id1011442964?k=6&m=1011442964&s=612x612&w=0&h=6Ou616llsHFf4pDUpKXytDgHz5vyAPEIrQsL4HNYeVk=
https://media.gettyimages.com/photos/balinese-temple-is-seen-partially-collapsed-in-badung-in-bali-island-picture-id1011442972?k=6&m=1011442972&s=612x612&w=0&h=SQGk4hPlUZ3iwLlYXvLNONhTnfGfCZ4DN_WO46EEakY=
https://media.gettyimages.com/photos/man-walks-past-a-shop-in-denpasar-on-indonesias-resort-island-of-bali-picture-id1011685112?k=6&m=1011685112&s=612x612&w=0&h=PXSxordf7Y47gHPksiKoebBH_xvKajx1aGrLzfObfjE=
https://media.gettyimages.com/photos/debris-is-seen-at-a-shop-in-denpasar-on-indonesias-resort-island-of-picture-id1011685302?k=6&m=1011685302&s=612x612&w=0&h=jiUYtIQU75WwjXkA_ku6sixj9-mg6PDyyqHEGYmewec=
https://media.gettyimages.com/photos/debris-is-seen-at-a-shop-in-denpasar-on-indonesias-resort-island-of-picture-id1011695010?k=6&m=1011695010&s=612x612&w=0&h=AJ32J22XqQi1JpCuBmIM0xDu-sjbsv1JT0VuLMBETWY=
https://media.gettyimages.com/photos/debris-is-seen-at-a-mazda-auto-shop-in-denpasar-on-indonesias-resort-picture-id1011696406?k=6&m=1011696406&s=612x612&w=0&h=vG441929oGt4zhn8Ha1_tjQlSws7E2d5rbmCQO2x2P4=
https://media.gettyimages.com/photos/buildings-in-bali-suffered-damage-due-to-the-impact-of-the-7-richter-picture-id1011785742?k=6&m=1011785742&s=612x612&w=0&h=mq0Nr9tVzb2_-S0x3QNhon4os3bVjoJ9euIywP-TXhU=
https://media.gettyimages.com/photos/buildings-in-bali-suffered-damage-due-to-the-impact-of-the-7-richter-picture-id1011785748?k=6&m=1011785748&s=612x612&w=0&h=Fgd17ec5x_l1asao4Z7F5TvbGp1KNw0fAPPEFmStlFg=
https://media.gettyimages.com/photos/buildings-in-bali-suffered-damage-due-to-the-impact-of-the-7-richter-picture-id1011785756?k=6&m=1011785756&s=612x612&w=0&h=wDzlqUpWDQ3MsDA0yzPDpmpV_NS98mb6tDpzAvc3yqE=
https://media.gettyimages.com/photos/residents-stand-next-to-bikes-and-debris-at-a-mall-in-balis-capital-picture-id1011785786?k=6&m=1011785786&s=612x612&w=0&h=ELvfcxrFzMHBfBMnyQzl7P2ZraY93_kTY9LnNURkcOo=
https://media.gettyimages.com/photos/motorcycle-is-seen-on-the-ground-of-a-mall-in-balis-capital-denpasar-picture-id1011785790?k=6&m=1011785790&s=612x612&w=0&h=QhJRWxDLwVOzq23Nfuf0kdOO1QUgkUEDets6T408QVw=
https://media.gettyimages.com/photos/motorcycle-is-seen-on-the-ground-of-a-mall-in-balis-capital-denpasar-picture-id1011785808?k=6&m=1011785808&s=612x612&w=0&h=2x3XYhjsIAxOm5gPK0Q5acCXDky1pbI5uuBjSRW1V_w=
https://media.gettyimages.com/photos/motorcycle-is-seen-on-the-ground-of-a-mall-in-balis-capital-denpasar-picture-id1011785818?k=6&m=1011785818&s=612x612&w=0&h=Umo4slnUa_XEi7N5sbf8YyXaz1ye7ZsL8oU5V340ROg=
https://media.gettyimages.com/photos/foreign-tourists-ask-directions-to-a-local-man-as-they-walk-past-at-picture-id1011800086?k=6&m=1011800086&s=612x612&w=0&h=tumP3OS1UH_7J7NyTaOqafYXos6VqOTAZBFcyr8cL8Y=
https://media.gettyimages.com/photos/people-salvage-belongings-from-a-destroyed-building-in-pemenang-in-picture-id1011805736?k=6&m=1011805736&s=612x612&w=0&h=pZTxT3IsMfqKCZ-lFBGMRw0-ckYZt3az7L1xURq8Zrk=
https://media.gettyimages.com/photos/cracked-concrete-and-damaged-houses-are-pictured-in-pemenang-in-on-picture-id1011806330?k=6&m=1011806330&s=612x612&w=0&h=cr7YA7Kyd9Fq-5l--4KLdq9t_tJyGImrGi8QAKH8YYg=
https://media.gettyimages.com/photos/recovered-items-sit-next-to-destroyed-buildings-in-pemenang-in-on-picture-id1011806368?k=6&m=1011806368&s=612x612&w=0&h=a88ZZof_fVIYyT0vbcoMsjB8onyQkAdKtjWE1G9vlPg=
https://media.gettyimages.com/photos/collapsed-home-is-seen-in-batuyang-village-in-lombok-on-august-6-a-picture-id1011821562?k=6&m=1011821562&s=612x612&w=0&h=Mom_xti41sGVCEh-7kYUwhh6tUlPfKEduc_jiQGiPkU=
https://media.gettyimages.com/photos/collapsed-home-is-seen-in-batuyang-village-in-lombok-on-august-6-a-picture-id1011821572?k=6&m=1011821572&s=612x612&w=0&h=y2msKa20TD8Rk51PxCNVDlwB-giPHhqO_lS7GaCU08E=
https://media.gettyimages.com/photos/indonesian-officials-inspect-the-debris-of-a-wrecked-temple-after-a-picture-id1011945782?k=6&m=1011945782&s=612x612&w=0&h=949by2D0bSIR-8gnAF70ystlLfmCX4ivKvzkmSJAo2c=
https://media.gettyimages.com/photos/resident-inspects-the-debris-of-wrecked-traditional-arts-and-crafts-picture-id1011945788?k=6&m=1011945788&s=612x612&w=0&h=EoHmciCB-WWYwu98D8a-lX9gYLRHQh6CfSC2jMnlqq0=
https://media.gettyimages.com/photos/an-internal-view-of-damaged-traditional-arts-and-crafts-central-is-picture-id1011945796?k=6&m=1011945796&s=612x612&w=0&h=JUJnn7kLDl--txltuAyNKM2QyyRReG-pySGCoqKGhrU=
https://media.gettyimages.com/photos/an-internal-view-of-damaged-traditional-arts-and-crafts-central-is-picture-id1011945800?k=6&m=1011945800&s=612x612&w=0&h=3eLKqo3fS8w7ZMTzxtz9lDB0onX-N9RKOpArUXaa7RY=
https://media.gettyimages.com/photos/an-internal-view-of-damaged-traditional-arts-and-crafts-central-is-picture-id1011945806?k=6&m=1011945806&s=612x612&w=0&h=V670QIujff7oTpvSFo5IYE6NGVyrcNN3X0qf9FSXnhA=
https://media.gettyimages.com/photos/indonesian-officials-inspect-the-debris-of-a-wrecked-temple-after-a-picture-id1011945832?k=6&m=1011945832&s=612x612&w=0&h=qglq2OkQGWMB1TEXO-K_Bpqg6r59Xh-vbzCkYRmK4d4=
https://media.gettyimages.com/photos/damaged-building-is-seen-in-pemenang-north-lombok-on-august-6-the-day-picture-id1011957178?k=6&m=1011957178&s=612x612&w=0&h=LtJAKSntfPFZfV-RebGksciKZHJivDYkTREeFUzXw0o=
https://media.gettyimages.com/photos/villager-salvages-belongings-from-the-ruins-of-a-house-in-pemenang-picture-id1011966076?k=6&m=1011966076&s=612x612&w=0&h=g9yYDwyhwCmhDc_i66sFgfXWBVBhP8IxCl-s3hVGs-Q=
https://media.gettyimages.com/photos/flattened-houses-are-seen-in-pemenang-north-lombok-on-august-6-the-picture-id1011966084?k=6&m=1011966084&s=612x612&w=0&h=0_1qPTTZrrBUm8up3im0DfzO1pLbibwpZcDK12y-2wg=
https://media.gettyimages.com/photos/indonesian-search-and-rescue-personnel-work-on-a-collapsed-mosque-in-picture-id1011974610?k=6&m=1011974610&s=612x612&w=0&h=ruC3FJ_pJvI7bMqn5aOBgC8So9VrnqNZ_gAYhuOHPe4=
https://media.gettyimages.com/photos/indonesian-search-and-rescue-personnel-work-on-a-collapsed-mosque-in-picture-id1011974634?k=6&m=1011974634&s=612x612&w=0&h=HQ_Jc7HGWmFGXzZpb3JoX-Sg7mJZt85KQv-4Q-8jM-E=
https://media.gettyimages.com/photos/man-seeks-his-belongings-from-collapsed-buildings-following-an-in-picture-id1011989758?k=6&m=1011989758&s=612x612&w=0&h=mp5CtOTx2mnIjAtQ8chH6ndUyj_ImPDoKRw8UuP0Y24=
https://media.gettyimages.com/photos/woman-walks-between-collapsed-buildings-following-an-earthquake-at-picture-id1011989766?k=6&m=1011989766&s=612x612&w=0&h=4hF30Gt5a4qqLVXHQm6KbzYdFRdTA046wjnAyUAe6Mg=
https://media.gettyimages.com/photos/number-of-residents-seeks-their-belongings-from-collapsed-buildings-picture-id1011989776?k=6&m=1011989776&s=612x612&w=0&h=Z6x7xx4XmJuOXFy6mVyVDlwh9lVbso9KctHe5SebRJo=
https://media.gettyimages.com/photos/man-seeks-his-belongings-from-collapsed-buildings-following-an-in-picture-id1011989784?k=6&m=1011989784&s=612x612&w=0&h=KwxXWSx8uJ_jJHqjvgvbtydaDjNVebraJw9ciAzdZoM=
https://media.gettyimages.com/photos/several-people-evacuate-one-of-victims-trapped-between-collapsed-an-picture-id1011989790?k=6&m=1011989790&s=612x612&w=0&h=Eov42IZUBo0UMHCIfubD-9ebNTOXBfpdGUARbUMu7fw=
https://media.gettyimages.com/photos/residents-and-a-indonesian-search-and-rescue-personnel-look-under-the-picture-id1011990056?k=6&m=1011990056&s=612x612&w=0&h=r1u34YtcjS8q_ZF7WPi0WNnctZp6z-JL1WZb2qWQaVo=
https://media.gettyimages.com/photos/an-indonesian-search-and-rescue-personnel-works-on-a-collapsed-mosque-picture-id1011990180?k=6&m=1011990180&s=612x612&w=0&h=HET2vNjdwCwhq6LIo7Aw97o0eTYOmLJ35SHf7g87A4w=
https://media.gettyimages.com/photos/residents-an-indonesian-search-and-rescue-personnel-look-under-the-picture-id1011992144?k=6&m=1011992144&s=612x612&w=0&h=Acawy5AC4a52s5nTsAkOltwiqFnXB--mSsGfFqytU9g=
https://media.gettyimages.com/photos/an-indonesian-search-and-rescue-personnel-operates-an-excavator-on-picture-id1012000134?k=6&m=1012000134&s=612x612&w=0&h=bayApwJdF6g3pjt_6i8PMow6QtV8GrL-7vyLult2BO0=
https://media.gettyimages.com/photos/indonesian-search-and-rescue-personnel-work-on-a-collapsed-mosque-in-picture-id1012000194?k=6&m=1012000194&s=612x612&w=0&h=jmgilc2nE2cneOguylRU0rXH4qYDhLMCYuLOMN0xqmI=
https://media.gettyimages.com/photos/indonesian-search-and-rescue-personnel-work-on-a-collapsed-mosque-in-picture-id1012000196?k=6&m=1012000196&s=612x612&w=0&h=TS_Si5E7jaHbMC8_qeP9424tb-lmopWZ3qSguryt5f4=
https://media.gettyimages.com/photos/graphic-content-indonesian-search-and-rescue-personnel-try-to-remove-picture-id1012021160?k=6&m=1012021160&s=612x612&w=0&h=8ltGzCdyYds6BayEeixG6MdxIY_0f__bLBhX1J-aKTE=
https://media.gettyimages.com/photos/graphic-content-indonesian-search-and-rescue-personnel-try-to-remove-picture-id1012021224?k=6&m=1012021224&s=612x612&w=0&h=r2SDOlNZ0Q6kF7bD_GbRwg5T6IfOZEwuyi2tjm4h708=
https://media.gettyimages.com/photos/indonesian-search-and-rescue-members-look-for-victims-at-a-mosque-picture-id1012075160?k=6&m=1012075160&s=612x612&w=0&h=PgWvkuBF8kaczKM1-OebaapYQAtvJDiox5nso8mdQD4=
https://media.gettyimages.com/photos/graphic-content-indonesian-search-and-rescue-members-look-for-victims-picture-id1012075168?k=6&m=1012075168&s=612x612&w=0&h=Pry7ZWb12Eu-AxKe89NXpZtcAbuwPDVLn2Qmgj6apHM=
https://media.gettyimages.com/photos/indonesian-search-and-rescue-members-look-for-victims-at-a-mosque-picture-id1012076240?k=6&m=1012076240&s=612x612&w=0&h=6jJ4GQwIkXZVLPX5vZkhS4jj9-VnNe6FPxbahkBI74g=
https://media.gettyimages.com/photos/house-collapsed-due-to-a-riot-that-occurred-in-lombok-on-august-6-in-picture-id1012239682?k=6&m=1012239682&s=612x612&w=0&h=xjOO49nURhKeD5Olx7z60_WT9dC0Zk5GL4KWSTuB898=
https://media.gettyimages.com/photos/house-collapsed-due-to-a-riot-that-occurred-in-lombok-on-august-6-in-picture-id1012239742?k=6&m=1012239742&s=612x612&w=0&h=VdoqlxSc5gbznjrTnrEFVofnQPKU-HjAsPVIuMy5JGo=
https://media.gettyimages.com/photos/house-collapsed-due-to-a-riot-that-occurred-in-lombok-on-august-6-in-picture-id1012239768?k=6&m=1012239768&s=612x612&w=0&h=yqtOcgsje8vc4PVMvKF5UK1cZQhPeRRKj2I7jYvHWi0=
https://media.gettyimages.com/photos/house-collapsed-due-to-a-riot-that-occurred-in-lombok-on-august-6-in-picture-id1012239776?k=6&m=1012239776&s=612x612&w=0&h=uQxEKbWBRLd1NZCWvuvzVouFM02tb1KaJwP7UHBdVXU=
https://media.gettyimages.com/photos/house-collapsed-due-to-a-riot-that-occurred-in-lombok-on-august-6-in-picture-id1012239782?k=6&m=1012239782&s=612x612&w=0&h=E_LcVidJzZPoEIwHSuA2rXv4Dq5V47zinIIng1L5_98=
https://media.gettyimages.com/photos/house-collapsed-due-to-a-riot-that-occurred-in-lombok-on-august-6-in-picture-id1012239788?k=6&m=1012239788&s=612x612&w=0&h=cZIF9fuKS8FSSmeQsXmL_6ourJ41F88PhxJNEZ6Qb78=
https://media.gettyimages.com/photos/indonesian-soldiers-look-for-victims-at-a-collapsed-house-following-picture-id1012377182?k=6&m=1012377182&s=612x612&w=0&h=wVFPxYG4BEMRMsx4KrsJCac-926eQ7XLUbdlU5iVFZQ=
https://media.gettyimages.com/photos/indonesian-soldiers-look-for-victims-at-a-collapsed-house-following-picture-id1012377184?k=6&m=1012377184&s=612x612&w=0&h=5SE9Dcb25u8LX8G6nke4sukhe74IX301go1Ie5yNuIQ=
https://media.gettyimages.com/photos/indonesian-soldiers-look-for-victims-at-a-collapsed-house-following-picture-id1012377188?k=6&m=1012377188&s=612x612&w=0&h=l7RRUuDWvPMJol2DKTWE32lZ6rDt_4lHS5BOesGEjBo=
https://media.gettyimages.com/photos/indonesian-soldiers-look-for-victims-at-a-collapsed-house-following-picture-id1012377190?k=6&m=1012377190&s=612x612&w=0&h=0cudb73Ium-rBR_2wTivZfQTMZihvLBX-qHyw53cPZ4=
https://media.gettyimages.com/photos/indonesian-soldiers-look-for-victims-at-a-collapsed-house-following-picture-id1012377200?k=6&m=1012377200&s=612x612&w=0&h=_LshLy1GRhl4rRN6FGEpcWt_aK0P4f7KPuKZqlpQwBE=
https://media.gettyimages.com/photos/people-search-for-their-belongings-at-collapsed-houses-following-in-picture-id1012377356?k=6&m=1012377356&s=612x612&w=0&h=ZEQ2UjTYRDIz6DHUFUeC4XFLeY8BfNMSRabrDfoohl8=
https://media.gettyimages.com/photos/people-search-for-their-belongings-at-collapsed-houses-following-in-picture-id1012377360?k=6&m=1012377360&s=612x612&w=0&h=b2Myh6W8hg5WFo8oU7lDsXA_wMojzGdAFBxntHtuJQA=
https://media.gettyimages.com/photos/people-search-for-their-belongings-at-collapsed-houses-following-in-picture-id1012377362?k=6&m=1012377362&s=612x612&w=0&h=0VFwO37AS3yoqnc2UikxLG98d_Jf-LplkuIdzsMCV-0=
https://media.gettyimages.com/photos/people-search-for-their-belongings-at-collapsed-houses-following-in-picture-id1012377366?k=6&m=1012377366&s=612x612&w=0&h=c2ZmoYdkWLg3MxGaOR7szGCQCIJG1LY_rgfvhx2JnIQ=
https://media.gettyimages.com/photos/people-search-for-their-belongings-at-collapsed-houses-following-in-picture-id1012377374?k=6&m=1012377374&s=612x612&w=0&h=Du9zr7UO8b9PdOyYyyksCXIkmlScH0DEj-q_cpcQ6cU=
https://media.gettyimages.com/photos/an-aerial-view-of-collapsed-houses-following-earthquake-in-gunung-on-picture-id1012378330?k=6&m=1012378330&s=612x612&w=0&h=mE5vQyxWDipoxX8FjNJTFaeT4Hj9FluJhIFkS2SL71o=
https://media.gettyimages.com/photos/members-of-the-national-agency-for-disaster-management-search-for-at-picture-id1012413368?k=6&m=1012413368&s=612x612&w=0&h=hfS7WFlAekhS9EUrje5ZsvN66qcuOhgWYkMx0SUV9PU=
https://media.gettyimages.com/photos/members-of-the-national-agency-for-disaster-management-search-for-at-picture-id1012413396?k=6&m=1012413396&s=612x612&w=0&h=djYRafNoY3RnZ1Ys6YJM4JIfpYi0V6hvVWTnFDeFv2k=
https://media.gettyimages.com/photos/members-of-the-national-agency-for-disaster-management-search-for-at-picture-id1012413528?k=6&m=1012413528&s=612x612&w=0&h=jzWYV4IOzpdrbZZgRhp2uaeORorS7vU5g_QjM9ZZ0-c=
https://media.gettyimages.com/photos/man-riding-a-motorcycle-passes-by-a-damaged-house-at-sira-village-in-picture-id1012414010?k=6&m=1012414010&s=612x612&w=0&h=ZmqAdza6YAOnoTAvL19dZ72175XjOBBHDXD8XasFY58=
https://media.gettyimages.com/photos/villagers-walk-past-a-damaged-house-at-pemenang-village-in-northern-picture-id1012414018?k=6&m=1012414018&s=612x612&w=0&h=ZAGc5PBn6IujbQKF8qz3xS7nU5_5BVU59oaTyHzqc5k=
https://media.gettyimages.com/photos/members-of-the-national-agency-for-disaster-management-search-for-at-picture-id1012414062?k=6&m=1012414062&s=612x612&w=0&h=QTaP2C26KFP6sJhNz4EQVGGuPRYTqYdeTOKZ6PQxubQ=
https://media.gettyimages.com/photos/members-of-the-national-agency-for-disaster-management-search-for-at-picture-id1012414082?k=6&m=1012414082&s=612x612&w=0&h=J8FDWYdS1bYWRK586GuZD_HgahwALy0VM0jm5QeuIQc=
https://media.gettyimages.com/photos/man-carrying-bird-cages-walks-past-a-damaged-house-at-pemenang-in-picture-id1012414202?k=6&m=1012414202&s=612x612&w=0&h=FA250rWnkEEJUNadpzyl2mmneyMdg0aLQTf--pm_d9w=
https://media.gettyimages.com/photos/man-looks-at-items-by-damaged-houses-at-pemenang-village-in-northern-picture-id1012414250?k=6&m=1012414250&s=612x612&w=0&h=kV7SkAZ8RzP9h-dySrHDgNsTgvR1xvzUSAnAmXACB7c=
https://media.gettyimages.com/photos/villager-walk-guilds-a-child-past-damaged-houses-at-pemenang-village-picture-id1012414470?k=6&m=1012414470&s=612x612&w=0&h=-hDPA0vx8ab7-6oIfSZk8OdmucOQ2lm_71N9P2EqGa4=
https://media.gettyimages.com/photos/member-of-the-national-agency-for-disaster-management-searches-a-picture-id1012420972?k=6&m=1012420972&s=612x612&w=0&h=0UuchXrderXoxpbTlyMe_c6qLiD7yXzwBjeLj6ihSs0=
https://media.gettyimages.com/photos/man-carrying-a-salvaged-television-walks-past-a-damaged-house-at-in-picture-id1012421120?k=6&m=1012421120&s=612x612&w=0&h=DwSgkpwSeEsIDMkUOnmDandHiXhSk7NJ3wiaj3TAbw4=
https://media.gettyimages.com/photos/man-salvages-items-from-a-damaged-house-at-pemenang-village-in-in-picture-id1012421352?k=6&m=1012421352&s=612x612&w=0&h=6bwTJjniklYeO28L_Wtei9OqsxQvyDtO97Xlg2w5pGs=
https://media.gettyimages.com/photos/members-of-the-national-agency-for-disaster-management-search-for-at-picture-id1012421912?k=6&m=1012421912&s=612x612&w=0&h=jG746UGc-mgSA-PZFAhM3eAjV_o1M3S7Djey5FXJ5ts=
https://media.gettyimages.com/photos/man-walks-over-the-roof-of-a-collapsed-house-at-pemenang-village-in-picture-id1012422924?k=6&m=1012422924&s=612x612&w=0&h=ZEAmZiJAJNztVrQySKbUolVztQobArLxKcUUJNqlxzE=
https://media.gettyimages.com/photos/an-aerial-view-of-collapsed-houses-following-earthquake-in-gunung-on-picture-id1012566940?k=6&m=1012566940&s=612x612&w=0&h=bL_4y89MdJv3vpJ8eNerJF-bT1g-rlYsx34t0sb1NUA=
https://media.gettyimages.com/photos/an-aerial-view-of-collapsed-houses-following-earthquake-in-gunung-on-picture-id1012566946?k=6&m=1012566946&s=612x612&w=0&h=NKOVRNc8TE9A8T5Yh6RyTmgrnn1ckGq5ElsBQbGMMvU=
https://media.gettyimages.com/photos/an-aerial-view-of-collapsed-houses-following-earthquake-in-gunung-on-picture-id1012566952?k=6&m=1012566952&s=612x612&w=0&h=Vd3XJRDhvdEQOo4EN-0fqw2xQ2mOBGAz79uelNUrYw4=
https://media.gettyimages.com/photos/an-indonesian-search-and-rescue-team-looking-for-victims-at-a-mosque-picture-id1012582440?k=6&m=1012582440&s=612x612&w=0&h=401gBkQY-yaibGZ8qAaNG6qu6tEJoPVg4Zl5f3NLHaQ=
https://media.gettyimages.com/photos/an-indonesian-search-and-rescue-team-looking-for-victims-at-a-mosque-picture-id1012582466?k=6&m=1012582466&s=612x612&w=0&h=GniSIOqIxh7UVpeJiB0MDv4p4ATaqp8UVmtPKhrQahM=
https://media.gettyimages.com/photos/an-indonesian-search-and-rescue-team-looking-for-victims-at-a-mosque-picture-id1012582480?k=6&m=1012582480&s=612x612&w=0&h=wwYcFEHY7LmupHK8MS0y1qJKYvrHoL-iAmZQXUW8Mfo=
https://media.gettyimages.com/photos/search-and-rescue-personnel-look-for-victims-in-the-rubble-of-a-in-picture-id1012582996?k=6&m=1012582996&s=612x612&w=0&h=huu5qAhABgOGu-OEEeaYeu00xgW2XoUY6ETJg2WyFf8=
https://media.gettyimages.com/photos/search-and-rescue-personnel-look-for-victims-in-the-rubble-of-a-in-picture-id1012583034?k=6&m=1012583034&s=612x612&w=0&h=rmCO2xlj7kaOmfaWrE1fEByACng-2Oxg8Ax9XpAJ4nQ=
https://media.gettyimages.com/photos/volunteer-cuts-through-mangled-iron-rods-as-search-and-rescue-members-picture-id1012583058?k=6&m=1012583058&s=612x612&w=0&h=frylr5nkDnaX9zZF98ZSY4zaoYmF8-PjkOoxR0Z6aWA=
https://media.gettyimages.com/photos/digger-clears-debris-as-search-and-rescue-personnel-look-for-victims-picture-id1012603540?k=6&m=1012603540&s=612x612&w=0&h=aueXlWGIrAdBiMAmujEC8z6gNL0HucmWcfBr9zswaFQ=
https://media.gettyimages.com/photos/policemen-soldiers-and-rescue-team-looking-for-victims-at-a-collapsed-picture-id1012707864?k=6&m=1012707864&s=612x612&w=0&h=fne2hpEEdYLe94ncyIOYr3BSXwRGkOWjqF91wVNQAuw=
https://media.gettyimages.com/photos/people-ride-motorcycle-along-next-to-collapsed-house-after-an-hit-on-picture-id1012707868?k=6&m=1012707868&s=612x612&w=0&h=uKMTSygbsgIR9dza_eomI3xTeFP9s_sdNcruPfutXZw=
https://media.gettyimages.com/photos/policemen-soldiers-and-rescue-team-looking-for-victims-at-a-collapsed-picture-id1012707892?k=6&m=1012707892&s=612x612&w=0&h=DlHadZFZsbbkp4Tj41Qz3-hRJPO_RJEL8L9arS8yQjE=
https://media.gettyimages.com/photos/collapsed-house-after-an-earthquake-hit-on-sunday-in-north-lombok-on-picture-id1012707908?k=6&m=1012707908&s=612x612&w=0&h=V1c8Z0YAeUISCayUWms4aKvkssWKXMbQYEDrBHC8SuA=
https://media.gettyimages.com/photos/people-ride-motorcycle-along-next-to-collapsed-mosque-after-an-hit-picture-id1012707912?k=6&m=1012707912&s=612x612&w=0&h=x9GSp-gdof4M9DxBPy5UK9RrYLh0-IFwQlA1-F53tYA=
https://media.gettyimages.com/photos/collapsed-house-after-an-earthquake-hit-on-sunday-in-north-lombok-on-picture-id1012707916?k=6&m=1012707916&s=612x612&w=0&h=SBpVvyK-fjmmFwQOEXJg97KUoZZkePOo8sFq3UQpo7U=
https://media.gettyimages.com/photos/collapsed-house-after-an-earthquake-hit-on-sunday-in-north-lombok-on-picture-id1012707918?k=6&m=1012707918&s=612x612&w=0&h=28vWygToYFjrMzFPxXNvDFhTzpfoLUbcgOp-dydfMXo=
https://media.gettyimages.com/photos/collapsed-house-after-an-earthquake-hit-on-sunday-in-north-lombok-on-picture-id1012707944?k=6&m=1012707944&s=612x612&w=0&h=3uyQyuruXQ73X8tq1KOEUmJ5SsF7xt_gMrGgVSgoo90=
https://media.gettyimages.com/photos/collapsed-house-after-an-earthquake-hit-on-sunday-in-north-lombok-on-picture-id1012707946?k=6&m=1012707946&s=612x612&w=0&h=OGBZyDZJlrNw6dLKCYeN9pptTOFOrwFmF9I5xxsGoJQ=
https://media.gettyimages.com/photos/girl-stand-next-to-the-collapsed-mosque-after-an-earthquake-hit-on-picture-id1012707950?k=6&m=1012707950&s=612x612&w=0&h=iRBJRkX-Skc_cnF1iP0hzFX4w8NGp5LFmTcM1d394G4=
https://media.gettyimages.com/photos/girl-stand-next-to-the-collapsed-mosque-after-an-earthquake-hit-on-picture-id1012707974?k=6&m=1012707974&s=612x612&w=0&h=ZiB_XUy9BKtA7lWn-Fn48zjaE5WYQ99v7WPJ09I-hKY=
https://media.gettyimages.com/photos/girl-stand-next-to-the-collapsed-mosque-after-an-earthquake-hit-on-picture-id1012707978?k=6&m=1012707978&s=612x612&w=0&h=Lb7pqz8vJmpiVXgDJkDIk_020azvqS4dXfEUAoVD_jg=
https://media.gettyimages.com/photos/policemen-soldiers-and-rescue-team-looking-for-victims-at-a-collapsed-picture-id1012708150?k=6&m=1012708150&s=612x612&w=0&h=Mn8xMpoJa6KirUBzakKda94K9bBiPAqeJJc77-bWVkg=
https://media.gettyimages.com/photos/policemen-soldiers-and-rescue-team-looking-for-victims-at-a-collapsed-picture-id1012708176?k=6&m=1012708176&s=612x612&w=0&h=JX-_EmK52CPf6u1MiXzmxm1mYiHCEkMrqK4_NuWCH5E=
https://media.gettyimages.com/photos/residence-stand-on-the-damaged-house-hit-by-an-earthquake-at-pamenang-picture-id1012802456?k=6&m=1012802456&s=612x612&w=0&h=MaWNtL_rLzE5t4LoFX4IBcAYJesXfTbGCLdu-doHitc=
https://media.gettyimages.com/photos/mosque-damaged-by-an-earthquake-is-seen-at-pamenang-village-in-north-picture-id1012802486?k=6&m=1012802486&s=612x612&w=0&h=xQiJjJRL16-T8h3kwQQy6DxVsfGJBeFJhPM8gMTpqHY=
https://media.gettyimages.com/photos/security-officers-and-rescue-team-search-victims-around-the-damaged-picture-id1012802488?k=6&m=1012802488&s=612x612&w=0&h=2U6buqUyZ0al-3X17I3fX9OjgVk6xVOIGIC3HqHJpH0=
https://media.gettyimages.com/photos/houses-damaged-by-an-earthquake-are-seen-at-pamenang-village-in-north-picture-id1012802526?k=6&m=1012802526&s=612x612&w=0&h=Y-gcbqIijXvUNgB5Rinztc77KxBFUcLWFyCaDidH3fk=
https://media.gettyimages.com/photos/woman-walks-through-rubble-of-damaged-houses-in-menggala-north-lombok-picture-id1012917784?k=6&m=1012917784&s=612x612&w=0&h=bkdiJUI-9A2WklPJi7aF-_hboA5rIB5nU0_Ub12Z8w0=
https://media.gettyimages.com/photos/women-watch-as-men-search-through-rubble-of-damaged-houses-for-their-picture-id1012917956?k=6&m=1012917956&s=612x612&w=0&h=Dl25B-klL9-F_ntsYhqVZfopqVQiuoDDbF0MEeRa43Q=
https://media.gettyimages.com/photos/man-clears-rubble-from-damaged-houses-in-menggala-north-lombok-on-8-picture-id1012918292?k=6&m=1012918292&s=612x612&w=0&h=0FNelPcOwuxvAX8BsLyi2jw8gp_NM3EQRXAEqbk1goI=
https://media.gettyimages.com/photos/woman-carries-pillows-through-the-rubble-of-damaged-houses-in-north-picture-id1012923256?k=6&m=1012923256&s=612x612&w=0&h=r2dGpEsFvnn8zu0yO-ItxEAlWT3EL2Hr19xKFf-YCUI=
https://media.gettyimages.com/photos/people-clear-rubble-from-damaged-houses-in-menggala-north-lombok-on-picture-id1012923518?k=6&m=1012923518&s=612x612&w=0&h=E_lAKM4rglDABn05ETr6Cp-xYOhM7x8sPZ6mDH5KK1g=
https://media.gettyimages.com/photos/man-salvages-valuable-items-from-the-rubble-of-damaged-houses-in-picture-id1012924396?k=6&m=1012924396&s=612x612&w=0&h=Cig1_mDuJBV8N0tDeB2p_Z-exxkCPN5VqdMshqibK2I=
https://media.gettyimages.com/photos/man-rests-as-he-clears-rubble-from-damaged-houses-in-menggala-north-picture-id1012924400?k=6&m=1012924400&s=612x612&w=0&h=EPQb7TWeguAQmEK1TzvutTn7NB9lHo2W_x13To2u3WI=
https://media.gettyimages.com/photos/people-search-for-their-belongings-through-the-rubble-of-damaged-in-picture-id1012924412?k=6&m=1012924412&s=612x612&w=0&h=XSnC97DGFxX7DlL0WwqiJQP4MQYJn_WrqFQCdDRIiDA=
https://media.gettyimages.com/photos/an-indonesian-woman-walks-through-the-remains-of-her-collapsed-home-picture-id1012990456?k=6&m=1012990456&s=612x612&w=0&h=1adhAgX6zIAAb4aDA18jZBGJxCtAOGxpWNEsO1hKigU=
https://media.gettyimages.com/photos/rescue-operation-continues-as-many-people-are-buried-at-a-collapsed-picture-id1012995606?k=6&m=1012995606&s=612x612&w=0&h=_0EzjqIo1fmlRv8tjVPqvcptJ0U3qK3PlM-tdLDJQX8=
https://media.gettyimages.com/photos/rescue-operation-continues-as-many-people-are-buried-at-a-collapsed-picture-id1012995620?k=6&m=1012995620&s=612x612&w=0&h=c_H1HyudelxVlIiytUOlwxz2EVgvLLNzE14uyAUhPxg=
https://media.gettyimages.com/photos/rescue-operation-continues-as-many-people-are-buried-at-a-collapsed-picture-id1012995642?k=6&m=1012995642&s=612x612&w=0&h=xn8Y4nJNa7msf6-M--gPTnoiK_WFAJDwHa6Clzej8tE=
https://media.gettyimages.com/photos/rescue-operation-continues-as-many-people-are-buried-at-a-collapsed-picture-id1012995648?k=6&m=1012995648&s=612x612&w=0&h=9GNyluSDNTF38ONMz949rh7AarPWSDth9Xfr5jzZcG4=
https://media.gettyimages.com/photos/view-of-collapsed-houses-following-an-earthquake-in-pemenang-on-8-picture-id1013059776?k=6&m=1013059776&s=612x612&w=0&h=7FN1VWcdghATDXM9jUGq4eU58RUq1e3uO3C3YGNFStA=
https://media.gettyimages.com/photos/view-of-collapsed-houses-following-an-earthquake-in-pemenang-on-8-picture-id1013059838?k=6&m=1013059838&s=612x612&w=0&h=b0GklBcbCItsJWDrzvNFnVjmwjL1omVh2xUuwd2ITaQ=
https://media.gettyimages.com/photos/view-of-collapsed-houses-following-an-earthquake-in-pemenang-on-8-picture-id1013059880?k=6&m=1013059880&s=612x612&w=0&h=r_dcg9un-Zu9bA85fPKZIbYW8CurZAq_RvL4T4erP_Y=
https://media.gettyimages.com/photos/woman-search-her-belongings-at-ruins-of-her-houses-following-an-in-picture-id1013059956?k=6&m=1013059956&s=612x612&w=0&h=wlrX_ZS342gaXc2LuD4FMXhkW2tCagC8gUFbwWTWp5Y=
https://media.gettyimages.com/photos/woman-search-her-belongings-at-ruins-of-her-houses-following-an-in-picture-id1013059974?k=6&m=1013059974&s=612x612&w=0&h=b2bdz6thCDE3qTEiMPCnYcPqVEcvu5sNg3dZhwCzsOo=
https://media.gettyimages.com/photos/woman-with-her-son-stands-near-the-ruins-of-their-houses-following-an-picture-id1013059982?k=6&m=1013059982&s=612x612&w=0&h=Ild0gKtyH6iSpC2EfDZkUybxIL33ncuilCp8Tte7cIo=
https://media.gettyimages.com/photos/man-walks-through-the-ruins-of-houses-following-an-earthquake-in-on-picture-id1013060032?k=6&m=1013060032&s=612x612&w=0&h=Jkc1kzuBtR4BfZ9DOjTn3Fka5UIjD_Y9VW2Wd4uamiw=
https://media.gettyimages.com/photos/indonesians-walk-through-the-ruins-of-houses-following-an-earthquake-picture-id1013060206?k=6&m=1013060206&s=612x612&w=0&h=KIhxiCiDnhMcsz6yuAPrGkfP8oDDo2yuid2jxLFz81Q=
https://media.gettyimages.com/photos/indonesians-walk-through-the-ruins-of-houses-following-an-earthquake-picture-id1013060294?k=6&m=1013060294&s=612x612&w=0&h=Gd3Uy7EFF8e-bbiPC3grRI-hyQz76zmK4ByEvNdObs0=
https://media.gettyimages.com/photos/woman-walks-through-the-ruins-of-houses-following-an-earthquake-in-picture-id1013060426?k=6&m=1013060426&s=612x612&w=0&h=qHimz_B1MEhIOJbD9TKk7zK3WQqToqQGLQM6Cpl5XSw=
https://media.gettyimages.com/photos/man-stands-near-the-ruins-of-their-houses-at-a-collapsed-house-an-picture-id1013060520?k=6&m=1013060520&s=612x612&w=0&h=LrgKuLyZCoJIHV1ZcgkT483O6dHCvzCaAJnfupcdhCE=
https://media.gettyimages.com/photos/indonesian-police-looking-for-victims-at-a-collapsed-house-following-picture-id1013060584?k=6&m=1013060584&s=612x612&w=0&h=qFHckve7DbrzhYOO8hqrn7xPr-j62a5OEKqRVk3P91A=
https://media.gettyimages.com/photos/an-indonesian-police-with-k9-dog-looking-for-victims-at-a-collapsed-picture-id1013060618?k=6&m=1013060618&s=612x612&w=0&h=rOsqDw4Fa3e71JMNkGG_D8Ss-sialBMYUhIsVjfvmBg=
https://media.gettyimages.com/photos/an-indonesian-police-with-k9-dog-looking-for-victims-at-a-collapsed-picture-id1013060666?k=6&m=1013060666&s=612x612&w=0&h=egGZgd0MxA6TjXov8JZ1Z89bkKYEkcQX9tRy0RKtB5s=
https://media.gettyimages.com/photos/indonesian-police-with-k9-dog-looking-for-victims-at-a-collapsed-an-picture-id1013060688?k=6&m=1013060688&s=612x612&w=0&h=29Oeaz8ByiFctzuLfo_xHd2ncoqKGjnCddnmWLcxFCQ=
https://media.gettyimages.com/photos/special-dog-searches-a-victim-around-a-damaged-mosque-after-an-at-picture-id1013071470?k=6&m=1013071470&s=612x612&w=0&h=JtdqTfJYKCh_BYcgeUBiOTkO63RhPIvaF4TUlQ9wBWA=
https://media.gettyimages.com/photos/special-dog-searches-a-victim-around-a-damaged-mosque-after-an-at-picture-id1013071492?k=6&m=1013071492&s=612x612&w=0&h=VLZpYeXRExmxbCaUozzPAxF5R3J45lOTij5jLSXOr9g=
https://media.gettyimages.com/photos/men-salvage-a-refrigerator-from-the-ruins-of-an-appliance-shop-in-picture-id1013117704?k=6&m=1013117704&s=612x612&w=0&h=70iaQrtf1IEAi2iWYC6BFj1hEOKx5Xr4cUKT3QP8EX4=
https://media.gettyimages.com/photos/men-pass-on-a-salvaged-blender-from-the-ruins-of-an-appliance-shop-in-picture-id1013117714?k=6&m=1013117714&s=612x612&w=0&h=PXgD35aJW-M_olYW_LxIlhJme_qUPfJlT7_zC09jAGg=
https://media.gettyimages.com/photos/search-and-rescue-personnel-cut-through-mangled-iron-rods-as-they-picture-id1013134070?k=6&m=1013134070&s=612x612&w=0&h=TYtmuEUVcNPMdR_fVQYemiSvbUfLh4soo6TI3BUvwqM=
https://media.gettyimages.com/photos/people-search-for-their-belongings-through-the-rubble-of-damaged-in-picture-id1013135086?k=6&m=1013135086&s=612x612&w=0&h=z06R86gbnjVawvrEnaSTEQJDV4YOCWg-P5wbNiKUEq0=
https://media.gettyimages.com/photos/indonesian-soldiers-looking-for-victims-trapped-at-a-collapsed-mosque-picture-id1013230512?k=6&m=1013230512&s=612x612&w=0&h=Oc_hBVZmE5O3L-A6fUJl05Mx7B_RrV4Hg6IxNqRoYQQ=
https://media.gettyimages.com/photos/indonesian-soldiers-looking-for-victims-trapped-at-a-collapsed-mosque-picture-id1013231118?k=6&m=1013231118&s=612x612&w=0&h=OKbxfXV88eySS6qtaHRNaCsMHvDsG4V5e_SOlCVTWjA=
https://media.gettyimages.com/photos/indonesian-soldiers-looking-for-victims-trapped-at-a-collapsed-mosque-picture-id1013231162?k=6&m=1013231162&s=612x612&w=0&h=shXdzhT9xP_S-Ev74nN2kyW8L4NJgfpC6TWUYoWIKos=
https://media.gettyimages.com/photos/indonesian-soldiers-looking-for-victims-trapped-at-a-collapsed-mosque-picture-id1013231194?k=6&m=1013231194&s=612x612&w=0&h=mG_3Ik99fgEKzB88tBVTQu9mVJRvADLWinXSzNbLASE=
https://media.gettyimages.com/photos/people-start-picking-up-things-in-the-ruins-of-the-house-on-august-8-picture-id1013260420?k=6&m=1013260420&s=612x612&w=0&h=hcumSab1cBKZjBhmQM6HonXoBrxwHvzh28aSXHFa3i4=
https://media.gettyimages.com/photos/houses-destroyed-by-the-70-earthquake-in-lombok-in-the-sesait-village-picture-id1013260448?k=6&m=1013260448&s=612x612&w=0&h=v9T__7B3LfBcxz_iEjRXh4LObN31528bOAmesgQ1bOk=
https://media.gettyimages.com/photos/houses-destroyed-by-the-70-earthquake-in-lombok-in-the-sesait-village-picture-id1013260486?k=6&m=1013260486&s=612x612&w=0&h=9mu9LcaJJjWyn3RtGyYlhUilpgdfUzsuloojnC26PTA=
https://media.gettyimages.com/photos/houses-destroyed-by-the-70-earthquake-in-lombok-in-the-sesait-village-picture-id1013260508?k=6&m=1013260508&s=612x612&w=0&h=Xjo51Vmo1sOPFRH6hGCpYgb8f1iV5VEZu1Lg-vkfA7w=
https://media.gettyimages.com/photos/motorbike-crosses-the-ruins-of-a-house-on-august-8-2018-in-santong-picture-id1013260512?k=6&m=1013260512&s=612x612&w=0&h=mNtFFaPKS8T2HmyK3Ok-FlGzYUZiajSQqcn_tVJp00M=
https://media.gettyimages.com/photos/woman-search-her-belongings-at-ruins-of-her-houses-after-an-hit-on-picture-id1013269314?k=6&m=1013269314&s=612x612&w=0&h=zTPBakYwzdcdFUAALGWoO2cHEJkDNLmezIAdkxtPCQo=
https://media.gettyimages.com/photos/woman-search-her-belongings-at-ruins-of-her-houses-after-an-hit-on-picture-id1013269322?k=6&m=1013269322&s=612x612&w=0&h=6CZF1Ze8ZtLIa1vmK_SU7q3s3CT3ZpnkPX7rMcf8pEQ=
https://media.gettyimages.com/photos/family-search-his-belongings-at-ruins-of-her-houses-after-an-hit-on-picture-id1013269392?k=6&m=1013269392&s=612x612&w=0&h=mhaXPDroQ2T9ZrfN0BZdF-xOl7lm-kQjN8enVYpTIVg=
https://media.gettyimages.com/photos/man-has-a-drink-as-he-rests-from-clearing-rubble-from-damaged-houses-picture-id1013538960?k=6&m=1013538960&s=612x612&w=0&h=5O7kABgSbeMfgOzxllg08urNtcIApAXeh149LHW-xAI=
https://media.gettyimages.com/photos/indonesian-search-and-rescue-members-react-shortly-after-an-hits-the-picture-id1013641102?k=6&m=1013641102&s=612x612&w=0&h=0jst4u9eWRVrUTDjg_eyUV3qNuTMC2WIgIBiTsFobvk=
https://media.gettyimages.com/photos/indonesian-motorists-ride-past-collapsed-buildings-after-a-recent-in-picture-id1013642806?k=6&m=1013642806&s=612x612&w=0&h=zO_8BZLc_SiFNY9fRmq76HxSqTKN7JaPVl0AnD-ilww=
https://media.gettyimages.com/photos/members-of-an-indonesian-search-and-rescue-team-look-for-victim-of-picture-id1013644544?k=6&m=1013644544&s=612x612&w=0&h=9OpQndECXo5mGc_n_XMWXqjXiNH6WINMrbM-HFAVvSo=
https://media.gettyimages.com/photos/two-young-men-walk-through-debris-in-front-of-a-collapsed-house-in-picture-id1013664122?k=6&m=1013664122&s=612x612&w=0&h=FX1SEsodST5kjNlscg7aEEJnNc_86S7icELY4ytJOVU=
https://media.gettyimages.com/photos/woman-walks-past-collapsed-houses-in-kayangan-in-northern-lombok-on-picture-id1013664126?k=6&m=1013664126&s=612x612&w=0&h=WK0RCdFEAyf8t17207SnHMGdquv7w5CkYnJbpB1Qzjk=
https://media.gettyimages.com/photos/villagers-walk-past-collapsed-houses-in-kayangan-in-northern-lombok-picture-id1013664180?k=6&m=1013664180&s=612x612&w=0&h=vHOoLY3T3KgBcL2VFovBUW3Bi1ddFVYqGZLRGQkbZ90=
https://media.gettyimages.com/photos/this-general-view-shows-damaged-houses-in-kayangan-in-northern-lombok-picture-id1013664864?k=6&m=1013664864&s=612x612&w=0&h=6dXwUFYYiED_XBWtC3JuKCP5Mcrf2Kpkk-EJDdR7mPI=
https://media.gettyimages.com/photos/young-man-salvages-belongings-as-he-climbs-over-debris-of-a-collapsed-picture-id1013664904?k=6&m=1013664904&s=612x612&w=0&h=0SisMjUoTzctzDNBeCrigp5tzyDupRtGHJ_C4VEOaZc=
https://media.gettyimages.com/photos/man-rides-a-bicycle-past-damaged-buildings-at-gili-trawangan-island-picture-id1013677140?k=6&m=1013677140&s=612x612&w=0&h=xpQe61H-6RXGFbc4w7MpE1KQlXtgC4G9n6kGI1GX0JY=
https://media.gettyimages.com/photos/crushed-car-is-seen-under-rubble-of-a-house-collapsed-after-the-in-picture-id1013685874?k=6&m=1013685874&s=612x612&w=0&h=OoZn8pkezlbR2XrgZVofEQDrTMi0DFxEC0QgSGEzDM4=
https://media.gettyimages.com/photos/an-indonesian-soldier-taking-part-in-search-and-rescue-operations-picture-id1013685876?k=6&m=1013685876&s=612x612&w=0&h=EqUt5XBF9ZfAfc_S5GwnVj_mrexdtfB3sR6r7nKq7ak=
https://media.gettyimages.com/photos/damage-caused-by-the-recent-earthquakes-to-a-hindu-temple-is-pictured-picture-id1013700800?k=6&m=1013700800&s=612x612&w=0&h=qxQbu6x8lPaHoElWqFIxejdyynm9xwCV7TbBfrIR60A=
https://media.gettyimages.com/photos/man-walks-past-collapsed-houses-in-kayangan-in-northern-lombok-island-picture-id1013700982?k=6&m=1013700982&s=612x612&w=0&h=MIO-aAkNaNcPLIHr88idXfDgs-h02mxYBSzafvtRGlQ=
https://media.gettyimages.com/photos/rescue-team-tried-to-find-the-body-of-the-victim-who-was-allegedly-picture-id1014017030?k=6&m=1014017030&s=612x612&w=0&h=9S7QcUU6le57WACYAo3SWc7zV7gVUrro0XcubFq0Atw=
https://media.gettyimages.com/photos/rescue-team-using-heavy-tools-when-searching-the-body-of-the-victim-picture-id1014017042?k=6&m=1014017042&s=612x612&w=0&h=SvsWWT5Kx61BNmtFcra4vfZ_HLmS_A3_A_6dFh7HtAg=
https://media.gettyimages.com/photos/rescue-team-using-heavy-tools-when-searching-the-body-of-the-victim-picture-id1014017050?k=6&m=1014017050&s=612x612&w=0&h=uLOCLiyRJDqfMiPdcKmeSJIH1jyLUmNPXO3Y8c152X0=
https://media.gettyimages.com/photos/rescue-team-using-heavy-tools-when-searching-the-body-of-the-victim-picture-id1014017060?k=6&m=1014017060&s=612x612&w=0&h=9DnEZddB20VNCEFM7aRNB6Fz1jsmusLtP9DxoyHi9nQ=
https://media.gettyimages.com/photos/rescue-team-using-heavy-tools-when-searching-the-body-of-the-victim-picture-id1014017066?k=6&m=1014017066&s=612x612&w=0&h=XqN7a950P0-vQR7OGCNVZcch4L64MV2Xu-yNYRuyesM=
https://media.gettyimages.com/photos/rescue-team-using-heavy-tools-when-searching-the-body-of-the-victim-picture-id1014017074?k=6&m=1014017074&s=612x612&w=0&h=5_TNvUElSLawvGXw-hdMkLrqsUDarH_vQAMc81TZN0s=
https://media.gettyimages.com/photos/rescue-team-tried-to-find-the-body-of-the-victim-who-was-allegedly-picture-id1014017086?k=6&m=1014017086&s=612x612&w=0&h=XWjQYUCH5uzSwtLtw7HTfBp5yB9cBmRpdJlvjsO0-5I=
https://media.gettyimages.com/photos/rescue-team-tried-to-find-the-body-of-the-victim-who-was-allegedly-picture-id1014017090?k=6&m=1014017090&s=612x612&w=0&h=E6xLN3QSoUwj1mlTE2cF7cdN-J9g2FFEt-Kp7dzy0Ns=
https://media.gettyimages.com/photos/rescue-team-tried-to-find-the-body-of-the-victim-who-was-allegedly-picture-id1014017096?k=6&m=1014017096&s=612x612&w=0&h=sQ1nh-2norKE6sqbmuWoLMbGATC_NMjmi1UZGdvhDdo=
https://media.gettyimages.com/photos/rescue-team-tried-to-find-the-body-of-the-victim-who-was-allegedly-picture-id1014017104?k=6&m=1014017104&s=612x612&w=0&h=SAhkS3VaZhniay8BANGDPk600Jym9POy9vNB8PDMhiU=
https://media.gettyimages.com/photos/rescue-team-tried-to-find-the-body-of-the-victim-who-was-allegedly-picture-id1014017108?k=6&m=1014017108&s=612x612&w=0&h=rnKGoxT-Nm7PwH10uwbm1DrlFgK1K_UxTmdeZBQP8zY=
https://media.gettyimages.com/photos/rescue-team-tried-to-find-the-body-of-the-victim-who-was-allegedly-picture-id1014017122?k=6&m=1014017122&s=612x612&w=0&h=prLaBfCMkpc6jK9ZFJoekOsKFkznoOpgIw-FefQJ-VM=
https://media.gettyimages.com/photos/indonesian-soldier-tried-to-find-the-body-of-the-victim-who-was-in-picture-id1014017138?k=6&m=1014017138&s=612x612&w=0&h=MRn6VpCrtplkH1upRxGt1l8BTuEKZFjmK-SHGyFdz6w=
https://media.gettyimages.com/photos/rescue-team-using-escavator-to-find-the-body-of-the-victim-who-was-picture-id1014017140?k=6&m=1014017140&s=612x612&w=0&h=8s4Ve83tIc_X1n4peHGcCVjo4itHqMNAsA0TOxpalIg=
https://media.gettyimages.com/photos/rescue-team-tried-to-find-the-body-of-the-victim-who-was-allegedly-picture-id1014017154?k=6&m=1014017154&s=612x612&w=0&h=c3r_2exUIhR5E8YfMZVsy7wOwjTYf5sOR0xxnB1J9-o=
https://media.gettyimages.com/photos/rescue-team-tried-to-find-the-body-of-the-victim-who-was-allegedly-picture-id1014017180?k=6&m=1014017180&s=612x612&w=0&h=OtGtNZHhboUjMkImvcjx3PuBAJRpfJuSt3SIgwgf_Z4=
https://media.gettyimages.com/photos/rescue-team-tried-to-find-the-body-of-the-victim-who-was-allegedly-picture-id1014017206?k=6&m=1014017206&s=612x612&w=0&h=byK_PHJpeMKSA9jugsaP_tAV4_qVn2q2cgIkId2hzd0=
https://media.gettyimages.com/photos/rescue-team-tried-to-find-the-body-of-the-victim-who-was-allegedly-picture-id1014017222?k=6&m=1014017222&s=612x612&w=0&h=Q6MEFzsx8kWGmS9D8jDuqgySZWxwNnJbLdRlbtt7AHo=
https://media.gettyimages.com/photos/rescue-team-tried-to-find-the-body-of-the-victim-who-was-allegedly-picture-id1014017230?k=6&m=1014017230&s=612x612&w=0&h=1FAHCpcdzeMiQ-tDgdobzM4O6W3Nq9udO2t4S519HMM=
https://media.gettyimages.com/photos/indonesian-police-with-k9-dog-tried-to-find-the-body-of-the-victim-picture-id1014017240?k=6&m=1014017240&s=612x612&w=0&h=qjSfAC8idfpH8Tq0lcGjDOneRROqJfJC-no5PnSj7ps=
https://media.gettyimages.com/photos/indonesian-police-with-k9-dog-tried-to-find-the-body-of-the-victim-picture-id1014017252?k=6&m=1014017252&s=612x612&w=0&h=Bi9JpYb5X5D7xwd0TxzvqtT5dlUIcjsZafBUzbCK9Cw=
https://media.gettyimages.com/photos/indonesian-police-with-k9-dog-tried-to-find-the-body-of-the-victim-picture-id1014017274?k=6&m=1014017274&s=612x612&w=0&h=JFCeVMwRJeyaQa0GngYxQrFGdR6k-Bu43RV8b5H1788=
https://media.gettyimages.com/photos/damaged-houses-by-the-earthquake-in-lombok-indonesia-on-august-09-picture-id1014170520?k=6&m=1014170520&s=612x612&w=0&h=7jtMbGb4qnbD6P07tnMJmo0Eh_VUKSwYLgqEeswWGt4=
https://media.gettyimages.com/photos/woman-with-her-husband-carry-their-belongings-through-the-ruins-of-picture-id1014301646?k=6&m=1014301646&s=612x612&w=0&h=oOAqAhi39wvt97Dc3njhQi2CT_2roUonXutovYYETzY=
https://media.gettyimages.com/photos/woman-with-her-husband-carry-their-belongings-through-the-ruins-of-picture-id1014301676?k=6&m=1014301676&s=612x612&w=0&h=33nxQ_bbwnQ3jy7bYy5lkKsHTlLTVwB4KBUcpxW5U-M=
https://media.gettyimages.com/photos/fauzy-with-his-children-walk-through-the-ruins-of-houses-after-for-picture-id1014301798?k=6&m=1014301798&s=612x612&w=0&h=KeVpgZ7j3EiS6QxCLbjhbtTxMtIQsO4MsaX-oHupIuM=
https://media.gettyimages.com/photos/fauzy-with-his-children-search-their-belongings-at-the-ruins-of-their-picture-id1014301842?k=6&m=1014301842&s=612x612&w=0&h=oW6JWBHan9baFTLC0ogKUZo5gvff43-gmn-x332s4PM=
https://media.gettyimages.com/photos/man-rides-motocycle-through-collapsed-houses-after-friday-prayer-the-picture-id1014302496?k=6&m=1014302496&s=612x612&w=0&h=2D3IvQrAh9CFb5X6ogII8ZjVQ4a7JF_ftqo9FAdTI20=
https://media.gettyimages.com/photos/indonesian-muslim-going-to-perfrom-friday-prayer-in-front-of-damaged-picture-id1014334442?k=6&m=1014334442&s=612x612&w=0&h=8AHeNU9S-8y9ALijh6-l67mt6Od7XfWmPpYqMpQQjyU=
https://media.gettyimages.com/photos/indonesian-muslim-going-to-perfrom-friday-prayer-in-front-of-damaged-picture-id1014334502?k=6&m=1014334502&s=612x612&w=0&h=N6RbMa-npPmyJ-2Lcvw15xa7OjlyPn6HHupULU1OXq0=
https://media.gettyimages.com/photos/indonesians-perform-friday-prayer-on-the-road-near-damage-houses-the-picture-id1014348798?k=6&m=1014348798&s=612x612&w=0&h=NEDiRJuf2bxiR5BuTYWDFrPsZWDhcbUyzZX5N8-oAws=
https://media.gettyimages.com/photos/indonesians-perform-friday-prayer-on-the-road-near-damage-houses-the-picture-id1014348870?k=6&m=1014348870&s=612x612&w=0&h=peUV0HU45sbCMde620jCT-x6TUj0nvaVwNrRvOnA-EU=
https://media.gettyimages.com/photos/indonesians-perform-friday-prayer-on-the-road-near-damage-houses-the-picture-id1014348876?k=6&m=1014348876&s=612x612&w=0&h=80WtYWhqBLN4-mAbxbxbegtkXxPJE4-XRmaNHvlPq6A=
https://media.gettyimages.com/photos/some-cars-were-badly-damaged-by-the-ruins-of-the-house-on-august-10-picture-id1014390516?k=6&m=1014390516&s=612x612&w=0&h=uHcMh9NdwoCazBibI1GJmwjO2Tw6hhhGqPqyBHnIE4Q=
https://media.gettyimages.com/photos/some-cars-were-badly-damaged-by-the-ruins-of-the-house-on-august-10-picture-id1014390520?k=6&m=1014390520&s=612x612&w=0&h=rBuu7xO--DZNJXRz7lecyOwdGScEqoeinynXJ_gx3eY=
https://media.gettyimages.com/photos/cyclists-pass-through-the-ruins-of-houses-due-to-earthquake-on-august-picture-id1014390572?k=6&m=1014390572&s=612x612&w=0&h=88ifdbGizgfh8-PTpxFkTrohKkBR5CoYu1bcKhyCSUw=
https://media.gettyimages.com/photos/driver-passes-through-the-area-of-the-house-destroyed-on-august-10-picture-id1014390576?k=6&m=1014390576&s=612x612&w=0&h=qUBp-wfD-He1s-G1yCP2BeSdHg9qHhMMGoxfN08ttss=
https://media.gettyimages.com/photos/driver-passes-through-the-area-of-the-house-destroyed-on-august-10-picture-id1014390590?k=6&m=1014390590&s=612x612&w=0&h=4okj8A88MCFIMsPZhbm7VsM_8n3sHmpfoQQETYbKYVI=
https://media.gettyimages.com/photos/man-passed-through-the-area-of-the-house-destroyed-on-august-10-2018-picture-id1014390592?k=6&m=1014390592&s=612x612&w=0&h=HnZX5jW2pa48B2cWIP_h_NOqGxD_plyY-PSk7kaipDY=
https://media.gettyimages.com/photos/collapsed-school-after-an-earthquake-hit-on-sunday-in-north-lombok-picture-id1014524016?k=6&m=1014524016&s=612x612&w=0&h=XEjr5GyFeoM-7CtD7f8Ci93lOHDWfsAitw4XEvDgfbw=
https://media.gettyimages.com/photos/collapsed-school-after-an-earthquake-hit-on-sunday-in-north-lombok-picture-id1014524018?k=6&m=1014524018&s=612x612&w=0&h=lO2wx7MWIClVJRQr6wOLrepj0LSBiZZBKNdL5DhAw4A=
https://media.gettyimages.com/photos/damaged-cars-affected-by-an-earthquake-in-lombok-indonesia-on-august-picture-id1014759138?k=6&m=1014759138&s=612x612&w=0&h=GonJMMTcUPsbGgeQJIxWrWzTabBPK5BkOXzM29Lbaf4=
https://media.gettyimages.com/photos/damaged-cars-affected-by-an-earthquake-in-lombok-indonesia-on-august-picture-id1014759142?k=6&m=1014759142&s=612x612&w=0&h=woHc9DMs2TNOzdg2ZXZPgZysJoMMWhHlmX1WYgPa1EI=
https://media.gettyimages.com/photos/indonesian-muslim-going-to-perfrom-friday-prayer-in-front-of-damaged-picture-id1014759150?k=6&m=1014759150&s=612x612&w=0&h=l3A14aExgvQFNjt7M3eB6lTdGujhRSdbAkT9Qo6t3yo=
https://media.gettyimages.com/photos/electricity-company-officers-check-the-condition-of-the-network-to-picture-id1014759152?k=6&m=1014759152&s=612x612&w=0&h=prnJU1tP8fCbInaagQIy6uRHIOqJvdaUL5VkU6Y9XRM=
https://media.gettyimages.com/photos/villagers-collect-a-valuables-at-their-damaged-home-affected-by-in-picture-id1014759156?k=6&m=1014759156&s=612x612&w=0&h=j3t-zGcf1P7Y7phQGO51g-BqTThg2pG0meni3TkxfV0=
https://media.gettyimages.com/photos/villagers-collect-a-valuables-at-their-damaged-home-affected-by-in-picture-id1014759158?k=6&m=1014759158&s=612x612&w=0&h=itXkvdWrNJQW6l-l_UHX0qMeRs_xRfNR5G-muKh-b60=
https://media.gettyimages.com/photos/electricity-company-officers-check-the-condition-of-the-network-to-picture-id1014759166?k=6&m=1014759166&s=612x612&w=0&h=wX2lg1RRWMOoGjx1eYsjAQy99J9QFeqi2FiBxxIJwwg=
https://media.gettyimages.com/photos/villagers-collect-a-valuables-at-their-damaged-home-affected-by-in-picture-id1014759176?k=6&m=1014759176&s=612x612&w=0&h=q6R3QCJtujZotJ-S7fKWWzqcASqd102Oa7ic80-4GPs=
https://media.gettyimages.com/photos/indonesian-muslim-going-to-perfrom-friday-prayer-in-front-of-damaged-picture-id1014759188?k=6&m=1014759188&s=612x612&w=0&h=OwM3HNjoyLgIw9GbU9MZCnZ8_AAzFIo3KbN6VyRnN9g=
https://media.gettyimages.com/photos/pigeons-fly-over-the-ruins-of-the-damaged-houses-affected-by-an-in-picture-id1014759198?k=6&m=1014759198&s=612x612&w=0&h=n2941Pu5FrKw30vl3ZPhFTY2s-GRx7KeCXK31GlPFWw=
https://media.gettyimages.com/photos/indonesian-muslim-going-to-perfrom-friday-prayer-in-front-of-damaged-picture-id1014759202?k=6&m=1014759202&s=612x612&w=0&h=NjzYzXWODc2jLkIZhEdN2mnMjp9Ac4luTyAOzbmFvHg=
https://media.gettyimages.com/photos/pigeons-fly-over-the-ruins-of-the-damaged-houses-affected-by-an-in-picture-id1014759224?k=6&m=1014759224&s=612x612&w=0&h=97wXegGl4n9scMiVtrzT12mMhaZL80DimM6e-VzSBEo=
https://media.gettyimages.com/photos/residents-demolish-houses-affected-by-an-earthquake-in-lombok-on-10-picture-id1014759228?k=6&m=1014759228&s=612x612&w=0&h=1Ovs9iTZmMDXsE6s9V0YDEw6OjyH6dHsuBj6bI90vhM=
https://media.gettyimages.com/photos/man-walks-through-rubble-of-buildings-on-gili-air-island-west-nusa-picture-id1014830592?k=6&m=1014830592&s=612x612&w=0&h=e4YqgJ0pu7EbF-dTNeiC5VMLMozDv9oUqNMlVvMbL9U=
https://media.gettyimages.com/photos/school-damaged-by-an-earthquake-in-lombok-indonesia-on-august-11-2018-picture-id1014867864?k=6&m=1014867864&s=612x612&w=0&h=XIF5Zddhl4hAggvpf3pLfWBGfteVuYOl33SLAyYoUKQ=
https://media.gettyimages.com/photos/workers-take-down-a-damaged-shop-with-an-excavator-in-an-area-in-on-picture-id1015390128?k=6&m=1015390128&s=612x612&w=0&h=tEy0be7x_bU91h8yZ4Ti2C6pntMNSRduBy7rhWhNtKc=
https://media.gettyimages.com/photos/workers-pull-down-damaged-houses-with-an-excavator-in-an-area-in-on-picture-id1015390372?k=6&m=1015390372&s=612x612&w=0&h=7k8BZ35cIO99EdmnVYzaoHFLC0SurnxuH_K4-bF_VmE=
https://media.gettyimages.com/photos/two-elderly-people-stand-next-to-their-damaged-house-in-gangga-after-picture-id1015401602?k=6&m=1015401602&s=612x612&w=0&h=_yLMOX36E5fj3eLOwm6ED6_qNeMWKFnTsW8OC5mpCZU=
https://media.gettyimages.com/photos/young-boy-runs-through-rubbles-as-people-salvage-valuable-items-after-picture-id1015401620?k=6&m=1015401620&s=612x612&w=0&h=UkpgZTaeZbGp7k3_9q61RHtQQ_JmScFRimeyEQzVxLE=
https://media.gettyimages.com/photos/man-walks-next-to-a-damaged-mosque-after-an-earthquake-hit-the-area-picture-id1015416526?k=6&m=1015416526&s=612x612&w=0&h=9QD8xv4kTzbJAfugD-RrJvQGO6nFm49FSbvpk784RjE=
https://media.gettyimages.com/photos/villagers-pull-down-their-damaged-house-in-kayangan-on-august-12-2018-picture-id1015860306?k=6&m=1015860306&s=612x612&w=0&h=PKcJjPo_Cm8Lxg9l_NoumL00bMVKkBliwck7NDQC2-4=
https://media.gettyimages.com/photos/villagers-pull-down-their-damaged-house-in-kayangan-on-august-12-2018-picture-id1015860360?k=6&m=1015860360&s=612x612&w=0&h=btVWqvCzMrWXMkn3tZCgFPiG6UlCGdF4IpPK9ENKp8o=
https://media.gettyimages.com/photos/the-men-walked-to-the-mujahidin-mosque-for-friday-prayers-in-palu-on-picture-id1046435590?k=6&m=1046435590&s=612x612&w=0&h=7-REcNJZXrAChuB3SHnYbiA2cgXtRT1j9PTvu6htrDk=
https://media.gettyimages.com/photos/the-men-walked-to-the-mujahidin-mosque-for-friday-prayers-in-palu-on-picture-id1046435592?k=6&m=1046435592&s=612x612&w=0&h=i41HI2Hn2xAMiWxIw31WtFY1cuDG-V3YVmjDUDiUZp0=
https://media.gettyimages.com/photos/the-men-walked-to-the-mujahidin-mosque-for-friday-prayers-in-palu-on-picture-id1046435596?k=6&m=1046435596&s=612x612&w=0&h=XepAmMQin3fOPZJK2dz5ZEvDz6juJbtZzMumvoJHeVc=
https://media.gettyimages.com/photos/the-men-walked-to-the-mujahidin-mosque-for-friday-prayers-in-palu-on-picture-id1046435606?k=6&m=1046435606&s=612x612&w=0&h=4Yh-e1MVy3hSjSuZZyoEU5PdEsTI8FDBC70spUyN-9g=
https://media.gettyimages.com/photos/the-men-walked-to-the-mujahidin-mosque-for-friday-prayers-in-palu-on-picture-id1046435610?k=6&m=1046435610&s=612x612&w=0&h=EVko_mlfhb8UY2YixRop6ovDWz5wsEyq5cSgBXShCKU=
https://media.gettyimages.com/photos/this-picture-shows-part-of-a-bathroom-from-a-damaged-house-in-mamboro-picture-id1046435646?k=6&m=1046435646&s=612x612&w=0&h=dIDI3SfrE_zgNy90Kab4zyhV_yqjFKnT3oqR1ysBqC4=
https://media.gettyimages.com/photos/motorists-drive-past-a-damaged-boat-in-mamboro-indonesias-central-on-picture-id1046435788?k=6&m=1046435788&s=612x612&w=0&h=1dZLmetTvoi34BiQ7PD--JP_O44vQ6JUhcvY61KUdNU=
https://media.gettyimages.com/photos/banner-placed-on-a-stranded-boat-reads-balia-nomoni-cultures-brings-picture-id1046436680?k=6&m=1046436680&s=612x612&w=0&h=tZKmqk9IWyKmo-BeLsCxVOo9um55upokKVNbme3ELKg=
https://media.gettyimages.com/photos/banner-placed-at-a-devastated-area-that-reads-wake-up-brothers-this-picture-id1046458834?k=6&m=1046458834&s=612x612&w=0&h=tMe0rIYZB18pi6AgCkUmeYFNFXMoUT_q3vPjD6CoWZw=
https://media.gettyimages.com/photos/banner-is-placed-at-a-devastated-area-in-mamboro-on-october-6-2018-picture-id1046459606?k=6&m=1046459606&s=612x612&w=0&h=fsI4JttbUZtUNkPxfJc7POlzNnEcI7mMBN8o__NrAfE=
https://media.gettyimages.com/photos/indonesian-people-check-for-valuable-items-at-a-devastated-area-in-picture-id1046459992?k=6&m=1046459992&s=612x612&w=0&h=Nr8i9XRGPmylxoKZtMfUGp0UoEZaSw3GU0ySTZXJWXg=
https://media.gettyimages.com/photos/indonesian-soldiers-walk-through-debris-at-perumnas-balaroa-village-picture-id1046460016?k=6&m=1046460016&s=612x612&w=0&h=57_S0y_zxMoopq_HKgJhM7U1nkgPEj9bQu_K2tJC_1s=
https://media.gettyimages.com/photos/damaged-boat-is-stranded-on-a-beach-in-mamboro-on-october-6-2018-the-picture-id1046460390?k=6&m=1046460390&s=612x612&w=0&h=OfDLXYrWKuNisZXFJ8iQNEyxSvQGq9tpp1rGZ0zVWpg=
https://media.gettyimages.com/photos/heavy-equipment-dredges-balaroa-region-on-october-06-2018-in-palu-picture-id1046477288?k=6&m=1046477288&s=612x612&w=0&h=pvO8fN0pdbAu1e9W2TagcoSFVrBge3WvLoaaJUnoroU=
https://media.gettyimages.com/photos/heavy-equipment-dredges-balaroa-region-on-october-06-2018-in-palu-picture-id1046477314?k=6&m=1046477314&s=612x612&w=0&h=Wv41jGA6sLsCX_9Y8wgdtdXGWhrWo3cHJj8WfuMEyY4=
https://media.gettyimages.com/photos/residents-walk-trough-debris-in-petobo-indonesias-central-sulawesi-on-picture-id1046477506?k=6&m=1046477506&s=612x612&w=0&h=JR1Kyhr8k8nHCgN7j0w-6P4ilQzckerj92cqc9wjPYU=
https://media.gettyimages.com/photos/damaged-houses-are-seen-after-being-hit-by-the-earthquake-and-tsunami-picture-id1046498600?k=6&m=1046498600&s=612x612&w=0&h=L8vkIxYmFvXnALkgl56VX1ykQnTxaI3N8FF5mLI3C0g=
https://media.gettyimages.com/photos/damaged-houses-are-seen-after-being-hit-by-the-earthquake-and-tsunami-picture-id1046498604?k=6&m=1046498604&s=612x612&w=0&h=X29gc5U3U1Bg7-m8BafNrnwJA61CaoFwCZF2knOL6aA=
https://media.gettyimages.com/photos/damaged-houses-are-seen-after-being-hit-by-the-earthquake-and-tsunami-picture-id1046498606?k=6&m=1046498606&s=612x612&w=0&h=vAblMJUV1x97I3HPDGMCzR7KgLvWspXcapMRT923zuo=
https://media.gettyimages.com/photos/damaged-houses-and-vehicles-are-seen-after-being-hit-by-the-and-in-picture-id1046498620?k=6&m=1046498620&s=612x612&w=0&h=E_0SXlTgl5ncWpe2_g_VgHNlHPJy0k8m4z5kWIBPcbc=
https://media.gettyimages.com/photos/damaged-baiturrahman-mosque-is-seen-after-being-hit-by-the-earthquake-picture-id1046498622?k=6&m=1046498622&s=612x612&w=0&h=ZiUXDdwAsWS3muKr6tq-ANpeGfkRHnAMAndn0Rwt5Yk=
https://media.gettyimages.com/photos/damaged-houses-are-seen-after-being-hit-by-the-earthquake-and-tsunami-picture-id1046498626?k=6&m=1046498626&s=612x612&w=0&h=I_WZWYUCTS_akxSg9reDNq4BA0_loV_zhcSvxsDTHac=
https://media.gettyimages.com/photos/damaged-baiturrahman-mosque-is-seen-after-being-hit-by-the-earthquake-picture-id1046498630?k=6&m=1046498630&s=612x612&w=0&h=umD2P7DnV0N0ugcCvOdMiWFWnYzSJ-pvSE7wKdy9_3g=
https://media.gettyimages.com/photos/damaged-baiturrahman-mosque-is-seen-after-being-hit-by-the-earthquake-picture-id1046498634?k=6&m=1046498634&s=612x612&w=0&h=g43rGlVWBzH-LK9RMpGICJulkTaXsnlcnDRTP11DLGs=
https://media.gettyimages.com/photos/damaged-houses-are-seen-after-being-hit-by-the-earthquake-and-tsunami-picture-id1046498638?k=6&m=1046498638&s=612x612&w=0&h=WzeWNE_FW82Es2yqT26ZvMWRqFUCTNyMfDgMpt1YwPE=
https://media.gettyimages.com/photos/damaged-houses-and-vehicles-are-seen-after-being-hit-by-the-and-in-picture-id1046498642?k=6&m=1046498642&s=612x612&w=0&h=n_q0nn8MJPiLWfoQN6ySSY-DHMYXGAYRDjTtFUeLHEk=
https://media.gettyimages.com/photos/damaged-houses-are-seen-after-being-hit-by-the-earthquake-and-tsunami-picture-id1046498646?k=6&m=1046498646&s=612x612&w=0&h=A5x9cOfIJG60914rYSJ-n3L5zNk24MaUoDv8ASDs3Wc=
https://media.gettyimages.com/photos/damaged-houses-are-seen-after-being-hit-by-the-earthquake-and-tsunami-picture-id1046498654?k=6&m=1046498654&s=612x612&w=0&h=-3JWqNF5CAByeLqCCiUUh5Lg5SfWC93M9zUNmZn0IzQ=
https://media.gettyimages.com/photos/damaged-houses-and-vehicles-are-seen-after-being-hit-by-the-and-in-picture-id1046498658?k=6&m=1046498658&s=612x612&w=0&h=CsZFkmgT3l8iL2j7ap4vBwU0ggv4_XqVOttwolJCCj4=
https://media.gettyimages.com/photos/damaged-houses-are-seen-after-being-hit-by-the-earthquake-and-tsunami-picture-id1046498660?k=6&m=1046498660&s=612x612&w=0&h=YifzjITJYDxiRred9PFKDpiGoLPFPT_Zcy1jtTwSQdk=
https://media.gettyimages.com/photos/damaged-vehicles-are-seen-after-being-hit-by-the-earthquake-and-in-picture-id1046498668?k=6&m=1046498668&s=612x612&w=0&h=HbxiDSy15v4ztPWAkKNRvwkbS-aFN2dszw-LTPRg0AA=
https://media.gettyimages.com/photos/damaged-car-seen-at-an-area-which-was-hit-by-liquefaction-at-balaroa-picture-id1046584518?k=6&m=1046584518&s=612x612&w=0&h=gO8VDSHUqL1zTN-dNgT7tpS0BGXS3U3Eh9GE4Dw3NL8=
https://media.gettyimages.com/photos/damaged-area-which-was-hit-by-liquefaction-at-balaroa-village-after-picture-id1046584524?k=6&m=1046584524&s=612x612&w=0&h=f9GqXe4gzA6WOcD6EHv6JcjMmG5xsu40WnxKul46OdQ=
https://media.gettyimages.com/photos/damaged-area-which-was-hit-by-liquefaction-at-balaroa-village-after-picture-id1046584530?k=6&m=1046584530&s=612x612&w=0&h=VR5z-x2KZGwRauQNvltPbh3T_euQ5H3SRZxTjIlYb2g=
https://media.gettyimages.com/photos/soldiers-seen-at-a-damaged-area-which-was-hit-by-liquefaction-at-picture-id1046584538?k=6&m=1046584538&s=612x612&w=0&h=emQsij5IUoJ7D3IopjZzboacg4c9BNhJhJ5ipZjZPUo=
https://media.gettyimages.com/photos/man-at-a-damaged-area-which-was-hit-by-liquefaction-at-balaroa-after-picture-id1046584542?k=6&m=1046584542&s=612x612&w=0&h=8j1NLwguaBcNFFuyfW59N6N3WjvGmnZqHm32r7Gmp-s=
https://media.gettyimages.com/photos/survivor-sitting-at-a-damaged-area-while-waiting-for-news-of-their-picture-id1046584546?k=6&m=1046584546&s=612x612&w=0&h=-GuYBgpyl5-fH4Tf4zIWJcc2P8i98YuTp1TXoHKJeEM=
https://media.gettyimages.com/photos/bodies-of-victims-seen-at-balaroa-village-after-being-recovered-by-a-picture-id1046584610?k=6&m=1046584610&s=612x612&w=0&h=ptM0Y7Q80ArKJ9dwBoYjjyJSkO_7_XtDSpW7XWw5osw=
https://media.gettyimages.com/photos/bodies-of-victims-seen-at-balaroa-village-after-being-recovered-by-a-picture-id1046584614?k=6&m=1046584614&s=612x612&w=0&h=y6FXVcKkEDjWjMm90H8pIpseNc9mGsYys3uo2tijkNk=
https://media.gettyimages.com/photos/bodies-of-victims-seen-at-balaroa-village-after-being-recovered-by-a-picture-id1046584632?k=6&m=1046584632&s=612x612&w=0&h=izUFcE2LKfDPAbcGHErScox6fD6PcYBwvyO_wVy-O-8=
https://media.gettyimages.com/photos/indonesian-soldiers-and-search-teams-carrying-a-body-at-balaroa-an-picture-id1046584646?k=6&m=1046584646&s=612x612&w=0&h=T0UgrDBBwWUv2VNpq9t0ZLxaxBrjZ9BAvQrQCKLm950=
https://media.gettyimages.com/photos/indonesian-soldiers-and-search-teams-carrying-a-body-at-balaroa-an-picture-id1046584652?k=6&m=1046584652&s=612x612&w=0&h=KgGxwJbaqCPmq1HViPkGu3mdqTOTaTKAv93ujWRmtuM=
https://media.gettyimages.com/photos/indonesian-soldiers-and-search-teams-carrying-a-body-at-balaroa-an-picture-id1046584660?k=6&m=1046584660&s=612x612&w=0&h=6WQPcxlQXSuG9ZTr3xQ9zuYJy4guTm1-YiAlpvh93tI=
https://media.gettyimages.com/photos/indonesian-soldiers-and-search-teams-carrying-a-body-at-balaroa-an-picture-id1046584664?k=6&m=1046584664&s=612x612&w=0&h=UcFaMRsuPrUsCFrjN7ubBmUs5Crkk1b9y8QkHfNcKr0=
https://media.gettyimages.com/photos/bodies-of-victims-seen-at-balaroa-village-following-an-earthquake-on-picture-id1046584674?k=6&m=1046584674&s=612x612&w=0&h=bAMS8c4oVcyc7Grjcz6yZ09ph7JGhIegNwDKco7r-Vk=
https://media.gettyimages.com/photos/an-indonesian-man-walking-past-bodies-of-victims-at-balaroa-village-picture-id1046584676?k=6&m=1046584676&s=612x612&w=0&h=3sx3aRFdb1zrjb2-HqYIpPXmXdRBkGK5RqdalSHB28U=
https://media.gettyimages.com/photos/indonesian-survivor-peri-sitting-at-a-damaged-area-after-he-losing-picture-id1046584682?k=6&m=1046584682&s=612x612&w=0&h=8ep5HzyK4jqcgBZgofVFP97Ztu94IVnM68kBXma98Vs=
https://media.gettyimages.com/photos/general-view-of-mamboro-village-following-the-earthquake-on-october-6-picture-id1046584712?k=6&m=1046584712&s=612x612&w=0&h=6mmkMBI2jkE8KfJzz4h8TGio8fQseiVojTAVv5nuMP8=
https://media.gettyimages.com/photos/general-view-of-balaroa-village-following-the-earthquake-on-october-6-picture-id1046584738?k=6&m=1046584738&s=612x612&w=0&h=Ix-DP4LNPjWF5b5Zy-odrWGbvMSCZrB3bUFw0LU8FyI=
https://media.gettyimages.com/photos/an-aerial-view-of-balaroa-village-following-the-earthquake-on-october-picture-id1046584742?k=6&m=1046584742&s=612x612&w=0&h=hBPTn8eWt32RRSR6nVdcDJrZCERnWwACCcNHPvFXJYw=
https://media.gettyimages.com/photos/damage-mosque-seen-after-the-earthquake-and-tsunami-a-deadly-75-picture-id1046639344?k=6&m=1046639344&s=612x612&w=0&h=HCo_2n6cchNgUAutxygyYVyl-pf2x0Ix1JELMqurReo=
https://media.gettyimages.com/photos/member-of-the-rescue-team-seen-search-for-survivors-near-a-stranded-picture-id1046639400?k=6&m=1046639400&s=612x612&w=0&h=P617zUWBh3pNQH_EQT8m9Y-ZalPlKRgwtqKsO70zS1w=
https://media.gettyimages.com/photos/road-near-the-coast-seen-damaged-by-the-earthquake-and-tsunami-a-picture-id1046639408?k=6&m=1046639408&s=612x612&w=0&h=R0W2iHsalG758JcpwXYy46ky5iRfNfSgbb4FxyCUHdE=
https://media.gettyimages.com/photos/resident-stands-on-the-ruins-of-a-building-that-was-destroyed-by-the-picture-id1046639494?k=6&m=1046639494&s=612x612&w=0&h=x0A7C7Yp9qfUID63ZvEdFeJWsRVWElV_LQYk0mY__ok=
https://media.gettyimages.com/photos/ship-stranded-on-land-after-earthquake-and-tsunami-in-wani-village-a-picture-id1046639518?k=6&m=1046639518&s=612x612&w=0&h=ULSJzjNG9lhyStmo9oNGFmyuO4VBZclWKQ3bHhPAODU=
https://media.gettyimages.com/photos/damage-mosque-seen-after-the-earthquake-and-tsunami-a-deadly-75-picture-id1046639558?k=6&m=1046639558&s=612x612&w=0&h=rTr1HL_rI9ZNG3uWKwIwE2uQVRaL1iQcXkitVytuHyU=
https://media.gettyimages.com/photos/local-seen-riding-a-bicycle-next-to-a-stranded-ship-a-deadly-75-picture-id1046639596?k=6&m=1046639596&s=612x612&w=0&h=LFb2B3-iQ94p8Q685mkieh70G8jEJT2f0QyoziBN5Cc=
https://media.gettyimages.com/photos/ship-stranded-on-land-after-earthquake-and-tsunami-in-wani-village-a-picture-id1046639606?k=6&m=1046639606&s=612x612&w=0&h=8Ezgv1leQWwzAvlX6p0s-XLTqZ4zs5Ocrj-D54f6rXA=
https://media.gettyimages.com/photos/this-aerial-photograph-shows-devastation-from-soil-liquefaction-at-picture-id1046864474?k=6&m=1046864474&s=612x612&w=0&h=3APeT7rmaTt2WgQ9WYxPMaIt1oRJ-eRhA7pyVzEKk4s=
https://media.gettyimages.com/photos/this-aerial-photograph-shows-devastation-from-soil-liquefaction-at-picture-id1046864476?k=6&m=1046864476&s=612x612&w=0&h=XqCJ5yMCXPmiyJuB0OMB0ccirm8yme5dbkBhTxNZm00=
https://media.gettyimages.com/photos/this-aerial-photograph-shows-devastation-from-soil-liquefaction-at-picture-id1046897688?k=6&m=1046897688&s=612x612&w=0&h=ooaXvT_sbDMFC-hG7m0QzjmgD_BMZbBovzkufXIzss4=
https://media.gettyimages.com/photos/this-aerial-photograph-shows-devastation-from-soil-liquefaction-at-picture-id1046918102?k=6&m=1046918102&s=612x612&w=0&h=VyVGcwh-3a5EHp4Uxl5IQbNvVUTeInIvodgNgNcAjRE=
https://media.gettyimages.com/photos/view-of-donggala-after-an-earthquake-and-tsunami-hit-on-october-06-picture-id1046918624?k=6&m=1046918624&s=612x612&w=0&h=7PfzsMvQpdBEdmbQcYwM6SXjy9IuPTK0wAP0_WsNyhs=
https://media.gettyimages.com/photos/view-of-palu-mosque-collapse-after-an-earthquake-and-tsunami-hit-on-picture-id1046918630?k=6&m=1046918630&s=612x612&w=0&h=zXYQcxsAobRJ-0_S3JXPOa89oLgGuWcKfJlskKuOjNI=
https://media.gettyimages.com/photos/view-of-balora-village-after-an-earthquake-and-tsunami-hit-on-october-picture-id1046918640?k=6&m=1046918640&s=612x612&w=0&h=3E4Osyxg6QXkH97lomNkZHEbPvkzZj6mc9usTIPQdsw=
https://media.gettyimages.com/photos/view-of-balora-village-after-an-earthquake-and-tsunami-hit-on-october-picture-id1046918646?k=6&m=1046918646&s=612x612&w=0&h=3z6PCMObUbSOiwxKO36qHxHQ9Y2eMv21cikQ5uTsPjg=
https://media.gettyimages.com/photos/view-of-balora-village-after-an-earthquake-and-tsunami-hit-on-october-picture-id1046918650?k=6&m=1046918650&s=612x612&w=0&h=Rfxm_1ktJObDIgQiwESaizGF4yH0qtWUx0Wn-_1uzNE=
https://media.gettyimages.com/photos/view-of-balora-village-after-an-earthquake-and-tsunami-hit-on-october-picture-id1046918654?k=6&m=1046918654&s=612x612&w=0&h=62ZRkeBZ-VTQZ6pTjveyIggCLYv_2wckg5nMEPnEZsQ=
https://media.gettyimages.com/photos/view-of-balora-village-after-an-earthquake-and-tsunami-hit-on-october-picture-id1046918664?k=6&m=1046918664&s=612x612&w=0&h=nV-CYfhI1g7qESHW7_VwuugnGEKyZWLq2hD-8lsgTaA=
https://media.gettyimages.com/photos/view-of-balora-village-after-an-earthquake-and-tsunami-hit-on-october-picture-id1046918668?k=6&m=1046918668&s=612x612&w=0&h=_1cZDYfYfVkXI_DIhsNZ81u72Yh5gTdVUrss9AFGpGo=
https://media.gettyimages.com/photos/the-yellow-building-of-palus-airport-air-traffic-control-is-seen-at-picture-id1046919122?k=6&m=1046919122&s=612x612&w=0&h=lzP_oOaytZjvZFpsxoVrivySaFL7ukZTNTKF5ohEl_4=
https://media.gettyimages.com/photos/in-this-photo-taken-on-october-6-nonlis-kando-stands-among-debris-in-picture-id1046944608?k=6&m=1046944608&s=612x612&w=0&h=Olkkv-zJ5BcgPPp1X6M9dBEgeUq3AKjQkhNgThM_LR0=
https://media.gettyimages.com/photos/in-this-photo-taken-on-october-6-nonlis-kando-stands-among-debris-in-picture-id1046944618?k=6&m=1046944618&s=612x612&w=0&h=vM0x2jI_rj5WdbQ45NzFye_evc183W8PGbK1zbiyDDc=
https://media.gettyimages.com/photos/resident-looks-at-a-washed-out-boat-in-wani-indonesias-central-on-7-picture-id1046969684?k=6&m=1046969684&s=612x612&w=0&h=DGWbxKBERxJ_HOxS8PjbLD4qZqiMykLdU6L1QXQQpr4=
https://media.gettyimages.com/photos/residents-sit-near-a-washed-out-passenger-ferry-in-wani-indonesias-picture-id1046970148?k=6&m=1046970148&s=612x612&w=0&h=YQUZFchENQ-U0e5kxBdNavIPY5QPznQQZE5KIwFQvM4=
https://media.gettyimages.com/photos/residents-walk-near-debris-in-wani-in-indonesias-central-sulawesi-on-picture-id1046970452?k=6&m=1046970452&s=612x612&w=0&h=U6PyAoAdrRGTZn9VGk8kN37cJ1WTKF1nt-t3jEwALVA=
https://media.gettyimages.com/photos/resident-climbs-a-badly-damaged-house-in-wani-indonesias-central-on-picture-id1046970478?k=6&m=1046970478&s=612x612&w=0&h=o5ZsSXUaFKRnAwBwVkfclhm54YaGRQLm2EETF_8jI40=
https://media.gettyimages.com/photos/residents-walk-a-washed-out-passenger-ferry-in-wani-indonesias-on-picture-id1046987824?k=6&m=1046987824&s=612x612&w=0&h=KlXsfGA_CHJI6TsyarJa-8Cls43NPFyAh-aanO2MCe4=
https://media.gettyimages.com/photos/this-pitcture-shows-a-damaged-mosque-and-houses-at-the-balaroa-in-picture-id1047003976?k=6&m=1047003976&s=612x612&w=0&h=CHzCTQoJ8wClHQCsCaLyeQY4bQgccAehxJy_9fz6FPo=
https://media.gettyimages.com/photos/photo-shows-a-destroyed-mosque-which-was-dragged-300-metres-due-to-an-picture-id1047072004?k=6&m=1047072004&s=612x612&w=0&h=m7zclfPbJ4L0zSwVR8ktI1UpbbNqU5zxDwcUp6LOnVA=
https://media.gettyimages.com/photos/people-inspect-a-destroyed-mosque-which-was-dragged-300-metres-due-to-picture-id1047072012?k=6&m=1047072012&s=612x612&w=0&h=jCzGcTqLiZZbrnss-rlg4cKHNwaOzVafVj1iyy7hE4k=
https://media.gettyimages.com/photos/photo-shows-a-destroyed-mosque-which-was-dragged-300-metres-due-to-an-picture-id1047072016?k=6&m=1047072016&s=612x612&w=0&h=XZH8tdbF9iYCEVWhbcfGQ1xQAf6QRxdenLOuYjEcbbQ=
https://media.gettyimages.com/photos/people-inspect-a-destroyed-road-connects-two-villages-namely-petobo-picture-id1047072024?k=6&m=1047072024&s=612x612&w=0&h=XLcXT6Nq8i4PxLQgGf1o0gwBLWwj1Ycj2fKIW41YLx0=
https://media.gettyimages.com/photos/photo-shows-destroyed-buildings-in-two-villages-namely-petobo-and-picture-id1047072038?k=6&m=1047072038&s=612x612&w=0&h=5Ne9qKUbWGpVnYnKMxgFwKpIzX-knyak5aUy_74-5AI=
https://media.gettyimages.com/photos/photo-shows-destroyed-buildings-in-two-villages-namely-petobo-and-picture-id1047072040?k=6&m=1047072040&s=612x612&w=0&h=wmv-rFhdzvBTA2PWutMdTvl3JVVjRssRnCHVLGpI1WY=
https://media.gettyimages.com/photos/photo-shows-destroyed-buildings-in-two-villages-namely-petobo-and-picture-id1047072062?k=6&m=1047072062&s=612x612&w=0&h=ZABhpNxw_0TyBtiUr1AnM500HJLN4oHU2zfF2uQq-rA=
https://media.gettyimages.com/photos/photo-shows-destroyed-buildings-in-two-villages-namely-petobo-and-picture-id1047072064?k=6&m=1047072064&s=612x612&w=0&h=ZkuuabKASFsxVNqMAYnEG-0RCHLZFMsFuXZss15cCV0=
https://media.gettyimages.com/photos/photo-shows-that-a-vehicle-is-stuck-in-a-wall-of-a-damaged-house-an-picture-id1047169718?k=6&m=1047169718&s=612x612&w=0&h=H1S5Kfa9jTyVsKIDO8gdQeJhhtn26bvEAChpJ8RRzOM=
https://media.gettyimages.com/photos/photo-shows-that-a-vehicle-is-stuck-after-an-earthquake-measuring-77-picture-id1047169726?k=6&m=1047169726&s=612x612&w=0&h=GJoidBFZdnSsyGrGzyOhbhzS0YH2Zfn7oN_ocyO_wag=
https://media.gettyimages.com/photos/photo-shows-destroyed-buildings-and-damaged-vehicle-after-an-77-sr-picture-id1047169732?k=6&m=1047169732&s=612x612&w=0&h=nQIWVeZWXyyuTK6EZ1PmjmejBsxSmmS8cmd43xAsqmo=
https://media.gettyimages.com/photos/photo-shows-that-a-vehicle-is-stuck-in-a-wall-of-a-damaged-house-an-picture-id1047169734?k=6&m=1047169734&s=612x612&w=0&h=lP-pOrIxNA-e0tAl2qnpwhz5rbamHUrxcOOc8z3liOs=
https://media.gettyimages.com/photos/photo-shows-that-a-vehicle-is-stuck-in-a-wall-of-a-damaged-house-an-picture-id1047169740?k=6&m=1047169740&s=612x612&w=0&h=E6yqB902dUKDs7SG7O5vdjvKoQsRHX-oMrZ6LRMBBDk=
https://media.gettyimages.com/photos/photo-shows-damaged-roads-after-an-earthquake-measuring-77-sr-and-the-picture-id1047169786?k=6&m=1047169786&s=612x612&w=0&h=Db4FKXaS92jZ8EuL23_Gg5HtqNResRePJmCxmNTsoYA=
https://media.gettyimages.com/photos/photo-shows-heavy-construction-equipment-as-it-clears-the-wreckage-picture-id1047169788?k=6&m=1047169788&s=612x612&w=0&h=4sH5Ni8ba0-hNq3zKLuov8R-FyRa2ReWZ_m5k4tX4PQ=
https://media.gettyimages.com/photos/photo-shows-people-as-they-clear-the-wreckage-after-an-earthquake-77-picture-id1047169794?k=6&m=1047169794&s=612x612&w=0&h=jgF97UQHV4G9JIm6MKGRgJYPgVsdhO6yDajt3R6xM-E=
https://media.gettyimages.com/photos/photo-shows-destroyed-buildings-after-an-earthquake-measuring-77-sr-picture-id1047169798?k=6&m=1047169798&s=612x612&w=0&h=J7qhyQ0SHolQ7pXC1yESDtBcv8da6FcXMsTWfg99DfU=
https://media.gettyimages.com/photos/photo-shows-damaged-roads-after-an-earthquake-measuring-77-sr-and-the-picture-id1047169804?k=6&m=1047169804&s=612x612&w=0&h=EfxjBwAyhgMVxWQHLNMjfVfGLxYwk5e_OsMnkV0RySo=
https://media.gettyimages.com/photos/photo-shows-heavy-construction-equipment-as-it-clears-the-wreckage-picture-id1047169814?k=6&m=1047169814&s=612x612&w=0&h=ul4007mJGa96Zz3UJQAmzA57Sdt_i67bFemPqkZSJHQ=
https://media.gettyimages.com/photos/pier-near-the-donggala-beach-seen-damaged-by-the-earthquake-and-a-picture-id1047173910?k=6&m=1047173910&s=612x612&w=0&h=Nt3aHAjh5g8ddDORqHwRpInESLrcYQX50JrGVLqy-IE=
https://media.gettyimages.com/photos/general-view-of-the-damage-of-the-earthquake-and-tsunami-in-donggala-picture-id1047173960?k=6&m=1047173960&s=612x612&w=0&h=XkANUkjdo_ji1u2bWsYmLt_d1eY3rPDIhkKeFIz6e_g=
https://media.gettyimages.com/photos/general-view-of-the-damage-of-the-earthquake-and-tsunami-in-donggala-picture-id1047173988?k=6&m=1047173988&s=612x612&w=0&h=MUi1JxyPjX08RJKzC4sySjj-3lC5LYjVsA0o2PQwuEQ=
https://media.gettyimages.com/photos/indonesia-search-and-rescue-members-continue-to-look-for-victims-in-picture-id1047300528?k=6&m=1047300528&s=612x612&w=0&h=qtJuwwovB0SKE2LQLPYQNXxhvzw_m8YF0SoxSmN6NjY=
https://media.gettyimages.com/photos/indonesia-search-and-rescue-members-continue-to-look-for-victims-in-picture-id1047300530?k=6&m=1047300530&s=612x612&w=0&h=Q5MHOcKGHqZo2FUj6CyoiVbbc3I9gtQo5cwhQASTV3c=
https://media.gettyimages.com/photos/residents-look-at-a-badly-damage-house-in-petobo-in-indonesias-on-picture-id1047300672?k=6&m=1047300672&s=612x612&w=0&h=0jFIpih0g3Zn_NTyPh8rMq9myOj3kgRCz9u_JupaUzw=
https://media.gettyimages.com/photos/the-wreckage-of-a-car-is-seen-amongst-the-debris-in-petobo-in-on-picture-id1047300680?k=6&m=1047300680&s=612x612&w=0&h=wXdUxB_yGZWFdrn75VwMUUohDi7910gF67GwdR17fOA=
https://media.gettyimages.com/photos/an-indonesian-search-and-rescue-team-uses-heavy-equipment-to-recover-picture-id1047300684?k=6&m=1047300684&s=612x612&w=0&h=5VgWgXNNQwTiDaBq6ZCTnQxQpUJj3Sx_8Y76RD6tWrI=
https://media.gettyimages.com/photos/an-indonesian-search-and-rescue-team-uses-heavy-equipment-to-recover-picture-id1047300694?k=6&m=1047300694&s=612x612&w=0&h=btp7kmavkgAjNd7hwyiNnD3xpPCQ9ud9DCA_yCdFtRo=
https://media.gettyimages.com/photos/an-indonesian-rescuer-adjusts-his-facemask-before-starting-search-and-picture-id1047300696?k=6&m=1047300696&s=612x612&w=0&h=PK85GmWiq3SYzmCTl76ecgl0D7cvmaXalqQ62zaYBZQ=
https://media.gettyimages.com/photos/two-indonesian-search-and-rescue-members-continue-to-look-for-victims-picture-id1047300990?k=6&m=1047300990&s=612x612&w=0&h=43SJnpa0Faffmy-V3SkedurrcoduljSYRZV5ZkU24XU=
https://media.gettyimages.com/photos/this-general-view-shows-burnt-houses-and-a-car-destroyed-by-the-and-picture-id1047301068?k=6&m=1047301068&s=612x612&w=0&h=l_iDdZPEfbjnUqQ0XYSKZwEhxcOXTrw2vbKj4XyJXsM=
https://media.gettyimages.com/photos/this-general-view-shows-houses-destroyed-by-the-earthquake-and-in-picture-id1047301076?k=6&m=1047301076&s=612x612&w=0&h=ji0T3Bkf8uOlZg4ZnzGYhD_Qth6Rkhv6VQ5ZefL93NI=
https://media.gettyimages.com/photos/members-of-an-indonesian-search-and-rescue-team-walk-amongst-the-in-picture-id1047301200?k=6&m=1047301200&s=612x612&w=0&h=G5dMBcrzIJI7PS9EIflPobGFJ962_4cLSXpzE9ZlnZs=
https://media.gettyimages.com/photos/members-of-an-indonesian-search-and-rescue-team-walk-amongst-the-in-picture-id1047301204?k=6&m=1047301204&s=612x612&w=0&h=FvgdMbIikv5Twtg5Cy5VoVCkj1LAhTCrSgHQY4-dl2M=
https://media.gettyimages.com/photos/resident-walks-past-debris-to-salvage-the-belongings-of-his-relatives-picture-id1047307490?k=6&m=1047307490&s=612x612&w=0&h=-sVsgqo4nv63R2Uc7jYsDAI86Mo8d9VXl5mGKDzaPFM=
https://media.gettyimages.com/photos/resident-walks-over-debris-in-the-hopes-of-salvaging-his-belongings-picture-id1047307500?k=6&m=1047307500&s=612x612&w=0&h=fw4YjBXS-Be2Na0WjI8ykdc7QJNMU3i-WspdvLp9QQ8=
https://media.gettyimages.com/photos/fiftyyearold-sarjono-carries-a-rope-past-debris-with-the-hopes-of-picture-id1047307614?k=6&m=1047307614&s=612x612&w=0&h=X5mz4JWZkGOMvsbcLSa6KgubXao00h6oxrsz4649A1w=
https://media.gettyimages.com/photos/fiftyyearold-sarjono-carries-a-rope-past-debris-with-the-hopes-of-picture-id1047307620?k=6&m=1047307620&s=612x612&w=0&h=t5NxnhU8nRa4psPkpSiwjwR4oD6XndmScvsVEfwthzg=
https://media.gettyimages.com/photos/this-general-view-shows-the-devastation-to-houses-and-the-road-due-to-picture-id1047307710?k=6&m=1047307710&s=612x612&w=0&h=xFoBMTwWDV8e-4U_fTk1oSJWcHhWhwdA9jArkfCWgbA=
https://media.gettyimages.com/photos/man-stands-amongst-debris-in-petobo-in-indonesias-central-sulawesi-on-picture-id1047307750?k=6&m=1047307750&s=612x612&w=0&h=w3mMP9ZBHGCSo7wcmgsajabw6MO41SIlu4BmzEDH59U=
https://media.gettyimages.com/photos/member-of-an-indonesian-search-and-rescue-team-looks-at-the-debris-in-picture-id1047307762?k=6&m=1047307762&s=612x612&w=0&h=RTtCGbMvmDiwpgLTqp8yQMTHZyUd-3jRqNOTJkBAg90=
https://media.gettyimages.com/photos/indonesian-soldiers-walk-amongst-destroyed-houses-in-petobo-in-on-picture-id1047307768?k=6&m=1047307768&s=612x612&w=0&h=u3Jo5qNWhV8NJqHWB9mO3GhUNIakihKdQwk91no9ls0=
https://media.gettyimages.com/photos/this-general-view-shows-the-devastation-in-the-hardhit-area-of-in-picture-id1047402880?k=6&m=1047402880&s=612x612&w=0&h=5MGm6ui1oXBghLd8OBspQYZTltVCq3T5hqcFiN7QtIo=
https://media.gettyimages.com/photos/pool-of-water-is-pictured-amongst-the-debris-in-the-hardhit-area-of-picture-id1047402882?k=6&m=1047402882&s=612x612&w=0&h=TE33TVMd5cFL4W0t5d3L1CWswPdaTHKuMFOch1PCAt8=
https://media.gettyimages.com/photos/the-minaret-of-a-mosque-rests-to-one-side-amongst-the-devastation-in-picture-id1047402884?k=6&m=1047402884&s=612x612&w=0&h=oowef1zhU2FMbl8RpZmifZab9F1fMfRc6xz6sHQ-6S0=
https://media.gettyimages.com/photos/difa-pramudya-takes-part-in-search-and-rescue-operations-in-the-area-picture-id1047402886?k=6&m=1047402886&s=612x612&w=0&h=hY2IFmtDxC514M0vr22KYWmVFTa9n1s_5QOr01gPh4s=
https://media.gettyimages.com/photos/the-minaret-of-a-mosque-rests-to-one-side-amongst-the-devastation-in-picture-id1047402912?k=6&m=1047402912&s=612x612&w=0&h=khRs00lAWMsPfw08fNBIM9tWUSACI1WnDWpFnS08kx8=
https://media.gettyimages.com/photos/technicians-fix-power-lines-on-a-utility-pole-as-a-damaged-structure-picture-id1047461402?k=6&m=1047461402&s=612x612&w=0&h=1LpRWgV5Ge9TPePDDymxe-jn8FgKxPxoIUGF5jHmL4M=
https://media.gettyimages.com/photos/two-women-sit-on-a-damaged-staircase-of-a-destroyed-school-in-palu-picture-id1047467760?k=6&m=1047467760&s=612x612&w=0&h=P_bbnjqZzo5BS3ZcqTiaIVSbZ6fuFILzr_aIOogT_zs=
https://media.gettyimages.com/photos/woman-clears-debris-from-her-house-in-palu-indonesias-central-on-8-picture-id1047485422?k=6&m=1047485422&s=612x612&w=0&h=n89bUBRFPwuaetSNvhRgqKlvk5PDdhtrW9wgI_S9m1M=
https://media.gettyimages.com/photos/motorcycle-and-car-pass-the-ruins-as-they-cleaning-up-the-road-after-picture-id1047485568?k=6&m=1047485568&s=612x612&w=0&h=Y-wt8Gi_ZN9M0QCDGqlXidSS20rHSuoOkvgGSipStoU=
https://media.gettyimages.com/photos/motorcycle-and-car-pass-the-ruins-as-they-cleaning-up-the-road-after-picture-id1047485570?k=6&m=1047485570&s=612x612&w=0&h=WS46ETgXZTIqYS9DInDIXI67xzoht9rP3rvFqRldO1w=
https://media.gettyimages.com/photos/man-walks-at-damaged-area-after-the-tsunami-and-earthquake-on-october-picture-id1047485742?k=6&m=1047485742&s=612x612&w=0&h=ifEYQByiJuf5DC2ffI49yrKdkAFK1tmxZ-V2RxlXLKc=
https://media.gettyimages.com/photos/fire-is-seen-among-debris-in-palu-indonesias-central-sulawesi-on-8-picture-id1047546768?k=6&m=1047546768&s=612x612&w=0&h=ZVU9Fy_QbAH8dUsfsd8k5rD7VKmk5s5mbfFmwRRzZH4=
https://media.gettyimages.com/photos/rescue-workers-walk-out-from-a-collapsed-hotel-after-the-strong-on-picture-id1047824760?k=6&m=1047824760&s=612x612&w=0&h=ASLsQE17u-N24JJR6al7jXGmHNHMM5n1OWnGXJ6c5Oc=
https://media.gettyimages.com/photos/rescue-workers-walk-out-from-a-collapsed-hotel-after-the-strong-on-picture-id1047824766?k=6&m=1047824766&s=612x612&w=0&h=OsMxJrqTC-ZvODZZyMa-zoQs1Sn9Js1MpU1AuFnSw8k=
https://media.gettyimages.com/photos/man-stands-next-to-debris-of-a-tsunami-after-strong-earthquake-on-1-picture-id1047827060?k=6&m=1047827060&s=612x612&w=0&h=sKzvKzT1EgidurfCqGZxS1aXZIvm_rkvG1h4mACQrWs=
https://media.gettyimages.com/photos/debris-surrounds-a-stranded-boat-along-the-shore-in-wani-donggala-on-picture-id1047865290?k=6&m=1047865290&s=612x612&w=0&h=XLo5H_BoHO4AKQUby7A7nKvZh_hSgP9vUmhbllAyIQs=
https://media.gettyimages.com/photos/partly-damaged-traditional-house-sits-surrounded-by-debris-in-wani-picture-id1047865300?k=6&m=1047865300&s=612x612&w=0&h=isOOoespAXQQR9e9Sh2B7Iq31VEIimW1Dg_5ixTN4J4=
https://media.gettyimages.com/photos/an-indonesian-sailor-walks-among-rubble-beside-a-stranded-ship-as-picture-id1047889516?k=6&m=1047889516&s=612x612&w=0&h=PHBaWLQRxR1qnOrbXBuXk_ioBfKxHLQeWaqngLtwXls=
https://media.gettyimages.com/photos/an-indonesian-sailor-walks-among-rubble-beside-a-stranded-ship-as-picture-id1047889582?k=6&m=1047889582&s=612x612&w=0&h=KunYjaPUiOWazgaohDG53eJRzInrnSeEGOKAxY1Tcyk=
https://media.gettyimages.com/photos/people-ride-their-motorcycles-on-a-destroyed-road-after-an-earthquake-picture-id1047889704?k=6&m=1047889704&s=612x612&w=0&h=XPvzktkMxahF9Snvlq96Tt1wRQg-vk8rk7P8oGfW8Xg=
https://media.gettyimages.com/photos/man-rides-a-motorcycle-near-a-damaged-building-after-an-earthquake-picture-id1047889706?k=6&m=1047889706&s=612x612&w=0&h=QFsnleIe9QJRb85o9fNTG8uOgJjqcvQVT1p1gxb3_qE=
https://media.gettyimages.com/photos/man-carries-a-bag-on-debris-of-buildings-after-an-earthquake-77-sr-picture-id1047889714?k=6&m=1047889714&s=612x612&w=0&h=qdUVr9TdSv5Sm3KK9vo2gn9bY_K-fMm0o3X1Iasjnmg=
https://media.gettyimages.com/photos/woman-carries-a-bag-on-debris-of-buildings-after-an-earthquake-77-sr-picture-id1047889754?k=6&m=1047889754&s=612x612&w=0&h=DlDXFpzuf2iAXalD2fCiniCXg0VVGvSrpoQSDMrDX3U=
https://media.gettyimages.com/photos/man-carries-a-bed-on-debris-of-buildings-after-an-earthquake-77-sr-picture-id1047889756?k=6&m=1047889756&s=612x612&w=0&h=ivioTWa9ql-_1kWbF3f1MaHo8A1ms3XVWEIGDi8faBE=
https://media.gettyimages.com/photos/clothes-are-hanged-on-debris-of-buildings-after-an-earthquake-77-sr-picture-id1047889758?k=6&m=1047889758&s=612x612&w=0&h=mIuhTXbP7rmm4iFVtsmxNwa8YTOTf73zbeAFNjh1XpY=
https://media.gettyimages.com/photos/destroyed-buildings-are-seen-after-an-earthquake-measuring-77-sr-and-picture-id1047889764?k=6&m=1047889764&s=612x612&w=0&h=_fzGSPGzBIGx4wnRCnTToJFwKulEkWl8Rh1LBl__Pvg=
https://media.gettyimages.com/photos/man-is-seen-near-a-damaged-building-after-an-earthquake-measuring-77-picture-id1047889766?k=6&m=1047889766&s=612x612&w=0&h=IKcK72-hUoC_6cty6Lqz1ZLkjPkxE2RNg9kx11fkczk=
https://media.gettyimages.com/photos/rescue-workers-walk-out-from-a-collapsed-hotel-after-the-strong-on-picture-id1047930416?k=6&m=1047930416&s=612x612&w=0&h=jo0lQ32QuQ0IWmY39o17tMjh6HpWIWSOiXq3Wef7qP4=
https://media.gettyimages.com/photos/indonesian-earthquake-victim-ahmad-latama-is-seen-on-debris-of-after-picture-id1047943106?k=6&m=1047943106&s=612x612&w=0&h=6y1ce5_liIfwDvo_T-uIWNb51rQDbr8_3zfu81ua6Pw=
https://media.gettyimages.com/photos/indonesian-earthquake-victim-ahmad-latama-is-seen-on-debris-of-after-picture-id1047943108?k=6&m=1047943108&s=612x612&w=0&h=HT3Jgo2QYOKQ0UrR5oGL7z-1HM-MoUE_n5Ts7mqO76c=
https://media.gettyimages.com/photos/indonesian-earthquake-victim-ahmad-latama-is-seen-on-debris-of-after-picture-id1047943112?k=6&m=1047943112&s=612x612&w=0&h=C6jYy8S3GBjPA4UxJIzCjEN6CmJXhMtjz3FY9cJBDrM=
https://media.gettyimages.com/photos/an-excavator-clean-up-the-ruins-after-the-tsunami-and-earthquake-on-picture-id1047953390?k=6&m=1047953390&s=612x612&w=0&h=MwHispTQxHJApmyrMvDcosBcHjaBeqPOf9ZkDrR7wmE=
https://media.gettyimages.com/photos/excavators-clean-up-the-ruins-after-the-tsunami-and-earthquake-on-9-picture-id1047953404?k=6&m=1047953404&s=612x612&w=0&h=k_tI6826xHECXiIEue5HBLBXXxEM3_kLvjanetNF1ZY=
https://media.gettyimages.com/photos/fish-boat-which-was-washed-away-by-tsunami-after-the-strong-on-30-picture-id1047958026?k=6&m=1047958026&s=612x612&w=0&h=sV93PYoeIBdyI5JTGxnhCPZLK3nSe-jhOAfJXC73I8g=
https://media.gettyimages.com/photos/search-and-rescue-team-members-use-an-excavator-to-search-for-victims-picture-id1047996626?k=6&m=1047996626&s=612x612&w=0&h=t8Fr7KzN8H6h54LO6cbIeLCsvtfdT7EiqtRbctIzhao=
https://media.gettyimages.com/photos/man-walks-along-part-of-a-collapsed-bridge-following-an-earthquake-picture-id1047996640?k=6&m=1047996640&s=612x612&w=0&h=fylBeQPGggyU5M-fSu6HuesewLf7dNnVA_y7LopNiRc=
https://media.gettyimages.com/photos/framed-pictures-sit-on-the-cracked-walls-of-a-residential-property-picture-id1047996642?k=6&m=1047996642&s=612x612&w=0&h=ZhmluAt-i0pxu8fwPnmi0s5Yo6jDTCgDIsji6BsXWRo=
https://media.gettyimages.com/photos/journalists-walk-among-rubble-and-corrugated-metal-following-an-at-picture-id1047996644?k=6&m=1047996644&s=612x612&w=0&h=ZlHbYuMM3b8DVCpPD8O4cEaKzByhD0Mjejcq9AMqUjw=
https://media.gettyimages.com/photos/an-automobile-sits-crushed-among-rubble-following-an-earthquake-at-picture-id1047996648?k=6&m=1047996648&s=612x612&w=0&h=2cdZxF3UY-e1sW8rDnUgx2TnDJBygQagLqj9hYx1nNw=
https://media.gettyimages.com/photos/people-walk-among-devastated-residential-properties-following-an-at-picture-id1047996652?k=6&m=1047996652&s=612x612&w=0&h=KnQgDRiSRFYMuE3rE2vxzaG7XeyddA9RmQ43M9wch8I=
https://media.gettyimages.com/photos/people-survey-the-damage-to-residential-properties-following-an-at-picture-id1047996654?k=6&m=1047996654&s=612x612&w=0&h=MwImWHbiBa-c4mtEogAtL-GCEaxigXb553z4uTrjVF4=
https://media.gettyimages.com/photos/cargo-and-passenger-ship-sits-stranded-on-the-shore-following-a-as-picture-id1047996656?k=6&m=1047996656&s=612x612&w=0&h=MnIoTmsUV50OR-WOCV0AYaVtBgPagZsinTtQ0NZY9OU=
https://media.gettyimages.com/photos/cargo-and-passenger-ship-sits-stranded-on-the-shore-following-a-as-picture-id1047996658?k=6&m=1047996658&s=612x612&w=0&h=ilP-vKwr0hYWpV1yxFKEHF3UP-nHytCEvyOJ17QJcYs=
https://media.gettyimages.com/photos/cargo-and-passenger-ship-sits-stranded-on-the-shore-following-a-at-picture-id1047996660?k=6&m=1047996660&s=612x612&w=0&h=fZMWpxPpxwDgBdE_gOuiWZSYQGG6zHXsYQ25rTFSI6I=
https://media.gettyimages.com/photos/people-look-among-debris-and-rubble-following-a-tsunami-at-momboro-picture-id1047996666?k=6&m=1047996666&s=612x612&w=0&h=I3B_jjv2_A9jfhypZ_cqMMKheUJwTM44K8oFWK3oc0U=
https://media.gettyimages.com/photos/search-and-rescue-team-members-use-an-excavator-to-search-for-victims-picture-id1047996668?k=6&m=1047996668&s=612x612&w=0&h=jMTDDb6yWtuFGXkT75IYgFR4F0piyYYrLCBqWTRvXlY=
https://media.gettyimages.com/photos/residents-push-a-car-past-rubble-as-indonesian-search-and-rescue-picture-id1048674318?k=6&m=1048674318&s=612x612&w=0&h=k-urNmDpZPnX7KocxxdFQek0kuvsaXcELXDRbXdZ5SE=
https://media.gettyimages.com/photos/resident-holds-up-a-shirt-as-he-stands-amid-rubble-at-balaroa-village-picture-id1048674492?k=6&m=1048674492&s=612x612&w=0&h=EjwKEAdeHWJBqLWQDeXm_M8j3DoOZZr5E4ziJc1UA9k=
https://media.gettyimages.com/photos/woman-sits-on-the-floor-of-her-damaged-house-in-palu-on-the-island-picture-id1048758600?k=6&m=1048758600&s=612x612&w=0&h=vyTu4u4Aq_mOB5O2cZrw0bbzb941UQJzwLgTziJoACk=
https://media.gettyimages.com/photos/rescue-personnel-stand-near-a-damaged-hospital-building-in-palu-on-picture-id1048758606?k=6&m=1048758606&s=612x612&w=0&h=ssXh9wBia_6KKTQm1eJ-C0XYOocvaOdkRhRKz_id30g=
https://media.gettyimages.com/photos/photo-album-lies-at-an-area-affected-by-liquefaction-at-petobo-the-picture-id1048781656?k=6&m=1048781656&s=612x612&w=0&h=6FRUAw1rLHZJG3cid3BBtfStMxAujMyYYtZZ8FQ9i-4=
https://media.gettyimages.com/photos/arifin-lapide-holds-photographs-of-his-wife-and-son-at-an-area-by-picture-id1048785212?k=6&m=1048785212&s=612x612&w=0&h=35bsE6l4OxZmOWDJYHqcczdoLdFwoAa-Y2Jmj1wC9lE=
https://media.gettyimages.com/photos/damaged-cars-lie-in-the-rubble-at-an-area-affected-by-liquefaction-at-picture-id1048785298?k=6&m=1048785298&s=612x612&w=0&h=RLQXbTbjLmover4R0FpeoXxVnlZooWLCT2FpJWknR5E=
https://media.gettyimages.com/photos/damaged-car-lies-in-the-rubble-at-an-area-affected-by-liquefaction-at-picture-id1048785304?k=6&m=1048785304&s=612x612&w=0&h=FbM0dANovVENhG071Mu19znmebgbvouuhBamazLvaXc=
https://media.gettyimages.com/photos/damaged-cars-lie-in-the-rubble-at-an-area-affected-by-liquefaction-at-picture-id1048785324?k=6&m=1048785324&s=612x612&w=0&h=6MztIqVTPXyRs0wN3uooFhZlCBlS2EoYokTEG5LorkU=
https://media.gettyimages.com/photos/people-stand-on-a-damaged-area-after-it-was-hit-by-liquefaction-in-picture-id1048785348?k=6&m=1048785348&s=612x612&w=0&h=-CQfgB-zEhr9t7h75eL3_B829sOLvleBZ6qgkC_TKDM=
https://media.gettyimages.com/photos/people-walk-through-a-damaged-area-after-being-hit-by-liquefaction-in-picture-id1048785376?k=6&m=1048785376&s=612x612&w=0&h=dCJHD8Awfs-EW1hzdW9ZfUZycefyiVOXTltsEk1bDZA=
https://media.gettyimages.com/photos/the-silhouette-of-a-man-standing-in-a-damaged-area-i-seen-after-being-picture-id1048785396?k=6&m=1048785396&s=612x612&w=0&h=lifA8GBqVOKg0MqgJ14Qimaz2EH6ary9rHMkX78gec8=
https://media.gettyimages.com/photos/excavators-clean-up-the-ruins-after-the-tsunami-and-earthquake-on-10-picture-id1048785424?k=6&m=1048785424&s=612x612&w=0&h=Llaivt0v4Zffdac2vj-uOOGFgicKMC2HWo2Obj6fVVk=
https://media.gettyimages.com/photos/people-clean-up-the-rubble-after-the-tsunami-and-earthquake-on-10-picture-id1048785472?k=6&m=1048785472&s=612x612&w=0&h=jT-ElONN66Pkpxa2uWkCkCnDOvpFupIiNocBXWJAkRo=
https://media.gettyimages.com/photos/member-of-the-french-search-and-rescue-team-takes-a-picture-as-they-picture-id1048796424?k=6&m=1048796424&s=612x612&w=0&h=CxQnDGtPGPizgkMpKDCzosADJZWhCaDYXoUmeOT26DA=
https://media.gettyimages.com/photos/member-of-the-french-search-and-rescue-team-takes-a-picture-as-they-picture-id1048796434?k=6&m=1048796434&s=612x612&w=0&h=X1l7A1LZ7zUK1Qlhjinuw4bWClmVC-FHO7a5VHAq0Qo=
https://media.gettyimages.com/photos/people-pass-the-debris-of-houses-after-a-deadly-earthquake-struck-the-picture-id1048796464?k=6&m=1048796464&s=612x612&w=0&h=-rAdh3Lv715dxq-48X_x50NxBY_sX9iBlqf-iMyu7fs=
https://media.gettyimages.com/photos/people-pass-the-debris-of-houses-after-a-deadly-earthquake-struck-the-picture-id1048796470?k=6&m=1048796470&s=612x612&w=0&h=t5E2CHo19GFV6YivUGuPGW7w57cgnmlwc6ikZT_NMNo=
https://media.gettyimages.com/photos/people-pass-the-debris-of-houses-after-a-deadly-earthquake-struck-the-picture-id1048796474?k=6&m=1048796474&s=612x612&w=0&h=HD9s7NZXd9uQnBDW-VKJSx-iNhgjZnXVcOSgfqHxrvQ=
https://media.gettyimages.com/photos/people-pass-the-debris-of-houses-after-a-deadly-earthquake-struck-the-picture-id1048796476?k=6&m=1048796476&s=612x612&w=0&h=SHziDagjUnFJIivdJAU-g98pXgA0_54XSxb_GrNWsvk=
https://media.gettyimages.com/photos/people-pass-the-debris-of-houses-after-a-deadly-earthquake-struck-the-picture-id1048796486?k=6&m=1048796486&s=612x612&w=0&h=RRIMLK1Gk2G0DMUcsZ9uURwAXVa9EakbIcFeEY1pvd4=
https://media.gettyimages.com/photos/people-pass-the-debris-of-houses-after-a-deadly-earthquake-struck-the-picture-id1048796494?k=6&m=1048796494&s=612x612&w=0&h=LjsTTWM0EufLCHUDNAFm111esOXXZuNt8WmU7U9z2tE=
https://media.gettyimages.com/photos/destroyed-buildings-after-the-earthquake-and-tsunami-on-october-04-picture-id1048796510?k=6&m=1048796510&s=612x612&w=0&h=cWFuWcumt_GIuHTSwkOZHp3GetnwfiRiwgpGl681L4Q=
https://media.gettyimages.com/photos/destroyed-buildings-after-the-earthquake-and-tsunami-on-october-04-picture-id1048796522?k=6&m=1048796522&s=612x612&w=0&h=8RO7MURZ7lUlCRRz_pVLPlAlsu7cRuAqX6tQb04hw_Q=
https://media.gettyimages.com/photos/destroyed-buildings-after-the-earthquake-and-tsunami-on-october-04-picture-id1048796524?k=6&m=1048796524&s=612x612&w=0&h=hJ9Lb1H3YMKNqcrsMqIDcxRx1ykEK3YtdwBUfZl4LJ4=
https://media.gettyimages.com/photos/destroyed-buildings-after-the-earthquake-and-tsunami-on-october-04-picture-id1048796538?k=6&m=1048796538&s=612x612&w=0&h=ql9AzCP4AQIagI47BakXYqIo8U9E9sCKJI6MjTbA784=
https://media.gettyimages.com/photos/destroyed-buildings-after-the-earthquake-and-tsunami-on-october-04-picture-id1048796554?k=6&m=1048796554&s=612x612&w=0&h=eQA0vFdcrDzf-9VCfUM29U0MWP7Ve3FOTYGIJ62tiu4=
https://media.gettyimages.com/photos/search-and-rescue-team-looking-for-the-bodies-of-their-evacuated-who-picture-id1048796586?k=6&m=1048796586&s=612x612&w=0&h=Twe67hOGQxUiP5dSGUeySBh6_DDMIDkbihybqX7r28M=
https://media.gettyimages.com/photos/member-of-the-french-search-and-rescue-team-takes-a-picture-as-they-picture-id1048796756?k=6&m=1048796756&s=612x612&w=0&h=LCi4Vcir-3JfEP7GgU43FS8KI0D9rmQI0HFQLgrGcd0=
https://media.gettyimages.com/photos/member-of-the-french-search-and-rescue-team-takes-a-picture-as-they-picture-id1048796774?k=6&m=1048796774&s=612x612&w=0&h=V8LJxL5Tlgd4wFg4clQLMe6d4UD_ULXynbKJrGAVC60=
https://media.gettyimages.com/photos/people-pass-the-debris-of-houses-after-a-deadly-earthquake-struck-the-picture-id1048796810?k=6&m=1048796810&s=612x612&w=0&h=EzexrQxuezsf_eNFtpzff7LF4by30WHQE-udOJsfsps=
https://media.gettyimages.com/photos/people-pass-the-debris-of-houses-after-a-deadly-earthquake-struck-the-picture-id1048796818?k=6&m=1048796818&s=612x612&w=0&h=ARhgHpzK7qgcMieBiM4T7voXkJAYjFsOjU5byzsMfKs=
https://media.gettyimages.com/photos/people-pass-the-debris-of-houses-after-a-deadly-earthquake-struck-the-picture-id1048796822?k=6&m=1048796822&s=612x612&w=0&h=0aoxAuTs0lmjaF75uBxvdz8brqzcm5A6c5jbAdqjdsc=
https://media.gettyimages.com/photos/people-pass-the-debris-of-houses-after-a-deadly-earthquake-struck-the-picture-id1048796828?k=6&m=1048796828&s=612x612&w=0&h=cMjQiSZHLn8jsZoxPl0dJSAIkhf_kkWmJ9oPRbwTxPk=
https://media.gettyimages.com/photos/people-pass-the-debris-of-houses-after-a-deadly-earthquake-struck-the-picture-id1048796838?k=6&m=1048796838&s=612x612&w=0&h=zZ_OX5yoz2KLAWNjVc1LXyOWd-YwF9H_4lBxMukworI=
https://media.gettyimages.com/photos/destroyed-buildings-after-the-earthquake-and-tsunami-on-october-04-picture-id1048796858?k=6&m=1048796858&s=612x612&w=0&h=CwJCcQhV4I7XhVB7Eu37XUHqAcH51PizJwSGOgdtHso=
https://media.gettyimages.com/photos/destroyed-buildings-after-the-earthquake-and-tsunami-on-october-04-picture-id1048796864?k=6&m=1048796864&s=612x612&w=0&h=sSKjs2fFQ1TG6D3b_T9snclfEgd5APIw6l89ClN9xD8=
https://media.gettyimages.com/photos/destroyed-buildings-after-the-earthquake-and-tsunami-on-october-04-picture-id1048796870?k=6&m=1048796870&s=612x612&w=0&h=efFArz6oBxQZaI0uOM-5b74SJEUfdfhpLd4GtwapvqA=
https://media.gettyimages.com/photos/destroyed-buildings-after-the-earthquake-and-tsunami-on-october-04-picture-id1048796872?k=6&m=1048796872&s=612x612&w=0&h=Uwc9Eff-M2hSyNtEP5yQEZKirDU8Ccy-Oa2KvCPKoaU=
https://media.gettyimages.com/photos/destroyed-buildings-after-the-earthquake-and-tsunami-on-october-04-picture-id1048796878?k=6&m=1048796878&s=612x612&w=0&h=VlyOAqOkzrrB2bR7OZv0JSpzwcyNZHtNmIMOxKwniUw=
https://media.gettyimages.com/photos/an-indonesian-woman-with-burqaclad-clothes-walks-past-debris-at-the-picture-id1048868444?k=6&m=1048868444&s=612x612&w=0&h=he409hleHDycxNJzGywYegruFdyOat3lFlTd8njz3wo=
https://media.gettyimages.com/photos/thousand-killed-after-earthquake-and-tsunami-hit-indonesia-picture-id1049865494?k=6&m=1049865494&s=612x612&w=0&h=kQSR2O027BP5Eobjf960hDW3BPiSPP2_zURIMtu1MMY=
https://media.gettyimages.com/photos/thousand-killed-after-earthquake-and-tsunami-hit-indonesia-picture-id1049865528?k=6&m=1049865528&s=612x612&w=0&h=mKJK0s2gFT0yoMQgsmaHuQ01kHE1xw0OZqwk3JfkUBc=
https://media.gettyimages.com/photos/thousand-killed-after-earthquake-and-tsunami-hit-indonesia-picture-id1049865570?k=6&m=1049865570&s=612x612&w=0&h=RGlujOcea-CL90_pzc1D6zwVmSsVxoMxenAozortgec=
https://media.gettyimages.com/photos/thousand-killed-after-earthquake-and-tsunami-hit-indonesia-picture-id1049865572?k=6&m=1049865572&s=612x612&w=0&h=Wzmr6cEM6s1eui71T_c2v5vhtJMJVq-AP2qj2b-DZr8=
https://media.gettyimages.com/photos/thousand-killed-after-earthquake-and-tsunami-hit-indonesia-picture-id1049865850?k=6&m=1049865850&s=612x612&w=0&h=RQmAHE736Volkec6ss2DR9oCo0IfupzWRiu7mK0V-qI=
https://media.gettyimages.com/photos/thousand-killed-after-earthquake-and-tsunami-hit-indonesia-picture-id1049865892?k=6&m=1049865892&s=612x612&w=0&h=sj9-zCMakyUlZBmMSGhLeayEsdxjUuXFNKORcbwbUfs=
https://media.gettyimages.com/photos/thousand-killed-after-earthquake-and-tsunami-hit-indonesia-picture-id1049865970?k=6&m=1049865970&s=612x612&w=0&h=asrH8DDSfh2tCumKSSoNDckFYf5-y9F3wL5KiIyd3is=
https://media.gettyimages.com/photos/thousand-killed-after-earthquake-and-tsunami-hit-indonesia-picture-id1049866146?k=6&m=1049866146&s=612x612&w=0&h=zb-4zhTW9DLmSDWRLxgOeo-xqeOCk863BqWa5Pax7JY=
https://media.gettyimages.com/photos/an-excavator-removes-the-wreckage-of-a-car-beside-the-rubble-of-the-picture-id1051868340?k=6&m=1051868340&s=612x612&w=0&h=SEFtZe1C6hj3v9iRU5kINeBsAKbXv_N2lDFA0j5t5aw=
https://media.gettyimages.com/photos/residential-properties-sit-destroyed-following-an-earthquake-at-jono-picture-id1051873438?k=6&m=1051873438&s=612x612&w=0&h=QVe7D9-iYunEPZJOci6qi4N-3_KV4wOF0m8ET4hsYgo=
https://media.gettyimages.com/photos/man-stands-among-the-debris-and-rubble-of-the-houses-following-an-at-picture-id1051873442?k=6&m=1051873442&s=612x612&w=0&h=X8FEhghTIrpCX1OtKGU-qNBOKXqCCkRcWbitjj3R8R8=
https://media.gettyimages.com/photos/residential-properties-sit-destroyed-following-an-earthquake-at-in-picture-id1051873444?k=6&m=1051873444&s=612x612&w=0&h=K1D9x9v1iIXgALwiNLnjWSW-3x1GO0nFkhLiv79R7tA=
https://media.gettyimages.com/photos/residential-properties-sit-destroyed-following-an-earthquake-at-jono-picture-id1051873446?k=6&m=1051873446&s=612x612&w=0&h=uRpA5lK8RS3363BLVXTbGMV_BvHla5W4t0rJihasGv4=
https://media.gettyimages.com/photos/woman-walks-past-rubble-and-corrugated-metal-following-an-earthquake-picture-id1051873448?k=6&m=1051873448&s=612x612&w=0&h=h1xPhS1_jZDbcqJ5i8CO-xYZdRQyXQ2MCO7oFCjHFQk=
https://media.gettyimages.com/photos/cargo-and-passenger-ship-sits-stranded-on-the-shore-following-a-as-picture-id1051873450?k=6&m=1051873450&s=612x612&w=0&h=WjPin_813cdWeK8RHvBxsOkyFM6hOvzbXvCx1qN9cjo=
https://media.gettyimages.com/photos/search-and-rescue-team-members-use-an-excavator-to-search-for-victims-picture-id1051873454?k=6&m=1051873454&s=612x612&w=0&h=t7g1YR3zx3yok13G3lvJQcxiAUnX2TVxjFHci7V-Nt0=
https://media.gettyimages.com/photos/search-and-rescue-team-members-use-an-excavator-to-search-for-victims-picture-id1051873456?k=6&m=1051873456&s=612x612&w=0&h=07jWIei8bSziJptsesipE6EM0opxMFQ5Wwn5a1nc0zM=
https://media.gettyimages.com/photos/men-walk-on-debris-and-rubble-of-the-houses-following-an-earthquake-picture-id1051873458?k=6&m=1051873458&s=612x612&w=0&h=Zfoqn160Fl1hPv_Q6FKZyBmBnaTrlZXS6yfwv_ds4xk=
https://media.gettyimages.com/photos/cargo-and-passenger-ship-sits-stranded-on-the-shore-following-a-as-picture-id1051873462?k=6&m=1051873462&s=612x612&w=0&h=JOz03XegScJFrZ14-Wa85v597wVqMxvMweJDX7ERI2g=
https://media.gettyimages.com/photos/residents-salvage-items-at-the-quakehit-petobo-village-in-palu-on-11-picture-id1051875912?k=6&m=1051875912&s=612x612&w=0&h=o1-T1TPzLbXYaicpC8Qw-i4iuPQCLk4Jmlhcnba7Y18=
https://media.gettyimages.com/photos/wreckage-and-debris-are-seen-at-the-quakehit-petobo-village-in-palu-picture-id1051875920?k=6&m=1051875920&s=612x612&w=0&h=55pDXMS0w8RDs6mvz0B8ktfVIvEyyQ35XtNZF3hqEY0=
https://media.gettyimages.com/photos/indonesian-search-and-rescue-personnel-work-on-the-final-day-of-at-picture-id1051876796?k=6&m=1051876796&s=612x612&w=0&h=4pL04h9mACNczjANCZqSPZRsF6eADbLeFt2UpiZocrk=
https://media.gettyimages.com/photos/residents-salvage-items-at-soil-liquefactionhit-balaroa-village-in-picture-id1051876824?k=6&m=1051876824&s=612x612&w=0&h=PGGuQrTJO5Q1Bt-jBDlV1wwPzU80Wxp8g38jgmp71jU=
https://media.gettyimages.com/photos/indonesian-search-and-rescue-personnel-work-on-the-final-day-of-at-picture-id1051877272?k=6&m=1051877272&s=612x612&w=0&h=I1zfPjbhhQjTb9cMx0ieg-Eqid42PdSbvAP2KBApMYE=
https://media.gettyimages.com/photos/two-men-stand-in-the-distance-looking-over-a-damaged-area-after-being-picture-id1051877982?k=6&m=1051877982&s=612x612&w=0&h=bk2Ou3BCkA_R70izrMfBLPcDpLbDVqo0MBR9dhEMY9E=
https://media.gettyimages.com/photos/the-dome-of-collapsed-mosque-lies-in-a-damaged-area-after-being-hit-picture-id1051878020?k=6&m=1051878020&s=612x612&w=0&h=51BYlqsOHLSNWmcH3SIxqPavHc7egq21hoXdub7RVy0=
https://media.gettyimages.com/photos/man-stands-in-a-damaged-area-after-being-hit-by-liquefaction-in-picture-id1051878034?k=6&m=1051878034&s=612x612&w=0&h=ZqAABFhz2P9txnLOZxhUeG3PVmllnHknQXZ6zI3yGUY=
https://media.gettyimages.com/photos/survivor-adi-stands-in-a-damaged-area-waiting-for-news-of-his-mother-picture-id1051878096?k=6&m=1051878096&s=612x612&w=0&h=yKkMY_3hbYZS8KetaGlb3qPNdwOtI3D_6JF8HyioYSM=
https://media.gettyimages.com/photos/people-standing-in-a-damaged-area-as-they-search-for-victims-after-picture-id1051878114?k=6&m=1051878114&s=612x612&w=0&h=68Mg1Zza-T53OGnG5eCHfXOzkFozuvdGGfq1A0KE6iE=
https://media.gettyimages.com/photos/excavators-dig-searching-for-victims-after-being-hit-by-liquefaction-picture-id1051878178?k=6&m=1051878178&s=612x612&w=0&h=4-j86rhQtjNKwuGJGny6JaLmilWXQ-jMKTgAQ5h62y0=
https://media.gettyimages.com/photos/mosque-stands-intact-after-the-74-magnitude-earthquake-and-tsunami-picture-id1051949346?k=6&m=1051949346&s=612x612&w=0&h=jXQWA80UxU4YmnEsZVlwAOsKJ-KbjEABGO8wMmZ1oYU=
https://media.gettyimages.com/photos/mosque-stands-intact-after-the-74-magnitude-earthquake-and-tsunami-picture-id1051949356?k=6&m=1051949356&s=612x612&w=0&h=u2yRHu1uVo5pdlAR4K0J4MVNefMPLxqHAkNCWCFEClM=
https://media.gettyimages.com/photos/mosque-stands-intact-after-the-74-magnitude-earthquake-and-tsunami-picture-id1051949376?k=6&m=1051949376&s=612x612&w=0&h=F-evoyKsF0D6W23H-sNriEvmfJ2FCjgEtozCaCBW07k=
https://media.gettyimages.com/photos/car-is-seen-in-damaged-area-after-being-hit-by-tsunami-in-talise-the-picture-id1051956950?k=6&m=1051956950&s=612x612&w=0&h=PiZvWwdS4dcVbDQm_Y7H3g_9euAusx0yOzYbdSBvPJA=
https://media.gettyimages.com/photos/an-indonesian-marine-sprays-disinfectant-to-sterilise-an-area-in-picture-id1052270536?k=6&m=1052270536&s=612x612&w=0&h=fehrsP8j5PhA0IW8LIofMTpoLRKqVc5fIWBCid8Z4tg=
https://media.gettyimages.com/photos/police-use-sniffer-dogs-to-help-search-for-victims-in-petobo-area-picture-id1052272346?k=6&m=1052272346&s=612x612&w=0&h=nTHoU5uMAr8xoPc5QPGlNIw7tP0pTz93D233AjsFzQ0=
https://media.gettyimages.com/photos/police-use-sniffer-dogs-to-help-search-for-victims-in-petobo-area-picture-id1052272352?k=6&m=1052272352&s=612x612&w=0&h=Bs4oAlVv2l7VXxY6LLetEYB0Uew4WLbDMP7wfdo0-64=
https://media.gettyimages.com/photos/police-use-sniffer-dogs-to-help-search-for-victims-in-petobo-area-picture-id1052272360?k=6&m=1052272360&s=612x612&w=0&h=mLqynY2bCXAxz7rix_qpCqz0Ow03r3Ns8Qq-do2RsC4=
https://media.gettyimages.com/photos/resident-is-seen-walking-next-to-the-ruins-of-a-building-that-was-by-picture-id1052422038?k=6&m=1052422038&s=612x612&w=0&h=zHBSNhcp_6KLqrq_oxxoP_ma7Ir4lkhB5DK464edbCI=
https://media.gettyimages.com/photos/resident-seen-standing-next-to-the-ruins-of-a-building-that-was-by-picture-id1052422048?k=6&m=1052422048&s=612x612&w=0&h=wv7abxBoH-Ypkljb93M0QNzcMnx_kLK19q9KyDq82k8=
https://media.gettyimages.com/photos/resident-is-seen-looking-for-items-that-can-still-be-used-among-the-picture-id1052422058?k=6&m=1052422058&s=612x612&w=0&h=WvNwuEqQAZRVRshCnzzFntsLbKxcLdRtz6wI1_QRvnk=
https://media.gettyimages.com/photos/damaged-buildings-are-seen-in-petobo-village-area-after-the-a-deadly-picture-id1052422066?k=6&m=1052422066&s=612x612&w=0&h=A9yfwueSBoMVgf4rA_jLGyGKLgIAXhlVEWv28LGU1Ys=
https://media.gettyimages.com/photos/residents-are-seen-looking-for-items-that-can-still-be-used-among-the-picture-id1052422072?k=6&m=1052422072&s=612x612&w=0&h=cUU-HiVEV-r4vuf12rnBNBaKDGUWVw2ti-1fO_PaVfs=
https://media.gettyimages.com/photos/residents-are-seen-walking-on-the-ruins-of-a-building-that-was-by-picture-id1052422082?k=6&m=1052422082&s=612x612&w=0&h=ex-1qMxDSVv_sxp2p-shy7SEs9vOghhvyPXavD_rlZQ=
https://media.gettyimages.com/photos/photo-amidst-the-debris-of-damaged-buildings-are-seen-in-petobo-area-picture-id1052422090?k=6&m=1052422090&s=612x612&w=0&h=pp-JuKKWOVb9w_UzWPlpttnkl26p1L6W-awWroQCT7A=
https://media.gettyimages.com/photos/damaged-buildings-are-seen-in-petobo-village-area-after-the-a-deadly-picture-id1052422094?k=6&m=1052422094&s=612x612&w=0&h=ZoAqMXIfJKiCxLk_1qOC20d1bZmct1pY5We5ch--BQo=
https://media.gettyimages.com/photos/damaged-buildings-and-a-vehicle-are-seen-in-petobo-village-area-after-picture-id1052422106?k=6&m=1052422106&s=612x612&w=0&h=-YPk453Zn_lJrcbt63oQQ_Lxr4g8Sb5hfKNV983kfn8=
https://media.gettyimages.com/photos/damaged-buildings-and-vehicles-are-seen-in-petobo-village-area-after-picture-id1052422128?k=6&m=1052422128&s=612x612&w=0&h=NuC2Yf-YOWc0Fuj9H-yQl2lo7dwjZTQN_vZAWo_6Lvc=
https://media.gettyimages.com/photos/damaged-buildings-are-seen-in-petobo-village-area-after-the-a-deadly-picture-id1052422134?k=6&m=1052422134&s=612x612&w=0&h=_tCVa1oAF5rb-8aSGVRDZteikDuigBpowsZWhYJiqnY=
https://media.gettyimages.com/photos/resident-is-seen-walking-next-to-the-ruins-of-a-building-that-was-by-picture-id1052422156?k=6&m=1052422156&s=612x612&w=0&h=6ep-wO0Y1e9jEZIDPdLMEBb6ae0AoLF3Yx49k9INoYw=
https://media.gettyimages.com/photos/resident-is-seen-walking-on-the-ruins-of-a-building-that-was-by-the-picture-id1052422162?k=6&m=1052422162&s=612x612&w=0&h=OLdJ648eGHLxwl5y56WShj91hTLqAttNIhi8gzF2c-4=
https://media.gettyimages.com/photos/damaged-buildings-are-seen-in-petobo-village-area-after-the-a-deadly-picture-id1052422168?k=6&m=1052422168&s=612x612&w=0&h=MFr7O0IsgMjTzVVvlT0nndE3sNxDccPLenY4ahefb_Q=
https://media.gettyimages.com/photos/resident-seen-standing-on-the-ruins-of-a-building-that-was-destroyed-picture-id1052422182?k=6&m=1052422182&s=612x612&w=0&h=VVrJ-Xu-yCH3aRmNusFIcBZH5CG3kjdR4t_OJpKlt6U=
https://media.gettyimages.com/photos/residents-are-seen-walking-on-the-ruins-of-a-building-that-was-by-picture-id1052422196?k=6&m=1052422196&s=612x612&w=0&h=c-vUVqsq1O05vGPvVCHq-ckCxzhbfwDcvDPbVkY_t8Q=
https://media.gettyimages.com/photos/resident-is-seen-walking-on-the-ruins-of-a-building-that-was-by-the-picture-id1052422200?k=6&m=1052422200&s=612x612&w=0&h=h1kGIK9q6Y0YOnlDWttXztrRpBdshRMK_MW_8NVyst0=
https://media.gettyimages.com/photos/resident-is-seen-walking-on-the-ruins-of-a-building-that-was-by-the-picture-id1052422208?k=6&m=1052422208&s=612x612&w=0&h=s1efCDxzca9es5s6nXAmhcLJSBSF1B0twwA4_mFpUNM=
https://media.gettyimages.com/photos/resident-seen-standing-on-the-ruins-of-a-building-that-was-destroyed-picture-id1052422230?k=6&m=1052422230&s=612x612&w=0&h=EUsbETUitF_5ufVPBqTPzWTKWOdEdAyAB3NCfv_myLY=
https://media.gettyimages.com/photos/resident-seen-standing-on-the-ruins-of-a-building-that-was-destroyed-picture-id1052422246?k=6&m=1052422246&s=612x612&w=0&h=xLYdJ6WwCBxseEJkHKHc5VfgLPQ0jHpWubUhvzWD07U=
https://media.gettyimages.com/photos/resident-in-front-of-the-ruins-of-his-house-that-was-destroyed-by-the-picture-id1052422256?k=6&m=1052422256&s=612x612&w=0&h=lMQ8RIkG1jqYq0mmLtpIe503Vyj380dpPddKAzL0nuM=
https://media.gettyimages.com/photos/digger-seen-moving-cars-that-were-stuck-in-mud-after-the-earthquake-a-picture-id1052422262?k=6&m=1052422262&s=612x612&w=0&h=pqDSXZm86RE8hNHx9iy_L7k6JeQHhUc8XQYRrprpu6Y=
https://media.gettyimages.com/photos/resident-seen-sited-in-front-of-the-ruins-of-his-house-that-was-by-picture-id1052422268?k=6&m=1052422268&s=612x612&w=0&h=SMfxbNAOsfuGZGuvE7cJ8Z7LNxM5CV_6nzt4mCKn9Oc=
https://media.gettyimages.com/photos/resident-seen-standing-on-the-ruins-of-a-building-that-was-destroyed-picture-id1052422276?k=6&m=1052422276&s=612x612&w=0&h=3SwKsSC_BMwmZI4FXQLBV-czcHTIMDLO4zRyIkYEtXg=
https://media.gettyimages.com/photos/resident-is-seen-sited-next-to-the-ruins-of-buildings-that-were-by-picture-id1052422282?k=6&m=1052422282&s=612x612&w=0&h=3WfoaC9fNCaR3CbxokRPMYBNNP2Wd8QDQz0XgaDEBKY=
https://media.gettyimages.com/photos/man-is-seen-walking-around-the-damaged-building-after-the-earthquake-picture-id1052422288?k=6&m=1052422288&s=612x612&w=0&h=T6gGoN6zrkACucrtttt41ztLULsIcUZTOJU8jytY90Y=
https://media.gettyimages.com/photos/damaged-buildings-are-seen-in-petobo-village-area-after-the-a-deadly-picture-id1052422300?k=6&m=1052422300&s=612x612&w=0&h=mt7EyCCqSCV3tHfgANHaCQcMAO7Q-yWLH2LFC-pSo1o=
https://media.gettyimages.com/photos/passenger-ship-is-stranded-on-the-land-after-the-74-magnitude-and-picture-id1052582908?k=6&m=1052582908&s=612x612&w=0&h=C6LN6xinx5-ZKLAwpYE4MONSw99E2cLwwssEDqi5ZwE=
https://media.gettyimages.com/photos/vessel-is-stranded-on-the-land-near-damaged-houses-after-the-74-and-picture-id1052582914?k=6&m=1052582914&s=612x612&w=0&h=xpblBXEvtCIjxfifIEQpNwrGpMdtHrgp-Y2cnI04ixQ=
https://media.gettyimages.com/photos/vessels-are-stranded-on-the-land-after-the-74-magnitude-earthquake-picture-id1052582916?k=6&m=1052582916&s=612x612&w=0&h=wPZyLoeOHzy820tKFyyaRWdnFloHl9N7X-TZdewhI7I=
https://media.gettyimages.com/photos/vessel-is-stranded-on-the-land-near-damaged-houses-after-the-74-and-picture-id1052582918?k=6&m=1052582918&s=612x612&w=0&h=f3Nch4VFhsTfgcat4DMo6UJ-ZhkQYTfWfQdpp6WnrGs=
https://media.gettyimages.com/photos/this-picture-taken-in-palu-on-october-26-2018-shows-indonesian-on-a-picture-id1054054460?k=6&m=1054054460&s=612x612&w=0&h=NTk6gtKs_27sWs_F850aPKEEbT8wVLw7IhSCbYww3CE=
https://media.gettyimages.com/photos/this-picture-taken-in-palu-on-october-26-2018-shows-indonesian-on-a-picture-id1054054556?k=6&m=1054054556&s=612x612&w=0&h=UDlxo9VPeyKGdsFQrgrSjgaqEGdAOB1tbc59s5scTGU=
https://media.gettyimages.com/photos/rescue-operation-continues-on-october-7-2018-in-palu-central-sulawesi-picture-id1054911270?k=6&m=1054911270&s=612x612&w=0&h=ZLstT67VizLvMEjnopLAzQeZrknkJ5UYJwW4PoJB_F0=
https://media.gettyimages.com/photos/rescue-operation-continues-on-october-7-2018-in-palu-central-sulawesi-picture-id1054911290?k=6&m=1054911290&s=612x612&w=0&h=P1ZWzyPQ_krYuehsTEh15dkNwzATCV3Zz3CHxQAyVcI=
https://media.gettyimages.com/photos/man-carries-his-belongings-on-october-7-2018-in-palu-central-sulawesi-picture-id1054911342?k=6&m=1054911342&s=612x612&w=0&h=79n3oX8jl9BqH7nZnLP9yn-vR2wjqK8IUQH26DPgy7I=
https://media.gettyimages.com/photos/man-stands-on-the-debris-on-october-7-2018-in-palu-central-sulawesi-picture-id1054911420?k=6&m=1054911420&s=612x612&w=0&h=_tOzLRMH0uCMV5BuMMgV8HrxJgtau1fslv2i-uYTb-w=
https://media.gettyimages.com/photos/man-walks-near-debris-on-october-7-2018-in-palu-central-sulawesi-the-picture-id1054912478?k=6&m=1054912478&s=612x612&w=0&h=eiqqioVXQGsKkeZFxhS_I6nj2eVdP_RAmaGwnoBeiIQ=
https://media.gettyimages.com/photos/collapsed-mosque-is-seen-on-october-7-2018-in-palu-central-sulawesi-picture-id1054912536?k=6&m=1054912536&s=612x612&w=0&h=WAQZg-SZNlPWw6xb-gwx9w0_emAn8_aCuAZsB-rFy_g=
https://media.gettyimages.com/photos/people-stand-on-debris-following-the-earthquake-on-october-4-2018-in-picture-id1055325546?k=6&m=1055325546&s=612x612&w=0&h=W91wU615HI5mH6RDb6GodD2J6f7nICMDQ8v80QTTs2I=
https://media.gettyimages.com/photos/people-stand-on-debris-following-the-earthquake-on-october-4-2018-in-picture-id1055325548?k=6&m=1055325548&s=612x612&w=0&h=lolOHd2jUPZayX3Y_UdiJLJ2yLjDQpgE3WBFl_uXB-8=
https://media.gettyimages.com/photos/people-collect-used-goods-and-iron-from-damaged-homes-in-petobo-palu-picture-id1056225312?k=6&m=1056225312&s=612x612&w=0&h=n4ubashXSCJqZkapulnEZbZ4eCMfY7SKRJfpauJb_xQ=
https://media.gettyimages.com/photos/people-collect-used-goods-and-iron-from-damaged-homes-in-petobo-palu-picture-id1056225316?k=6&m=1056225316&s=612x612&w=0&h=LN69MtK6GCnRRWWtZU5zlPZmBsJa7SNLoOllYjNOCY8=
https://media.gettyimages.com/photos/people-collect-used-goods-and-iron-from-damaged-homes-in-petobo-palu-picture-id1056225318?k=6&m=1056225318&s=612x612&w=0&h=NzrbIEO-c5qKV-xC3R5wr_hwuE5X9rVk8MVODHSrvFY=
https://media.gettyimages.com/photos/people-collect-used-goods-and-iron-from-damaged-homes-in-petobo-palu-picture-id1056225320?k=6&m=1056225320&s=612x612&w=0&h=T4_iHqjoQ4yO8ksW9JC11VejDnNTEyVzqwfFbU_hxdg=
https://media.gettyimages.com/photos/people-collect-used-goods-and-iron-from-damaged-homes-in-petobo-palu-picture-id1056225322?k=6&m=1056225322&s=612x612&w=0&h=XIxeCem8EHAz2Im1mfhJe00kGBxKj7wPtEbj9FZbAv4=
https://media.gettyimages.com/photos/areas-affected-by-liquefaction-in-the-earthquake-and-tsunami-natural-picture-id1057637058?k=6&m=1057637058&s=612x612&w=0&h=WTo5V7mrrDNlcQdl4HC-8Asdw_LhDOpP8Yv9v-QhnB8=
https://media.gettyimages.com/photos/man-seen-standing-at-the-site-where-the-earthquake-happened-a-deadly-picture-id1059174350?k=6&m=1059174350&s=612x612&w=0&h=NndYFXERyADSddSdLwyb2Jg2XlQXEEYRWq2DxfcE6L0=
https://media.gettyimages.com/photos/people-are-seen-standing-at-the-site-where-the-earthquake-happened-a-picture-id1059174358?k=6&m=1059174358&s=612x612&w=0&h=JBz2N9WfZO8vU4o7sXi2PMUM8-ZCWxUdCtlCiBTVFAk=
https://media.gettyimages.com/photos/damage-at-the-site-where-the-earthquake-happened-a-deadly-earthquake-picture-id1059174390?k=6&m=1059174390&s=612x612&w=0&h=5bFgWf8idf08p1nTgj29kMahfdjpSnCd449rE5ra29M=
https://media.gettyimages.com/photos/view-of-the-damaged-buildings-a-deadly-earthquake-measuring-75-and-a-picture-id1059174410?k=6&m=1059174410&s=612x612&w=0&h=S9B90c1Aj0kSblx8JLmxD7uhivxHlCunFo0LJZARySA=
https://media.gettyimages.com/photos/man-seen-collecting-iron-bars-from-the-site-where-the-earthquake-a-picture-id1059174422?k=6&m=1059174422&s=612x612&w=0&h=BibH76R6CuuG20Ej9_OLkHC20dRXP3F5yaT7PM4X9E8=
https://media.gettyimages.com/photos/people-are-seen-passing-at-the-site-where-the-earthquake-happened-a-picture-id1059174434?k=6&m=1059174434&s=612x612&w=0&h=plcwk5B79tEVqUGGvm5UAzhtTeYlN8KYUwSVG8PcIQc=
https://media.gettyimages.com/photos/head-of-the-indonesian-information-agency-mr-hasannudin-z-abidin-seen-picture-id1059174496?k=6&m=1059174496&s=612x612&w=0&h=i3JiOXwbhqiWGHIJOeo8hcj8mup7camtjawarJRg8l4=
https://media.gettyimages.com/photos/people-are-seen-collecting-used-goods-and-iron-materials-from-the-picture-id1059174498?k=6&m=1059174498&s=612x612&w=0&h=M9uYbBOnKXllUZ5NFPtUzKCWOIMbJVvrHvWb5Gos9Vo=
https://media.gettyimages.com/photos/man-seen-collecting-used-goods-and-iron-materials-from-the-site-where-picture-id1059174504?k=6&m=1059174504&s=612x612&w=0&h=WzBWYhZDDTq6B6icTWR2gLTyHIViRBb-ZFPhEdyZjh0=
https://media.gettyimages.com/photos/people-bring-out-items-from-their-village-affected-by-soil-in-the-picture-id1060948462?k=6&m=1060948462&s=612x612&w=0&h=OqgVV5CGCIXJOGvRgrgkJV9sctTp8Wi0XIFxJb9Co1A=
https://media.gettyimages.com/photos/man-collects-debris-from-a-house-damaged-after-a-flood-caused-by-to-picture-id1063209652?k=6&m=1063209652&s=612x612&w=0&h=ggr8jQv03O5Hm80D_Z9YyMoX7SFJc1VlfEtYeYvB0SU=
https://media.gettyimages.com/photos/man-collects-debris-from-a-house-damaged-after-a-flood-caused-by-to-picture-id1063209654?k=6&m=1063209654&s=612x612&w=0&h=fH6L72Smtc3WvV2o5-vv79lJ0TRxDtUyKXSMSUpR-Pk=
https://media.gettyimages.com/photos/picture-showing-debris-from-a-house-damaged-after-a-flood-caused-by-picture-id1063209674?k=6&m=1063209674&s=612x612&w=0&h=Ui9ad8uBQ3irzVEVvXjaElbhgAGFvumbtGuyMr9i6lk=
https://media.gettyimages.com/photos/man-inside-damaged-building-in-banten-on-december-23-after-the-area-picture-id1074661472?k=6&m=1074661472&s=612x612&w=0&h=Q_5xyJnOPvDCN-IEKgIXyP2FNP0w4WA2Wp4yKzdQkBc=
https://media.gettyimages.com/photos/view-of-damaged-building-in-banten-on-december-23-after-the-area-was-picture-id1074661482?k=6&m=1074661482&s=612x612&w=0&h=M8NKqieXfxRVKhM80SDnLOI5bdqv-Re02YU8M4E_0nI=
https://media.gettyimages.com/photos/view-of-damaged-building-in-banten-on-december-23-after-the-area-was-picture-id1074661484?k=6&m=1074661484&s=612x612&w=0&h=v9s8QUETTXJrt0OzzNn5efhSlncShS_S8kbKqCsFwu0=
https://media.gettyimages.com/photos/view-of-damaged-buildings-in-banten-on-december-23-after-the-area-was-picture-id1074676646?k=6&m=1074676646&s=612x612&w=0&h=XsSi6UXf2qDdbivCozuwspsGSlmwjQUTGtJN_TF3qSA=
https://media.gettyimages.com/photos/view-of-damaged-buildings-in-banten-on-december-23-after-the-area-was-picture-id1074676650?k=6&m=1074676650&s=612x612&w=0&h=99IsH0WPaFZg8faQ4nAsZXfDK9YCd3d8z8YyDm_cgM0=
https://media.gettyimages.com/photos/view-of-damaged-buildings-in-banten-on-december-23-after-the-area-was-picture-id1074676654?k=6&m=1074676654&s=612x612&w=0&h=7imfaUBPPIVd7Mm2nhAJfQClyg8foxfLmKLeK6rdMOQ=
https://media.gettyimages.com/photos/view-of-damaged-buildings-in-banten-on-december-23-after-the-area-was-picture-id1074676656?k=6&m=1074676656&s=612x612&w=0&h=jjuVIZ_0eh5WwwBKSNytzUsojab1wipoDEh1Bzi_OEc=
https://media.gettyimages.com/photos/view-of-damaged-buildings-in-banten-on-december-23-after-the-area-was-picture-id1074676658?k=6&m=1074676658&s=612x612&w=0&h=nY2LvB2Gm1KL-1mWZPK_Pp0xEpCcdJnTX0_14yJ6yDE=
https://media.gettyimages.com/photos/view-of-damaged-buildings-in-banten-on-december-23-after-the-area-was-picture-id1074676660?k=6&m=1074676660&s=612x612&w=0&h=G57dPsj69i8UxXMNaFclACu13B9XWwKQf-pGCvPRl1M=
https://media.gettyimages.com/photos/rescue-workers-watch-the-rubble-of-the-ambacang-hotel-on-october-2-picture-id107641106?k=6&m=107641106&s=612x612&w=0&h=XjVhV_Q1fIkm162Yd-8IEnl6mD2OIkjXRI6fgVsQq7E=
https://media.gettyimages.com/photos/villagers-inspect-their-collapsed-homes-at-kabandungan-village-in-picture-id1206498935?k=6&m=1206498935&s=612x612&w=0&h=1fF7Rhw8sNOOHEmNNWeXjeomyOzEoyD7h0gBFvdCSuw=
https://media.gettyimages.com/photos/policeman-inspects-a-collapsed-house-at-pulosari-village-in-sukabumi-picture-id1206498936?k=6&m=1206498936&s=612x612&w=0&h=yIyRyR-3Hd0qWjd_01PbVKoUGftAHYcv7CzMhZ7mJTs=
https://media.gettyimages.com/photos/body-floats-near-the-west-coastal-rode-in-leupung-20-km-south-of-picture-id470500416?k=6&m=470500416&s=612x612&w=0&h=i72eVo6amO5Y3gpoPCySw5uacHateuCG7Vj596riets=
https://media.gettyimages.com/photos/the-tsunami-destroyed-village-of-ka-ghau-outside-banda-aceh-indonesia-picture-id481472874?k=6&m=481472874&s=612x612&w=0&h=-tdEzsuXrE_Vz01XGBfm2poQo8m9jqZYbDFs5m1F-8A=
https://media.gettyimages.com/photos/people-and-military-search-the-rubble-near-the-sungau-kruneng-aceh-picture-id481472906?k=6&m=481472906&s=612x612&w=0&h=sXoVGS4MPNg-wZd0lA4DSyr86r0rB8Y5vmtrsJmLXs0=
https://media.gettyimages.com/photos/man-walks-through-the-rubble-in-banda-aceh-indonesia-150-miles-from-picture-id481472948?k=6&m=481472948&s=612x612&w=0&h=YWbqqs-ha3rSlkbIqXx8O9aSR1V_Qq3tlRrPJPZf4Tc=
https://media.gettyimages.com/photos/man-surveys-the-destruction-in-banda-aceh-indonesia-150-miles-from-picture-id481472958?k=6&m=481472958&s=612x612&w=0&h=foh6JuPyeSMSiG3eJAkBXl-WGCdIf6l6tC5N7zBAlFQ=
https://media.gettyimages.com/photos/boy-walks-through-destruction-from-the-dec-26-tsunami-in-banda-aceh-picture-id481472970?k=6&m=481472970&s=612x612&w=0&h=HvZlJaxBdTRaNVNstFxDYLQ45kZqhy03-hXOyAb3lek=
https://media.gettyimages.com/photos/working-elephants-help-clear-the-rubble-after-the-dec-26th-earthquake-picture-id481473132?k=6&m=481473132&s=612x612&w=0&h=9VQbBJWF4gBgu-CGZLHu94I8_U0TyNWyu8rgAbsgHww=
https://media.gettyimages.com/photos/working-elephants-help-clear-the-rubble-after-the-dec-26th-earthquake-picture-id481473142?k=6&m=481473142&s=612x612&w=0&h=_b_QRJethTLjYkXhihR61_Q14zoFgGOOJmdT4LG3wAI=
https://media.gettyimages.com/photos/people-walk-through-the-rubble-after-the-dec-26th-earthquake-and-in-picture-id481473164?k=6&m=481473164&s=612x612&w=0&h=-vay2-yNYFTyhYQ4_YRtgomjDQJU-NnKKWHUvIOAjWc=
https://media.gettyimages.com/photos/an-indonesian-man-carries-some-belongings-from-his-damaged-shop-in-picture-id495246199?k=6&m=495246199&s=612x612&w=0&h=xx4-wsjJQtX9ACpdXxhyWHZD4cOow6lP8_qWYamJlOw=
https://media.gettyimages.com/photos/an-acehnese-woman-lingers-at-the-ruins-of-her-home-in-downtown-banda-picture-id495246473?k=6&m=495246473&s=612x612&w=0&h=_zzDC9Tia0lfAdXMSezXslsuhGK_FcV-sEve6Hh8wIg=
https://media.gettyimages.com/photos/view-shows-buildings-damaged-an-earthquake-in-the-capital-city-of-picture-id52489907?k=6&m=52489907&s=612x612&w=0&h=AbaMCQXu5OEfFsfyg8mMvAufDtjIuhm2MyqQKPFuC9Q=
https://media.gettyimages.com/photos/an-overview-of-buildings-damaged-by-an-earthquake-in-the-area-of-the-picture-id52489982?k=6&m=52489982&s=612x612&w=0&h=Rq8uPaUhrFtfguZuJNyDUGp-eLqJ21eURYoi1lQqOrk=
https://media.gettyimages.com/photos/view-of-an-abandoned-house-destroyed-by-mudflow-on-may-27-2016-in-picture-id534974436?k=6&m=534974436&s=612x612&w=0&h=wFxw266UBvFaZa48868p1EqTX_wYNhSyQL-4ZfRubFg=
https://media.gettyimages.com/photos/woman-walks-through-the-demolition-on-may-27-2016-in-sidoarjo-east-picture-id534974588?k=6&m=534974588&s=612x612&w=0&h=dM0windxsH1T99Wz8jkhF4kMF7Dxcq06nQhaKzbcMwc=
https://media.gettyimages.com/photos/woman-works-on-the-demolition-site-of-a-house-on-may-27-2016-in-east-picture-id534974596?k=6&m=534974596&s=612x612&w=0&h=uGV-0bc3c37nWr7dVqt7RZcsopyLM1VFzP3FJWVZRWY=
https://media.gettyimages.com/photos/woman-works-on-the-demolition-site-of-a-house-on-may-27-2016-in-east-picture-id534974600?k=6&m=534974600&s=612x612&w=0&h=0UKY_5ftBmE9W3IIZv8y8ddO9xjTspgRlJnur6xC4iY=
https://media.gettyimages.com/photos/andi-irwanto-his-wife-mintasih-and-their-son-dimas-stand-in-the-of-picture-id534974996?k=6&m=534974996&s=612x612&w=0&h=6VzznwMGiapwkjuVRp0JMLXlOVY1LtM0cyaVP7Dv4T4=
https://media.gettyimages.com/photos/anik-walks-through-a-demolished-house-in-merisen-village-on-may-27-picture-id534986870?k=6&m=534986870&s=612x612&w=0&h=arS3Bu0W1lVeRhtAYMaIzulhK-JhIhB8Ew6A8oyhlSY=
https://media.gettyimages.com/photos/andi-irwanto-his-wife-mintasih-and-their-son-dimas-walk-through-the-picture-id534986872?k=6&m=534986872&s=612x612&w=0&h=TwskWMT5M8sbgPSfY7xZxXW36u_PFrMwL98MWetsdZM=
https://media.gettyimages.com/photos/men-work-on-a-demolished-house-in-merisen-village-on-may-27-2016-in-picture-id534986874?k=6&m=534986874&s=612x612&w=0&h=aP3AychqHJ7ekef1clQknM6oLx5HQGv5V88R6KACrhs=
https://media.gettyimages.com/photos/man-works-on-a-demolished-house-in-merisen-village-on-may-27-2016-in-picture-id534986896?k=6&m=534986896&s=612x612&w=0&h=XUEJpyLMGC5ZVIKZs5nc3rPWCLONo4eGk11Sc2yp88w=
https://media.gettyimages.com/photos/residents-gather-outside-a-damaged-mosque-its-minaret-reduced-to-picture-id628127624?k=6&m=628127624&s=612x612&w=0&h=2pBZZCyzEF5XwDmxPkZaO8cmL7Gn_8kBCYu-dmZ_vdo=
https://media.gettyimages.com/photos/residents-gather-around-a-collapsed-building-after-a-65magnitude-picture-id628127626?k=6&m=628127626&s=612x612&w=0&h=OFOfmm0jTz0Zu6ikYTXMvXljHF9uOmUs6PcA9PszqF8=
https://media.gettyimages.com/photos/residents-gather-around-a-collapsed-building-after-a-65magnitude-picture-id628127634?k=6&m=628127634&s=612x612&w=0&h=0F53_JqhNis1m_92TWC4FoOaPdf3n1aT192OaRtwpsA=
https://media.gettyimages.com/photos/collapsed-mosque-minaret-is-seen-after-a-65magnitude-earthquake-the-picture-id628128526?k=6&m=628128526&s=612x612&w=0&h=4c7wRleEQz5QSw06fk4ahfAevErTyqFxTTLHBQzx1VE=
https://media.gettyimages.com/photos/badly-damaged-building-is-seen-after-a-65magnitude-earthquake-struck-picture-id628128546?k=6&m=628128546&s=612x612&w=0&h=WIsJRpVe2scMck-Ih8VQ4kf9A0BE68CxH3blXGr1Fcc=
https://media.gettyimages.com/photos/indonesian-search-and-rescue-personnel-work-as-they-attempt-to-rescue-picture-id628172742?k=6&m=628172742&s=612x612&w=0&h=UPPDqrF1AhvJmSlB4SzL7nw2Q7cL0RKsB1mUmXYRsYY=
https://media.gettyimages.com/photos/indonesian-search-and-rescue-personnel-work-to-rescue-people-trapped-picture-id628175942?k=6&m=628175942&s=612x612&w=0&h=ts97jZAOOagX504esIIvvA7A6OSxLWV6OfvKuRGtWX4=
https://media.gettyimages.com/photos/indonesian-search-and-rescue-personnel-work-to-rescue-people-trapped-picture-id628175962?k=6&m=628175962&s=612x612&w=0&h=rEgJ1kmhSsZDiUsK5oRY9jZNkuEjWeD7IAMdVuWiX1E=
https://media.gettyimages.com/photos/an-acehnese-girl-walks-past-a-collapsed-mosque-minater-following-an-picture-id628181928?k=6&m=628181928&s=612x612&w=0&h=CXAbkdfZC7ZYYng3E0YzZJXVHRIsEQUW0I9VvbMCDIA=
https://media.gettyimages.com/photos/people-inspect-a-damaged-building-in-the-quakedevastated-area-after-picture-id628189598?k=6&m=628189598&s=612x612&w=0&h=DXG5kpzJxbi57Hvz3WckgR_-RLW8ZjvBbj44fxRfl8Q=
https://media.gettyimages.com/photos/damaged-buildings-are-seen-in-the-quakedevastated-area-after-an-64-picture-id628189600?k=6&m=628189600&s=612x612&w=0&h=q43C0_OLRQ3Dhz67yP3BQyVs5YVff8_WWJGXoSHopno=
https://media.gettyimages.com/photos/a-man-rides-past-a-district-hospital-which-was-damaged-after-an-in-picture-id628204012?k=6&m=628204012&s=612x612&w=0&h=rwf48jN2RwZGNBHBuX3TIbQuUQDHQFpaVir_p20GE2c=
https://media.gettyimages.com/photos/members-of-a-search-and-rescue-team-and-residents-carry-the-body-of-picture-id628206192?k=6&m=628206192&s=612x612&w=0&h=lFM1WtOgJby_hIT4zSVi58qsALLeVzFAweBUn1Ndw3A=
https://media.gettyimages.com/photos/houses-of-worship-destroyed-by-the-earthquake-of-64-magnitude-on-7-picture-id628213788?k=6&m=628213788&s=612x612&w=0&h=-cjPSiUZyY5irdFVOJtwCEaAGjMIjJhguqqExI2i9lA=
https://media.gettyimages.com/photos/houses-of-worship-destroyed-by-the-earthquake-of-64-magnitude-on-7-picture-id628213892?k=6&m=628213892&s=612x612&w=0&h=-EJWTYOTcC0cDwPk6VTNx-LgHwP8zdRO4W9Z2Q2VL80=
https://media.gettyimages.com/photos/heavy-equipment-searching-for-victims-buried-under-the-buildings-on-picture-id628213938?k=6&m=628213938&s=612x612&w=0&h=SfJp5Wfw7TwVBNnTt8vl8nJK8XcRgRq7YKrv8kPMCJs=
https://media.gettyimages.com/photos/buildings-destroyed-by-the-earthquake-of-64-magnitude-on-december-7-picture-id628214108?k=6&m=628214108&s=612x612&w=0&h=bQwhPKuc-icR0Vp8kYnzaluZ4M18k2BLd1o0XnS41tM=
https://media.gettyimages.com/photos/officers-searching-for-victims-buried-under-the-buildings-after-a-64-picture-id628214794?k=6&m=628214794&s=612x612&w=0&h=fJ6M31wqbRriaJmvQSIjXOxKXE4cttWnGn8eNGKcHY4=
https://media.gettyimages.com/photos/officers-searching-for-victims-buried-under-the-buildings-after-a-64-picture-id628214864?k=6&m=628214864&s=612x612&w=0&h=e8XdVgH9htoiL5nQu9o_vQugrkEuReZvu9XzyZkl6jI=
https://media.gettyimages.com/photos/officers-searching-for-victims-buried-under-the-buildings-after-a-64-picture-id628214878?k=6&m=628214878&s=612x612&w=0&h=u2flFyl1sxM3v7XzMQbaZoA4Eo1yVL9sLqHwzQJPmpI=
https://media.gettyimages.com/photos/damaged-building-in-the-quakedevastated-area-after-an-earthquake-64-picture-id628214904?k=6&m=628214904&s=612x612&w=0&h=V-sOBbjTCfh12cRCXuPfIGo8xdnIIOMZRkRqiyOWmGU=
https://media.gettyimages.com/photos/childs-walks-near-a-damaged-building-in-the-quakedevastated-area-an-picture-id628214912?k=6&m=628214912&s=612x612&w=0&h=kOlZTkltHTqgjfe9KxcH8RwbLW624jWpQbgERdFMGQ4=
https://media.gettyimages.com/photos/people-inspect-a-damaged-building-in-the-quakedevastated-area-after-picture-id628214920?k=6&m=628214920&s=612x612&w=0&h=0CTr52p23kEHmmx5f1NCT1Sa0stvQYElGCtJwCJWozI=
https://media.gettyimages.com/photos/people-inspect-a-damaged-building-in-the-quakedevastated-area-after-picture-id628214930?k=6&m=628214930&s=612x612&w=0&h=4hQq7DWaXdw_Htlr3U5m6lESl42Mks6cYyGBeIAvTlo=
https://media.gettyimages.com/photos/people-inspect-a-damaged-building-in-the-quakedevastated-area-after-picture-id628214934?k=6&m=628214934&s=612x612&w=0&h=BZw397j8swhelfwC9UXOZGELOHfLqnBbQr-EE8zQPCY=
https://media.gettyimages.com/photos/people-inspect-a-damaged-building-in-the-quakedevastated-area-after-picture-id628214946?k=6&m=628214946&s=612x612&w=0&h=vp6rWyW0bJYcarEwd5Et0vtROzvOdYcDlEjdpRRxFjA=
https://media.gettyimages.com/photos/officers-searching-for-victims-buried-under-the-buildings-after-a-64-picture-id628214958?k=6&m=628214958&s=612x612&w=0&h=p30dkot04uY8nbB8Rdmvk-fciwkG6R58bf13ijmbHvc=
https://media.gettyimages.com/photos/damaged-building-in-the-quakedevastated-area-after-an-earthquake-64-picture-id628214990?k=6&m=628214990&s=612x612&w=0&h=pFuRylcsYbWtb_u-i17hhtVpMLtPnfcF_lk99xAscho=
https://media.gettyimages.com/photos/officers-searching-for-victims-buried-under-the-buildings-after-a-64-picture-id628215132?k=6&m=628215132&s=612x612&w=0&h=oSfS59q6J3EEA8sjycq2RljPhRGOORzG1fzsgbYv3z4=
https://media.gettyimages.com/photos/officers-searching-for-victims-buried-under-the-buildings-after-a-64-picture-id628215140?k=6&m=628215140&s=612x612&w=0&h=VAUmcttkoNxS7x-cUTtyePVXLhYPv57H3Xz2lY9jDvY=
https://media.gettyimages.com/photos/officers-searching-for-victims-buried-under-the-buildings-after-a-64-picture-id628215142?k=6&m=628215142&s=612x612&w=0&h=-yCJyhkqcAClbREA4bwBntyZ_cB_1H3ai1QOoOZvVDc=
https://media.gettyimages.com/photos/members-of-a-search-and-rescue-team-look-for-earthquake-survivors-in-picture-id628216168?k=6&m=628216168&s=612x612&w=0&h=fIncrma6PkRJm_05W_Og2toBKf81M7Qnekp7PG8CRUQ=
https://media.gettyimages.com/photos/residents-try-to-rescue-a-man-trapped-under-the-rubble-of-a-twostorey-picture-id628228478?k=6&m=628228478&s=612x612&w=0&h=-8S_su3UMZM2rdvfQHR9M3YifAymlT_n_9kwT3hjFck=
https://media.gettyimages.com/photos/residents-look-at-the-buildings-devastated-by-an-earthquake-of-65-on-picture-id628237984?k=6&m=628237984&s=612x612&w=0&h=_CQ9WzHA5-FFglRaK5Mw-oCSIFR4ox9MSHM5DTL9ztU=
https://media.gettyimages.com/photos/residents-look-at-the-buildings-devastated-by-an-earthquake-of-65-on-picture-id628237988?k=6&m=628237988&s=612x612&w=0&h=Ctut152577-ZDRdKhVTn2cacv1_8HeceB9OhTscr4gk=
https://media.gettyimages.com/photos/residents-and-rescue-team-members-looking-for-the-victims-into-the-picture-id628237994?k=6&m=628237994&s=612x612&w=0&h=yreQ3FEABmNUYi8I_YyjCj_mCD0fRfk8UqF8Phb-hFo=
https://media.gettyimages.com/photos/residents-look-at-the-buildings-devastated-by-an-earthquake-of-65-on-picture-id628238004?k=6&m=628238004&s=612x612&w=0&h=e2YiF-YHpSzssa9MnucBC-NvEQX3weoDOF_vyP4pfeM=
https://media.gettyimages.com/photos/residents-look-at-the-buildings-devastated-by-an-earthquake-of-65-on-picture-id628238006?k=6&m=628238006&s=612x612&w=0&h=Dh29aws920FPiTUfV4SfN8goTJA9yLsiVcCEO5tJsM0=
https://media.gettyimages.com/photos/residents-and-rescue-team-members-looking-for-the-victims-into-the-picture-id628238008?k=6&m=628238008&s=612x612&w=0&h=auFBXSpI6CyHNmX9PAj2JL1OAstlkQRH4PZmRJW_x7s=
https://media.gettyimages.com/photos/residents-look-at-the-buildings-devastated-by-an-earthquake-of-65-on-picture-id628238010?k=6&m=628238010&s=612x612&w=0&h=vDYB8xqZhdIv9DX4H-PfFqnLuIIBI4aLiaVxiN04r-Y=
https://media.gettyimages.com/photos/residents-and-rescue-team-members-looking-for-the-victims-into-the-picture-id628238012?k=6&m=628238012&s=612x612&w=0&h=15GsgUQqWGweYUeHlewmfeofMb1cH0Qf-lnlx336rcQ=
https://media.gettyimages.com/photos/residents-look-at-the-buildings-devastated-by-an-earthquake-of-65-on-picture-id628238014?k=6&m=628238014&s=612x612&w=0&h=EGdErsf07hR9hGvthRSlECqU0GNd33Djm0xNjhEfMrs=
https://media.gettyimages.com/photos/residents-look-at-the-buildings-devastated-by-an-earthquake-of-65-on-picture-id628238020?k=6&m=628238020&s=612x612&w=0&h=aWGy5bUILkaqqio8Xj0JZd2sDe0KZveJ9YXDtgXO40E=
https://media.gettyimages.com/photos/residents-look-at-the-buildings-devastated-by-an-earthquake-of-65-on-picture-id628238026?k=6&m=628238026&s=612x612&w=0&h=mjsTSckX3nRmBm05zjLkLpDuD563CNbQ1aRyg2Z6aKE=
https://media.gettyimages.com/photos/residents-look-at-the-buildings-devastated-by-an-earthquake-of-65-on-picture-id628238030?k=6&m=628238030&s=612x612&w=0&h=3GmsUQ-ExO173bU-ntUIzIRPUbvKorjQ127OvZto3Ug=
https://media.gettyimages.com/photos/residents-look-at-the-buildings-devastated-by-an-earthquake-of-65-on-picture-id628238032?k=6&m=628238032&s=612x612&w=0&h=4MBYHR8rzkGIinCqb0CLe0HLBa3lmT_6941aYiIZAiM=
https://media.gettyimages.com/photos/residents-look-at-the-buildings-devastated-by-an-earthquake-of-65-on-picture-id628238034?k=6&m=628238034&s=612x612&w=0&h=kiaSxEZZbzDXU_7eB0NzKEVCF5DU6gJOQWZnp2vjDRE=
https://media.gettyimages.com/photos/man-holds-his-son-in-his-arms-in-front-of-a-collapsed-building-after-picture-id628253838?k=6&m=628253838&s=612x612&w=0&h=_bHdIDU99RBs7wSM_alq8mbAJ3G42pcfSp6kd_Xk0XY=
https://media.gettyimages.com/photos/an-earth-digger-is-seen-on-the-debris-of-a-collapsed-building-as-the-picture-id628253844?k=6&m=628253844&s=612x612&w=0&h=86j8osYsyeX_08qd4-w5KEeQUjFWZkCPFqLiaa7yEn0=
https://media.gettyimages.com/photos/people-walk-on-the-debris-of-a-collapsed-building-as-the-search-and-picture-id628253846?k=6&m=628253846&s=612x612&w=0&h=M2mh-DHSwyIht9rGLUUd07ywwB7LPPvD-hBcXktcZos=
https://media.gettyimages.com/photos/an-earth-digger-removes-the-debris-of-a-collapsed-building-as-the-picture-id628253854?k=6&m=628253854&s=612x612&w=0&h=RQPb5GGjhJq7m7wROZKMigF8nfhvtS1TJOv-sYkEvMI=
https://media.gettyimages.com/photos/an-earth-digger-removes-the-debris-of-a-collapsed-building-as-the-picture-id628253860?k=6&m=628253860&s=612x612&w=0&h=HS7ysLqYm0ZJP8ix6lyDSXoulHtka7XSwu2R-C3vCak=
https://media.gettyimages.com/photos/people-walk-on-the-debris-of-a-collapsed-building-as-the-search-and-picture-id628253862?k=6&m=628253862&s=612x612&w=0&h=lrtWgwl2IRtS7GoqlbbW-nxzHvkJWNMQLAX8DBnbISQ=
https://media.gettyimages.com/photos/officials-carry-out-search-and-rescue-works-on-the-debris-of-a-a-picture-id628253876?k=6&m=628253876&s=612x612&w=0&h=vzV_uLqORg1g25AWhYq0HjG6c4eLxuMYnvLU9Wm5lrg=
https://media.gettyimages.com/photos/an-earth-digger-removes-the-debris-of-a-collapsed-building-as-the-picture-id628253884?k=6&m=628253884&s=612x612&w=0&h=S8mpzoinX1UrRZeyNr9bvD3UL504M89gzAffHkbvjOI=
https://media.gettyimages.com/photos/people-walk-on-the-debris-of-a-collapsed-building-as-the-search-and-picture-id628253886?k=6&m=628253886&s=612x612&w=0&h=KPi1hKYIYYxfMLf6cwnDwn0uBRrSBU-EF8RmBRBDoo8=
https://media.gettyimages.com/photos/an-earth-digger-removes-the-debris-of-a-collapsed-building-as-the-picture-id628253920?k=6&m=628253920&s=612x612&w=0&h=N1_izhJCsbLN2L6l8lF2dwlgFfFY449Y8Nh8RbA6coo=
https://media.gettyimages.com/photos/an-earth-digger-removes-the-debris-of-a-collapsed-building-as-the-picture-id628253928?k=6&m=628253928&s=612x612&w=0&h=u6tg57lAqD6EcyLnICFGhqSVOmV5PqWdzygh5aH7WBc=
https://media.gettyimages.com/photos/an-earth-digger-removes-the-debris-of-a-collapsed-building-as-the-picture-id628253932?k=6&m=628253932&s=612x612&w=0&h=tS09cx7FJ5MOkvqwAIczLOLUFWp0GBo2_jjlB3AUBM4=
https://media.gettyimages.com/photos/man-sits-on-the-debris-of-a-collapsed-building-after-a-strong-shook-picture-id628253936?k=6&m=628253936&s=612x612&w=0&h=3qiVwXgM_975mPIV-w8dBQCS9VLaBlS-xlzz_GEgnp8=
https://media.gettyimages.com/photos/rescue-workers-search-for-victims-under-collapsed-building-following-picture-id628254120?k=6&m=628254120&s=612x612&w=0&h=MC89ZF0u9GnlHy9rZC2VQa_wSoa9TJNPjrgQKt66Jmk=
https://media.gettyimages.com/photos/collapsed-building-due-to-an-earthquake-measuring-65-on-the-richter-picture-id628315016?k=6&m=628315016&s=612x612&w=0&h=kdPz1rIQ7-P_IIhBZjDtnwMatCjigcHh2IIlAc2xEIg=
https://media.gettyimages.com/photos/collapsed-mosque-due-to-an-earthquake-measuring-65-on-the-richter-picture-id628315028?k=6&m=628315028&s=612x612&w=0&h=UojY--9YpT5YIM2Q27o7vhEpgl_I9uiMNFShPbQLkUU=
https://media.gettyimages.com/photos/collapsed-building-due-to-an-earthquake-measuring-65-on-the-richter-picture-id628315032?k=6&m=628315032&s=612x612&w=0&h=009v8pFa88uxSDfczyWZJWSm4jr49bYKmEIeDHYzob0=
https://media.gettyimages.com/photos/collapsed-mosque-due-to-an-earthquake-measuring-65-on-the-richter-picture-id628315040?k=6&m=628315040&s=612x612&w=0&h=TXV1XS93QNfMZyrO1mf4PL7MKkWP62wTJ4d3GDAfVTs=
https://media.gettyimages.com/photos/collapsed-mosque-due-to-an-earthquake-measuring-65-on-the-richter-picture-id628315048?k=6&m=628315048&s=612x612&w=0&h=iSvZq8S2kQ3BB70Rys4LiRAqNyjU__UL7qHRqXnF6SI=
https://media.gettyimages.com/photos/collapsed-mosque-due-to-an-earthquake-measuring-65-on-the-richter-picture-id628315052?k=6&m=628315052&s=612x612&w=0&h=jQvxZNyCwaJ4rDii_pwXOj4296MFjfhf7rEA0OUP5dE=
https://media.gettyimages.com/photos/collapsed-mosque-due-to-an-earthquake-measuring-65-on-the-richter-picture-id628315060?k=6&m=628315060&s=612x612&w=0&h=GB_DfsgQ19VinfiA6qOgGVV3tWeLISWI5Ef8m0bN7QA=
https://media.gettyimages.com/photos/rescue-team-during-the-search-and-rescue-an-earthquake-measuring-65-picture-id628315104?k=6&m=628315104&s=612x612&w=0&h=mX_y7vjKillyi8ufaV18P74oV8-5VnQDczyxVpvJJ7s=
https://media.gettyimages.com/photos/quake-measuring-65-on-the-richter-scale-rocked-pidie-jaya-aceh-at-picture-id628315110?k=6&m=628315110&s=612x612&w=0&h=jMBwpDCbT9-UM02d8JQ1v7RSjmWEs_PlRYS74IQUtLU=
https://media.gettyimages.com/photos/quake-measuring-65-on-the-richter-scale-rocked-pidie-jaya-aceh-at-picture-id628315130?k=6&m=628315130&s=612x612&w=0&h=PbfNqopqJfPha62WsRDN8wkvIyEtv07-BWhjNbaknGM=
https://media.gettyimages.com/photos/residents-and-members-of-rescue-teams-search-for-survivors-in-the-of-picture-id628322770?k=6&m=628322770&s=612x612&w=0&h=3VwEU-cuIqjV1geAKNFQJ4m1KhSfwKEU8GfVXSoKs3U=
https://media.gettyimages.com/photos/residents-and-members-of-rescue-teams-search-for-survivors-in-the-of-picture-id628322778?k=6&m=628322778&s=612x612&w=0&h=UcdsXcdY5E1yC4Uog_0ChBhdBPLkbzYIbKvqiHwQjXY=
https://media.gettyimages.com/photos/residents-and-members-of-rescue-teams-search-for-survivors-in-the-of-picture-id628322788?k=6&m=628322788&s=612x612&w=0&h=QdRA9rvRGbRxamZq5xDSx5lpBUYJz0CPw0nO5r-r5UI=
https://media.gettyimages.com/photos/residents-and-members-of-rescue-teams-search-for-survivors-in-the-of-picture-id628322804?k=6&m=628322804&s=612x612&w=0&h=hIp47gmFY0QD3V99doV_VgXq_52sv-bmXR_7h-79nrI=
https://media.gettyimages.com/photos/dec-7-2016-an-excavator-from-search-and-rescue-try-to-rescue-victims-picture-id628340278?k=6&m=628340278&s=612x612&w=0&h=AR7-im7sMf0qkJTNTmIA8cfkMustFjJz4SdjOMUPFVU=
https://media.gettyimages.com/photos/member-rescue-team-to-evacuate-victims-of-the-earthquake-with-65-in-picture-id628373516?k=6&m=628373516&s=612x612&w=0&h=I9-htS7HOOXBxIM8Tcqc7vBPHynA0dPO7T0u049wk3A=
https://media.gettyimages.com/photos/member-rescue-team-to-evacuate-victims-of-the-earthquake-with-65-in-picture-id628373518?k=6&m=628373518&s=612x612&w=0&h=9MkIl5tkL5MwRJOcFAerK2USTdJvow4ylysoqDj8Eqk=
https://media.gettyimages.com/photos/member-rescue-team-to-evacuate-victims-of-the-earthquake-with-65-in-picture-id628373522?k=6&m=628373522&s=612x612&w=0&h=lbKx-M4YKKeBCaFwFQethMwYdHxeVT4nMOCCci2t848=
https://media.gettyimages.com/photos/member-rescue-team-to-evacuate-victims-of-the-earthquake-with-65-in-picture-id628373526?k=6&m=628373526&s=612x612&w=0&h=Boj8gbDUleyXRLsBOTkwrVylCmFBhcwZYvN5kqdHqLI=
https://media.gettyimages.com/photos/member-rescue-team-to-evacuate-victims-of-the-earthquake-with-65-in-picture-id628373530?k=6&m=628373530&s=612x612&w=0&h=vhij8UAXigUt8rhLpfcO9k_k47sDchQdn85lhiFJgEc=
https://media.gettyimages.com/photos/member-rescue-team-to-evacuate-victims-of-the-earthquake-with-65-in-picture-id628373538?k=6&m=628373538&s=612x612&w=0&h=92WRN7K-_riNKjnsVi8i_w3xO3HSr2XqKYZjT0SRCVI=
https://media.gettyimages.com/photos/member-rescue-team-to-evacuate-victims-of-the-earthquake-with-65-in-picture-id628373540?k=6&m=628373540&s=612x612&w=0&h=jU7XxHzfFJOg6Axfn4Mzoy-slk7W71WkXjZbOPhhHfA=
https://media.gettyimages.com/photos/indonesian-members-of-search-and-rescue-team-continue-looking-for-picture-id628423888?k=6&m=628423888&s=612x612&w=0&h=QLDMhnasIfzwPLYfg_rvZ2ULHKOw2MDK5bP-U4RKGak=
https://media.gettyimages.com/photos/indonesian-members-of-a-search-and-rescue-team-continue-looking-for-picture-id628423910?k=6&m=628423910&s=612x612&w=0&h=V7k_a9nbOyIuwMuJUuxiTXChlbzmvbHgJmf2OWYGGz4=
https://media.gettyimages.com/photos/indonesian-members-of-search-and-rescue-team-look-for-survivors-the-picture-id628425556?k=6&m=628425556&s=612x612&w=0&h=TmsamFVqQWFzvGKUWsSIBh9HlL-WAXHUW_I9Mv40Yjg=
https://media.gettyimages.com/photos/members-of-a-search-and-rescue-team-look-for-earthquake-survivors-in-picture-id628446230?k=6&m=628446230&s=612x612&w=0&h=TflGyML4sou8a_kbz5ZdqhH3PXgOjxf2bFzGDwSL_uQ=
https://media.gettyimages.com/photos/members-of-a-search-and-rescue-team-look-for-earthquake-survivors-in-picture-id628446670?k=6&m=628446670&s=612x612&w=0&h=MZMyElFd9A11NuR6Tuq76NeJFy4rNEahTG4vCaG97SA=
https://media.gettyimages.com/photos/members-of-a-search-and-rescue-team-look-for-earthquake-survivors-picture-id628447880?k=6&m=628447880&s=612x612&w=0&h=Zlp5KP-dNJdY7Z-valpzuUQbDOTbSyc9rUG85AoopS4=
https://media.gettyimages.com/photos/residents-and-members-of-rescue-teams-clearing-debris-of-collapsed-picture-id628476318?k=6&m=628476318&s=612x612&w=0&h=p-Hk3xQM3DZtSc8k-Fvc7t8tgnh5GfG_vw82v_eCypQ=
https://media.gettyimages.com/photos/residents-and-members-of-rescue-teams-clearing-debris-of-collapsed-picture-id628476326?k=6&m=628476326&s=612x612&w=0&h=wK-EB4wur2gPJ1a_50oghP9mv4hLO24PK41p_RzNc0s=
https://media.gettyimages.com/photos/residents-and-members-of-rescue-teams-clearing-debris-of-collapsed-picture-id628476332?k=6&m=628476332&s=612x612&w=0&h=hmFw41HMjqSQPzAtK4TdF6tJ3XZqK_r-jk_xOFYHBY4=
https://media.gettyimages.com/photos/residents-and-members-of-rescue-teams-clearing-debris-of-collapsed-picture-id628476340?k=6&m=628476340&s=612x612&w=0&h=pX07_2qZy7zKBb2n-4ds5l66wliJZBUpgLvJFgmLLmw=
https://media.gettyimages.com/photos/this-picture-taken-on-december-7-2016-shows-men-walking-past-a-mosque-picture-id628488044?k=6&m=628488044&s=612x612&w=0&h=lQFwhYTcWt-ms2GCjRaujlm6GimwQfZ0BWnpeB4yMgo=
https://media.gettyimages.com/photos/faizal-holds-a-clock-showing-the-time-when-the-earthquake-struck-at-picture-id628488364?k=6&m=628488364&s=612x612&w=0&h=__zCyfkr81FYz5g1dgC4_1LO_VuDIIrMHWiNW-eN0Rw=
https://media.gettyimages.com/photos/villagers-salvage-goods-from-their-house-which-was-damaged-in-an-in-picture-id628488530?k=6&m=628488530&s=612x612&w=0&h=TDBPohUJxl0fN-174rLxPbr4AUg_QUYTc6owZz2PiFs=
https://media.gettyimages.com/photos/villager-salvages-items-from-his-house-which-was-damaged-in-an-in-picture-id628488536?k=6&m=628488536&s=612x612&w=0&h=Os-BkDeR98IdfI-6urJq7_ySFJVpofCaNCM6GKpPoB4=
https://media.gettyimages.com/photos/members-of-a-search-and-rescue-team-look-for-earthquake-survivors-in-picture-id628503192?k=6&m=628503192&s=612x612&w=0&h=RZzw4vc6X09FaWMCls9g9h96LtucRKYjzKD0x-X1sM4=
https://media.gettyimages.com/photos/members-of-a-search-and-rescue-team-look-for-earthquake-survivors-in-picture-id628503198?k=6&m=628503198&s=612x612&w=0&h=z8NcsKZuTdXybJhzN2X4eHUsEsy6TbBF5W6TIKGU0bM=
https://media.gettyimages.com/photos/members-of-a-search-and-rescue-team-look-for-earthquake-survivors-in-picture-id628503208?k=6&m=628503208&s=612x612&w=0&h=2FJ7y8dan1l3QIDT19NiNPH8m41pb_Y_NsNL5UcLL0M=
https://media.gettyimages.com/photos/members-of-a-search-and-rescue-team-look-for-earthquake-survivors-in-picture-id628503216?k=6&m=628503216&s=612x612&w=0&h=GR9C8Qf-Fv6Ei8KNgJ5AAZINZA_KW6GaBLoG7C01FeY=
https://media.gettyimages.com/photos/members-of-a-search-and-rescue-team-look-for-earthquake-survivors-in-picture-id628503220?k=6&m=628503220&s=612x612&w=0&h=gWctM8wYVWRwWT7ladNLZTodm7CDhl5j0oNmjZHudAk=
https://media.gettyimages.com/photos/members-of-a-search-and-rescue-team-look-for-earthquake-survivors-in-picture-id628503238?k=6&m=628503238&s=612x612&w=0&h=JhS8k4-XvFsuVxy3bqIwWnTgRvZ3cyvk5LiqshH9DGY=
https://media.gettyimages.com/photos/residents-look-for-belongins-among-debris-as-the-search-and-rescue-picture-id628503258?k=6&m=628503258&s=612x612&w=0&h=PHFwIqhPrAFm0XVEM224ldnopi7Rr5tmm_eIIHk2_Mk=
https://media.gettyimages.com/photos/search-and-rescue-works-continue-in-the-quakedevastated-area-in-pidie-picture-id628503262?k=6&m=628503262&s=612x612&w=0&h=pB6U8ouG7NPndFnU6peTAvluFcTsGaleuofJDQRNUdc=
https://media.gettyimages.com/photos/search-and-rescue-works-continue-in-the-quakedevastated-area-in-pidie-picture-id628503268?k=6&m=628503268&s=612x612&w=0&h=53rYReaOlS1Rg9tRdibbMK2K322lA9lg4F3ILTy7THE=
https://media.gettyimages.com/photos/members-of-a-search-and-rescue-team-look-for-earthquake-survivors-in-picture-id628503274?k=6&m=628503274&s=612x612&w=0&h=oqSNSQDnyvdRkT-4DGo0jgr6EAB3xwH26CpvNZCnHQ4=
https://media.gettyimages.com/photos/members-of-a-search-and-rescue-team-look-for-earthquake-survivors-in-picture-id628503282?k=6&m=628503282&s=612x612&w=0&h=Yg9XNE44wBv_sAlwkT-1MYASiHl7ZplFkCIAcI3kd4I=
https://media.gettyimages.com/photos/general-view-of-collapsed-buildings-are-seen-as-search-and-rescue-picture-id628510778?k=6&m=628510778&s=612x612&w=0&h=3u1GKhJpkoV2M-ToOqR95d_oqcfTlT6apOXbUTkZRfU=
https://media.gettyimages.com/photos/general-view-of-collapsed-buildings-are-seen-as-search-and-rescue-picture-id628510788?k=6&m=628510788&s=612x612&w=0&h=I_g1rP7WDX0Mpt3-dy3NIXP4yE4WFR_ob0_n0tATUCA=
https://media.gettyimages.com/photos/general-view-of-collapsed-buildings-are-seen-as-search-and-rescue-picture-id628510794?k=6&m=628510794&s=612x612&w=0&h=t0SVO7Hu2QhpLSwMME1KrrTb2uyvcCGzs1KyncuMC-0=
https://media.gettyimages.com/photos/the-earthquake-struck-aceh-province-on-wednesday-december-7-aceh-on-picture-id628591582?k=6&m=628591582&s=612x612&w=0&h=fZxwXDAwbARPzhfqHz9B3oIxNgJTx3XDPJIK6BewQZM=
https://media.gettyimages.com/photos/people-pass-in-front-of-a-collapsed-building-after-being-hit-by-an-picture-id628687216?k=6&m=628687216&s=612x612&w=0&h=WaUsbBFyDXpLjTbIycY46MxHAuobICQVEizYl7q5gHs=
https://media.gettyimages.com/photos/people-pass-in-front-of-a-collapsed-building-after-being-hit-by-an-picture-id628687318?k=6&m=628687318&s=612x612&w=0&h=-v8OVq_Zs6TW_FhWBoyMo1CxDQtXSnFUkBthg_nBCUA=
https://media.gettyimages.com/photos/two-men-seen-sitting-in-a-damaged-mosque-after-being-hit-by-an-of-65-picture-id628687324?k=6&m=628687324&s=612x612&w=0&h=PIaczr4Hz5T_irRy_tean_hgTIpehXcweqPq04DVliE=
https://media.gettyimages.com/photos/people-pass-in-front-of-a-collapsed-building-after-being-hit-by-an-picture-id628687326?k=6&m=628687326&s=612x612&w=0&h=MzfOHkKUg-o6BdBR425oxyBUAJTzYUHnTIn1XeirtvU=
https://media.gettyimages.com/photos/people-pass-in-front-of-a-collapsed-building-after-being-hit-by-an-picture-id628687332?k=6&m=628687332&s=612x612&w=0&h=lusbnQfJBPyP1o4vfEyk7lz7D5UzlS-sIebdYbbkac8=
https://media.gettyimages.com/photos/people-pass-in-front-of-a-collapsed-building-after-being-hit-by-an-picture-id628687334?k=6&m=628687334&s=612x612&w=0&h=chMuTthIcn_WZDGvyZHSmgMapXmsFFB_loU5iii8kow=
https://media.gettyimages.com/photos/people-pass-in-front-of-a-collapsed-building-after-being-hit-by-an-picture-id628687342?k=6&m=628687342&s=612x612&w=0&h=wfYV1geTVGFHXfeBqtERVQU4EDy4AW2KicB-M1ln2mE=
https://media.gettyimages.com/photos/children-seen-standing-beside-a-collapsed-building-after-being-hit-by-picture-id628687348?k=6&m=628687348&s=612x612&w=0&h=QogbamzNT9Vu-ltHu8T0KEsv8VFi257GHsjfqewO-QI=
https://media.gettyimages.com/photos/people-pass-in-front-of-a-collapsed-building-after-being-hit-by-an-picture-id628687356?k=6&m=628687356&s=612x612&w=0&h=eZ6vgYaDg9ykOD9m4Q9COrvWdNrofIaREFDaToDW9Mw=
https://media.gettyimages.com/photos/people-pass-in-front-of-a-collapsed-building-after-being-hit-by-an-picture-id628687362?k=6&m=628687362&s=612x612&w=0&h=1eY5rZafbAlyvY598_KJj0XSHxXs73eF_DLhPnFuDps=
https://media.gettyimages.com/photos/man-seen-sitting-in-a-damaged-mosque-after-being-hit-by-an-earthquake-picture-id628687378?k=6&m=628687378&s=612x612&w=0&h=FPhd8LLJHAK91ZFH-PLLxZq4LrT2bAoC-MQYqsKn20o=
https://media.gettyimages.com/photos/rescue-team-use-their-dog-as-they-search-for-victims-under-the-in-picture-id628687718?k=6&m=628687718&s=612x612&w=0&h=N2qWHo1SRHf-LoV6PIclQnIrgCDRIFkw6IG_TjbqSdg=
https://media.gettyimages.com/photos/indonesian-rescue-team-members-use-a-search-and-rescue-dog-as-they-picture-id628700970?k=6&m=628700970&s=612x612&w=0&h=bgcZ1DuKOtvgPDvHoIxAZ1du-PDqUR7ujpGfyoLoFoI=
https://media.gettyimages.com/photos/indonesian-rescue-team-members-use-a-search-and-rescue-dog-as-they-picture-id628701020?k=6&m=628701020&s=612x612&w=0&h=3PZsvSQt6sle-6ZwegUWXvh1OD6AUlceDmx_a5yjwMM=
https://media.gettyimages.com/photos/indonesian-rescue-team-members-use-a-search-and-rescue-dog-as-they-picture-id628701036?k=6&m=628701036&s=612x612&w=0&h=URri9qOtiJHzB1ers5unNS7aj1iS14MKuiTME6wKhwI=
https://media.gettyimages.com/photos/damaged-house-in-pidie-jaya-aceh-december-9-2016-after-wednesdays-65-picture-id628755964?k=6&m=628755964&s=612x612&w=0&h=XRhI_cQ7wD8SiOcnb2fR5FtRkbUrqaAC4lVVsew0qUY=
https://media.gettyimages.com/photos/own-house-building-destroyed-by-an-earthquaka-damaged-house-in-pidie-picture-id628755972?k=6&m=628755972&s=612x612&w=0&h=MhmoKcvBFHkhA-qZvJrzVgYtaPX6xSUQvPtII5ywr_c=
https://media.gettyimages.com/photos/damaged-house-in-pidie-jaya-aceh-december-9-2016-after-wednesdays-65-picture-id628755982?k=6&m=628755982&s=612x612&w=0&h=Xa6Ho1jTz0weAd2ag0_Ccn_BChbkVPII5eGqCI2BeqQ=
https://media.gettyimages.com/photos/man-walks-near-a-collapsed-house-in-pidie-jaya-aceh-december-9-2016-picture-id628755994?k=6&m=628755994&s=612x612&w=0&h=zxvlGkeJ8wJRbFOITenLtt92cUryqii0X1MyaVEhRqM=
https://media.gettyimages.com/photos/damaged-house-in-pidie-jaya-aceh-december-9-2016-after-wednesdays-65-picture-id628756000?k=6&m=628756000&s=612x612&w=0&h=HNoUDQF_BdZjMC7iHq3OKAKMqkhaHbuwASEj4lYbDuE=
https://media.gettyimages.com/photos/residents-look-jamiquba-mosque-destroyed-by-the-earthquake-measuring-picture-id628794358?k=6&m=628794358&s=612x612&w=0&h=Ho9HolKbpicRyKuXrOlwDNX98efKO_YnFK-rBfpk22Q=
https://media.gettyimages.com/photos/villagers-search-for-their-belongings-from-their-collapsed-house-at-picture-id628893078?k=6&m=628893078&s=612x612&w=0&h=uOGEsjEL3LIeNvm4l8fSK_im5hhrK-ZyPXDXLIr_4E4=
https://media.gettyimages.com/photos/villagers-search-for-their-belongings-from-their-collapsed-house-at-picture-id628893080?k=6&m=628893080&s=612x612&w=0&h=qg5BmJiwKk71EBZs0za3bjGY0iq4KLkQt-08YN7-lFM=
https://media.gettyimages.com/photos/collapsed-mosque-minaret-is-seen-after-a-65magnitude-earthquake-the-picture-id628919158?k=6&m=628919158&s=612x612&w=0&h=_7bqjOrWitnmL_KA9pAK28wuCF2nvAd0BuFtLROxZH8=
https://media.gettyimages.com/photos/collapsed-mosque-minaret-is-seen-after-a-65magnitude-earthquake-the-picture-id628919166?k=6&m=628919166&s=612x612&w=0&h=CL3uxB1mAGLOOh8Ug2wB_VRe7H89L4AJyFUWmuwHEkE=
https://media.gettyimages.com/photos/collapsed-house-is-seen-after-a-65magnitude-earthquake-struck-the-of-picture-id628919168?k=6&m=628919168&s=612x612&w=0&h=IP9pZBGaXEe0-xajt04G-YBY-NyzZtUnl6KePMV-pcE=
https://media.gettyimages.com/photos/villagers-search-for-their-belongings-from-their-collapsed-house-at-picture-id628919206?k=6&m=628919206&s=612x612&w=0&h=2FXXsWkVgPdRTILteJzK7Y3ytGdRIpDCrEyeMqwL3EE=
https://media.gettyimages.com/photos/residents-look-at-islamic-high-school-building-alaziziya-which-was-picture-id629067338?k=6&m=629067338&s=612x612&w=0&h=W6LXHTHocJXZqGhNQSL_KSQYl-dyn6vX3G-xuxIBIF0=
https://media.gettyimages.com/photos/residents-look-at-islamic-high-school-building-alaziziya-which-was-picture-id629067342?k=6&m=629067342&s=612x612&w=0&h=3FKTDoYkKrfaiuhYow96Ze4zUf5mQnmElqd2a_PhEE0=
https://media.gettyimages.com/photos/residents-look-at-islamic-high-school-building-alaziziya-which-was-picture-id629067346?k=6&m=629067346&s=612x612&w=0&h=uXhI2_tJGRQNuslSE58jpUelWljxk8jYya4ih0u_fBY=
https://media.gettyimages.com/photos/residents-look-at-islamic-high-school-building-alaziziya-which-was-picture-id629067354?k=6&m=629067354&s=612x612&w=0&h=1mtNjk7szOH3foTGnIhyAqFgkxrBjiG86GO9o_1L1lg=
https://media.gettyimages.com/photos/residents-look-at-islamic-high-school-building-alaziziya-which-was-picture-id629067374?k=6&m=629067374&s=612x612&w=0&h=X_cgO5eOHocbGrSsfnWTyynC6dptzah_pHLMDffWFAo=
https://media.gettyimages.com/photos/residents-look-at-islamic-high-school-building-alaziziya-which-was-picture-id629067398?k=6&m=629067398&s=612x612&w=0&h=pv-YwToiN0ugVmfUVOmANr2CZqXWLLJusNfAXK8TsMY=
https://media.gettyimages.com/photos/residents-look-at-islamic-high-school-building-alaziziya-which-was-picture-id629067406?k=6&m=629067406&s=612x612&w=0&h=tfbK82lkSPPKzMBvb9YLWIcBFMDEaBZsceFCEvhkmUY=
https://media.gettyimages.com/photos/two-young-boys-play-football-next-to-damaged-houses-in-pidie-jaya-picture-id629090352?k=6&m=629090352&s=612x612&w=0&h=QT4ZBDNu99xNwgsA81y2RcOisXqxSlXb_Tp0CWgjoYY=
https://media.gettyimages.com/photos/nurul-hayati-sits-in-front-of-damaged-houses-in-pidie-jaya-aceh-on-picture-id629090364?k=6&m=629090364&s=612x612&w=0&h=HACl4NyU3mGwaEila2zJWilPJrJkTpZ4o9z4dPlnH0s=
https://media.gettyimages.com/photos/indonesian-soldiers-clean-up-the-debris-of-the-mosque-building-after-picture-id629149856?k=6&m=629149856&s=612x612&w=0&h=IO6DMmXB7Sx3mUi8dpx6kKh1aZC7OGE1Mg5WpHJgcZI=
https://media.gettyimages.com/photos/indonesian-soldiers-clean-up-the-debris-of-the-mosque-building-after-picture-id629149862?k=6&m=629149862&s=612x612&w=0&h=dzNckX7fBKijcCAXPzo2Oh6SAxJQwrYppVX7fVqITc8=
https://media.gettyimages.com/photos/indonesian-soldiers-clean-up-the-debris-of-the-mosque-building-after-picture-id629149864?k=6&m=629149864&s=612x612&w=0&h=I7MCO_3Zc0dSFKN06Zeb6RXNYsLjNpHqZzejG0viKA0=
https://media.gettyimages.com/photos/indonesian-soldiers-clean-up-the-debris-of-the-mosque-building-after-picture-id629149866?k=6&m=629149866&s=612x612&w=0&h=AdxMi79w3UKyrCi2cSOTihDiTidP2doI_bKNfCD6l-o=
https://media.gettyimages.com/photos/indonesian-soldiers-clean-up-the-debris-of-the-mosque-building-after-picture-id629149870?k=6&m=629149870&s=612x612&w=0&h=nAllnSUeqkavEAwW65nLVRmsGPo3NCeD2xLDn5dFg8g=
https://media.gettyimages.com/photos/indonesian-soldiers-clean-up-the-debris-of-the-mosque-building-after-picture-id629149872?k=6&m=629149872&s=612x612&w=0&h=PvtXbbjFV0H8b380jj5IVFDMXdZYcTFfkOWlh6i2GnM=
https://media.gettyimages.com/photos/officers-used-excavators-to-clear-the-rubble-of-the-mosque-after-the-picture-id629151370?k=6&m=629151370&s=612x612&w=0&h=iwb1TKgNz0RoePTgQevKbi-xLke_T9xBqC4_KohlD-Q=
https://media.gettyimages.com/photos/officers-used-excavators-to-clear-the-rubble-of-the-mosque-after-the-picture-id629151382?k=6&m=629151382&s=612x612&w=0&h=Bc_17jv6nEnk7YC_GkVeO2Or4RdWaU_OW4WgHK38LTM=
https://media.gettyimages.com/photos/officers-used-excavators-to-clear-the-rubble-of-the-mosque-after-the-picture-id629151386?k=6&m=629151386&s=612x612&w=0&h=fFBOIRlRPv2eDzEc9os_LiRkWv5ygyUmflsOowNkF_U=
https://media.gettyimages.com/photos/this-picture-taken-on-december-11-2016-shows-an-excavator-removing-picture-id629197074?k=6&m=629197074&s=612x612&w=0&h=tu0lfxDNsPXADbHmw5jGg9EfQFg8DVKXb-G_rf6kaZA=
https://media.gettyimages.com/photos/two-acehnese-men-salvage-valuable-items-from-a-damaged-houses-after-picture-id629280356?k=6&m=629280356&s=612x612&w=0&h=ip9HOZXwNd4FtttgcgX-ang4_UhzqNkmBuzw_oePxgg=
https://media.gettyimages.com/photos/an-acehnese-woman-walks-past-damaged-houses-after-65-magnitude-hit-picture-id629280378?k=6&m=629280378&s=612x612&w=0&h=HpqWsJvOUpZl1tTjgWghgW4_W5FSMYpUjYqDgiSy1KM=
https://media.gettyimages.com/photos/this-picture-shows-a-market-after-65-magnitude-earthquake-hit-in-picture-id629280422?k=6&m=629280422&s=612x612&w=0&h=TMINaOzrECIMrEGcMKmjYaNbjXCEXAc7KM7ggxnWGAU=
https://media.gettyimages.com/photos/acehnese-men-walk-past-a-market-that-damaged-after-65-magnitude-hit-picture-id629280464?k=6&m=629280464&s=612x612&w=0&h=9VZsmr0eDycmVWIjEO6i1j-ZMGI2DeGL-QEnK7dP7ho=
https://media.gettyimages.com/photos/this-picture-taken-on-december-12-2016-shows-two-girls-on-a-as-they-picture-id629437268?k=6&m=629437268&s=612x612&w=0&h=9fOjWqRRVmSBH38iIppq7NGz-WHhY8bcg2qeVOd_evg=
https://media.gettyimages.com/photos/collapsed-mosque-minaret-is-seen-after-a-65magnitude-earthquake-the-picture-id629472294?k=6&m=629472294&s=612x612&w=0&h=X5AO76C6bFR1ldJ5Ddtw7LThEvBlMuHF6bf-sl-ABJU=
https://media.gettyimages.com/photos/indonesian-armed-forces-search-for-bodies-in-the-rubble-of-a-wrecked-picture-id71074943?k=6&m=71074943&s=612x612&w=0&h=SYv7S9QisY496G9blNWKdIuuxswYk_2cdFXQd2lBOtU=
https://media.gettyimages.com/photos/hassim-carries-a-tv-found-in-the-rubble-of-his-destroyed-home-june-1-picture-id71100046?k=6&m=71100046&s=612x612&w=0&h=D8XQxsRyTfHfmo6K3SwLbBEj2YuT_I7Xvp6sNX8tT-U=
https://media.gettyimages.com/photos/man-is-seen-near-a-damaged-house-after-an-earthquake-recorded-at-73-picture-id893727478?k=6&m=893727478&s=612x612&w=0&h=7NMNSJuuJgNQ2j-dAHQVfPLbmjPuqkyHUhvRv_aAdd8=
https://media.gettyimages.com/photos/man-is-seen-near-a-damaged-house-after-an-earthquake-recorded-at-73-picture-id893727482?k=6&m=893727482&s=612x612&w=0&h=-LW0MVE6mxE3s8sFOJqGv-K-LFlAxuqjzb-e9NEzGok=
https://media.gettyimages.com/photos/two-men-are-seen-in-a-damaged-house-after-an-earthquake-recorded-at-picture-id893727484?k=6&m=893727484&s=612x612&w=0&h=Oq6DeavfiHGYvhul_Y16mytZmwnenln24DsAei_KLeA=
https://media.gettyimages.com/photos/damaged-houses-are-seen-after-an-earthquake-recorded-at-73-magnitude-picture-id893727492?k=6&m=893727492&s=612x612&w=0&h=MMdI4AKL8KUDB6yaadd1SkJV-29S0TSCMCtI-6CHKCk=
https://media.gettyimages.com/photos/damaged-banyumas-hospital-is-seen-in-the-quakedevastated-area-after-picture-id893737708?k=6&m=893737708&s=612x612&w=0&h=gpjB94oVYCpnNa41q8hxsBOksBe1g7uJIoIkgagdlzg=
https://media.gettyimages.com/photos/damaged-house-in-sumelap-village-tasikmalaya-west-java-on-december-16-picture-id893795410?k=6&m=893795410&s=612x612&w=0&h=C0CbV7Ha1Q7KB2wwHyxcqMtK_W3PbIAyOBdB7Jub9bw=
https://media.gettyimages.com/photos/residents-bring-clothes-blankets-and-foodstuffs-that-are-needed-to-picture-id909659400?k=6&m=909659400&s=612x612&w=0&h=-A0bbwxTF51RI7pu9JCT5-irlFEdPdHuzrvy49AY99c=
https://media.gettyimages.com/photos/residents-bring-clothes-blankets-and-foodstuffs-that-are-needed-to-picture-id909659402?k=6&m=909659402&s=612x612&w=0&h=Q9gzL2Hil8duj5MCpPKFgT9EOt2JxDZexhz5SYd_nPM=
https://media.gettyimages.com/photos/an-army-patrol-walks-in-the-city-center-looking-at-the-damage-an-on-picture-id471071762?k=6&m=471071762&s=612x612&w=0&h=SBxYWuFhRejtefodIi-gre058WqoNphhlYVbrkb9Xqw=
https://media.gettyimages.com/photos/nepalese-children-help-look-for-reusable-items-in-the-rubble-of-homes-picture-id472846912?k=6&m=472846912&s=612x612&w=0&h=zgicrAIVuh55yWaEfAzQWfUCxK99U-_31vpwD1VoECQ=
https://media.gettyimages.com/photos/bricks-from-damaged-earthquake-building-picture-id583379573?k=6&m=583379573&s=612x612&w=0&h=a252hRMudtLJRuJQvhvoJf4nv0JFoGtwkmOy0Qcl2cw=
https://media.gettyimages.com/photos/nepalese-man-stands-among-the-debris-of-houses-after-a-powerful-hits-picture-id471409600?k=6&m=471409600&s=612x612&w=0&h=0XMeU1HBksR0Ty1ID3xANuNVYvv4ZUmqF69Oq2E7r5I=
https://media.gettyimages.com/photos/people-walk-through-the-ruins-in-bhaktapur-durbar-square-a-major-79-picture-id472189656?k=6&m=472189656&s=612x612&w=0&h=dqf9hBBjBuM9pCDfef_irLkRJz07YS_jaBhP0SRHESc=
https://media.gettyimages.com/photos/nepalese-residents-retreive-useble-items-from-the-rubble-of-their-picture-id471779718?k=6&m=471779718&s=612x612&w=0&h=ERVPxGEn9Oo4H_3u8dzyKkJbMk0d_IfNv2yXlewpobU=
https://media.gettyimages.com/photos/woman-cleans-the-debris-of-a-destroyed-house-at-dharmasthali-in-on-picture-id472565300?k=6&m=472565300&s=612x612&w=0&h=fRDyGAxw6ST0phLSe7gwJLLiHlzEveSq9Xg9LB8Ba6I=
https://media.gettyimages.com/photos/nepali-people-collect-usable-belongings-amid-the-debris-of-destroyed-picture-id472943570?k=6&m=472943570&s=612x612&w=0&h=2aHVBX4YiM5O_EIf7zByrVYPWM8WMX8zDETDADqYvKE=
https://media.gettyimages.com/photos/napoli-army-search-through-the-rubble-of-building-for-the-bodies-of-picture-id472112792?k=6&m=472112792&s=612x612&w=0&h=fmhN3FpZSCO9bDZGX8WXTT3JpR9z9dRrtJ4S8KYU2hA=
https://media.gettyimages.com/photos/this-photograph-taken-on-may-4-shows-villagers-walking-through-the-picture-id472234456?k=6&m=472234456&s=612x612&w=0&h=aDQ4oZsiUXLO_F7hq01lQNwpH6UIYiClmBhWv5Ncdek=
https://media.gettyimages.com/photos/rescuers-from-the-nepal-army-wait-for-the-allclear-before-returning-picture-id472304086?k=6&m=472304086&s=612x612&w=0&h=2l7-IdZOmSZixGDvac940zV3uPuAUS1NK3MslGiVSts=
https://media.gettyimages.com/photos/nepali-residents-clear-rubble-and-collect-items-from-their-destroyed-picture-id472285380?k=6&m=472285380&s=612x612&w=0&h=f2zXPC4VyCgVN-oVsbGKK_9p9uPAr3eAQFbxUM-yr78=
https://media.gettyimages.com/photos/nepali-rescue-team-members-walk-along-collapsed-buildings-in-katmandu-picture-id471645838?k=6&m=471645838&s=612x612&w=0&h=y2TzDkqPbQjHRHpi6JAm4xKX_1XKoxn82JncIEyXMbY=
https://media.gettyimages.com/photos/nepalis-seen-among-the-debris-of-destroyed-buildings-in-sukute-of-picture-id471658018?k=6&m=471658018&s=612x612&w=0&h=SKVGZ3DCoix8KB3vc9oHBq0bX9BQnLUt8WWYISD-vt0=
https://media.gettyimages.com/photos/child-plays-at-the-debris-of-a-destroyed-house-at-majuwa-village-of-picture-id472855884?k=6&m=472855884&s=612x612&w=0&h=m-v4iq7JNGtr0Py-6g2wql-_s1qfSlKeFJMQEWjdnM0=
https://media.gettyimages.com/photos/volunteers-and-quake-emergency-team-members-clear-debris-from-one-of-picture-id471412680?k=6&m=471412680&s=612x612&w=0&h=OMiATYcyXuzu2HoKpdgtllkWptXjGPLLhvMeEnD_Gww=
https://media.gettyimages.com/photos/woman-carries-a-bucket-of-water-across-a-street-covered-by-debris-picture-id471626668?k=6&m=471626668&s=612x612&w=0&h=OXKvoJUmuuFDqrO9VLcdF_qvBlHi06mMFRxyNf8cnwM=
https://media.gettyimages.com/photos/nepalese-victims-of-the-earthquake-search-for-their-belongings-among-picture-id471487460?k=6&m=471487460&s=612x612&w=0&h=6bas9KMzHul0avVhtqqf6EA2K2MBHXXUhPVIFKbzPHs=
https://media.gettyimages.com/photos/the-debris-of-destroyed-houses-remain-at-sindhupalchowk-district-near-picture-id472944332?k=6&m=472944332&s=612x612&w=0&h=38yMRpyPyHfwE4xAEfhXVXRsORHD2NT__UURc9i9uMs=
https://media.gettyimages.com/photos/residents-dig-through-rubble-looking-for-personal-belongings-in-on-picture-id471487628?k=6&m=471487628&s=612x612&w=0&h=g3Oasz1lk76DACeURuLMhRlhW4M1TypwqbC3gvo1KOQ=
https://media.gettyimages.com/photos/members-of-israeli-rescue-team-look-for-a-survivor-in-collapsed-hotel-picture-id472112000?k=6&m=472112000&s=612x612&w=0&h=Cf-Ew1UwJMiGnlV3v-oWGduW_yurMQf1M13SgpwKviY=
https://media.gettyimages.com/photos/member-of-los-angeles-county-fire-department-guides-his-sniffing-dog-picture-id471626350?k=6&m=471626350&s=612x612&w=0&h=FB2zEC4Adwm-E_-ct0gCKda6H8IOwawTiJZXt01ziOc=
https://media.gettyimages.com/photos/this-photo-taken-on-april-30-2015-shows-an-elderly-man-trying-to-picture-id471768704?k=6&m=471768704&s=612x612&w=0&h=6mEDUW1Y3BjuGXLPWkTnW0TpjSAvE2g7U-NuOYGcM8E=
https://media.gettyimages.com/photos/emergency-workers-and-bystanders-clear-debris-while-searching-for-a-picture-id471071748?k=6&m=471071748&s=612x612&w=0&h=4IzHFgS19f5v8DAeYkQxY0Q-qu73yyqbNLJqMzLglck=
https://media.gettyimages.com/photos/nepalese-woman-carries-beddings-on-her-head-in-the-sindhupalchowk-of-picture-id477443268?k=6&m=477443268&s=612x612&w=0&h=3ARprDeEqLXmf2pzZZmUljNH0rQV27h1BJw9dt3-jRw=
https://media.gettyimages.com/photos/nepali-men-inspect-the-debris-of-destroyed-houses-in-sindhupalchowk-picture-id477443214?k=6&m=477443214&s=612x612&w=0&h=c22q7aS-Hg9deSFZBA_gp_pPYD7PIhfQZSelCfWdPpg=
https://media.gettyimages.com/photos/rescue-team-members-clear-debris-from-a-collapsed-building-near-on-picture-id471491680?k=6&m=471491680&s=612x612&w=0&h=1A8BYTVU1ahP8rEGakSrGc8cGksUhKpO2PYO5v1WRX0=
https://media.gettyimages.com/photos/people-sit-in-the-shade-outside-a-makeshift-home-in-chautara-nepal-a-picture-id472111090?k=6&m=472111090&s=612x612&w=0&h=LGkCNHXqQuD31RK2nlNm9CHOHofnXiPvO1ek6ujVnJI=
https://media.gettyimages.com/photos/nepali-man-walks-amid-the-debris-of-destroyed-houses-in-nepal-on-17-picture-id477448922?k=6&m=477448922&s=612x612&w=0&h=xhCF1GA-ryORuBn5LYnJems4nt617B59_Ghnk1SPNwk=
https://media.gettyimages.com/photos/nepali-woman-collects-her-belongings-at-the-debris-of-a-destroyed-at-picture-id472856190?k=6&m=472856190&s=612x612&w=0&h=uyYYkOrC0uYFhp33orIXLPhxZCpNI8nEWOwQiT8yyyY=
https://media.gettyimages.com/photos/plaque-of-a-deity-seen-amidst-rubbles-at-the-swayambhunath-stupa-the-picture-id473575986?k=6&m=473575986&s=612x612&w=0&h=3xYYjWCJnYP2dVkZbBTDNQKLNTCNoJvn98k2AebfPqU=
https://media.gettyimages.com/photos/nepalese-resident-clears-rubble-from-a-collapsed-hotel-after-an-in-picture-id474087080?k=6&m=474087080&s=612x612&w=0&h=wvlpWjUqOsQitNK8vcwj-iECnjWZDMU9fiCRbXMbJ_A=
https://media.gettyimages.com/photos/man-carries-a-bag-of-rice-from-a-damaged-house-in-bhaktapur-on-may-1-picture-id471834256?k=6&m=471834256&s=612x612&w=0&h=M3VU-YqEVN6F7uoVgRsNieCEpLi3ZSDbBapvJcmyspk=
https://media.gettyimages.com/photos/nepalese-volunteers-are-breaking-the-damaged-walls-in-order-the-clean-picture-id499709848?k=6&m=499709848&s=612x612&w=0&h=t-6iF6Npb7HkUnnQrUny341SwyVOGnxJOnG2JdkXgMc=
https://media.gettyimages.com/photos/volunteers-and-quake-emergency-team-members-walk-around-one-of-the-picture-id471414174?k=6&m=471414174&s=612x612&w=0&h=QKK81rKladftuy46BW4EtOBeCIlBeoagkvJ7wOgUWpw=
https://media.gettyimages.com/photos/collapsed-building-in-the-sankhu-district-after-the-earthquake-hit-picture-id472111608?k=6&m=472111608&s=612x612&w=0&h=WGo-Lg2UECDa9LGrDm8v449jmPiMyGOs7LaSNih8dyU=
https://media.gettyimages.com/photos/man-carries-bricks-near-the-debris-of-buildings-in-the-bhaktapur-city-picture-id472242408?k=6&m=472242408&s=612x612&w=0&h=jNHPlZcVUTrw-txJXCcp4-q-cS8tyLVFsE9LDEiLlEA=
https://media.gettyimages.com/photos/buildings-collapsed-after-the-fresh-earthquake-on-may-14-2015-in-picture-id473278710?k=6&m=473278710&s=612x612&w=0&h=sJw8IkZqz9X7hmCY47bw-A0jCKGLSxLknE9QoJbVWa8=
https://media.gettyimages.com/photos/pedestrians-walk-past-a-collapsed-structure-that-overlooked-one-of-picture-id471595206?k=6&m=471595206&s=612x612&w=0&h=GSs9GMOlqNR_uiytDjrhhzgJn6nA9co7qCf6XoIsYI4=
https://media.gettyimages.com/photos/nepali-soldiers-and-police-clear-rubble-from-durbar-square-in-nepal-picture-id471627082?k=6&m=471627082&s=612x612&w=0&h=naxdkv0nMq8qLt0f-_aBLMQd4PjYfK33YsRm0G5GKs8=
https://media.gettyimages.com/photos/member-of-the-nepali-rescue-team-walks-on-top-of-debris-from-a-near-picture-id471626356?k=6&m=471626356&s=612x612&w=0&h=tTWBoVfAKrMvKq891LvJgQOi4Iu5rdkElr3jHqxQCdA=
https://media.gettyimages.com/photos/destroyed-buildings-are-seen-after-a-powerful-earthquake-hits-nepal-picture-id471334028?k=6&m=471334028&s=612x612&w=0&h=o87EqCNWoalJ2aD6QIqMVWVxjc3WZsK45mJOxOyeSUQ=
https://media.gettyimages.com/photos/nepalese-police-along-with-local-people-and-volunteers-remove-the-of-picture-id472938830?k=6&m=472938830&s=612x612&w=0&h=0quxLF0ZkmnMp7YCPSJwZk8VbjeI8NvA7lfBUcERjJQ=
https://media.gettyimages.com/photos/people-look-for-their-belongings-at-the-debris-of-their-destroyed-picture-id471919116?k=6&m=471919116&s=612x612&w=0&h=5jMQ39q6E7ocwwgKCHyMIdjVbDUUi64BG6CBzVSo3-c=
https://media.gettyimages.com/photos/crushed-car-amongst-the-rubble-of-destroyed-buildings-following-a-picture-id473121908?k=6&m=473121908&s=612x612&w=0&h=ytvAtJApy3h1aQP894quqv20mBM67PScMGPn-KJETSI=
https://media.gettyimages.com/photos/nepalese-people-search-for-belongings-from-their-damaged-homes-in-picture-id472046916?k=6&m=472046916&s=612x612&w=0&h=S4kcJWEez5wKlInEjsPX-wu4MowFgIH7efiBu26rZF0=
https://media.gettyimages.com/photos/nepalese-man-stands-among-the-debris-of-houses-after-a-powerful-hits-picture-id471409748?k=6&m=471409748&s=612x612&w=0&h=Xrj8JWWSP3m7YxiqkUfENiEjKz2Wu7Lu3z_thgED8nM=
https://media.gettyimages.com/photos/people-search-amidst-the-rubble-of-collapsed-houses-after-a-powerful-picture-id471415236?k=6&m=471415236&s=612x612&w=0&h=REDY0RFwCQZ90ZOSJuTuxSNAQgaIx1PS_-L6iHK8u2Y=
https://media.gettyimages.com/photos/nepalese-victims-of-the-earthquake-search-for-their-belongings-among-picture-id471487446?k=6&m=471487446&s=612x612&w=0&h=8NI6JWjN92eYXjVGBUr4tEnAyNxzLERDfGLNAxmY6Ts=
https://media.gettyimages.com/photos/this-photo-taken-on-april-30-2015-shows-a-dog-walking-on-the-ruins-of-picture-id471768610?k=6&m=471768610&s=612x612&w=0&h=C8fqfubxjbFfd8dmrsWAL3LCkHsXvqo1ixN_LIOx1GY=
https://media.gettyimages.com/photos/rescue-workers-of-chinas-chengdu-military-area-command-search-for-at-picture-id471568938?k=6&m=471568938&s=612x612&w=0&h=KZdlwaWCFu14zcJ0ejrJFwcJtWq5h9-nr1UojaKWGQE=
https://media.gettyimages.com/photos/nepalese-and-indian-army-rescue-officials-search-through-rubble-in-picture-id473110846?k=6&m=473110846&s=612x612&w=0&h=whytOOU05cLZ9QGJqdshFMsqMj1rEuNvXr9fA6x5Fok=
https://media.gettyimages.com/photos/rescue-team-officials-and-a-sniffer-dog-search-for-survivors-at-a-picture-id473047068?k=6&m=473047068&s=612x612&w=0&h=Pc4Hk3UWwLUGiAlA92DyI8S8v4OGvc2y-HFsVeJRFmY=
https://media.gettyimages.com/photos/nepalese-walk-at-durbar-square-in-kathmandu-nepal-on-june-18-2015-of-picture-id477604186?k=6&m=477604186&s=612x612&w=0&h=ps6dsDCPtXrn_aCWXsxNQbhGBdQUntPfZ1cvdyiYRoY=
https://media.gettyimages.com/photos/remains-of-a-collapsed-temple-in-the-unesco-world-heritage-site-of-picture-id471412422?k=6&m=471412422&s=612x612&w=0&h=vU8EZYpeE34pr3DJ54cQhqB2pcWm3A0_l7haqqaJZXk=
https://media.gettyimages.com/photos/hotel-destroyed-by-earthquake-picture-id583866313?k=6&m=583866313&s=612x612&w=0&h=Pa8GpMMole5p_htBSLhjQog7R3mG3xPeF3CF9Vwg_QQ=
https://media.gettyimages.com/photos/nepalese-resident-is-reflected-in-a-window-as-he-takes-photographs-of-picture-id471773660?k=6&m=471773660&s=612x612&w=0&h=tZHlW8MxLq3t5g13OEejGjGwZexbPuAM_msb3jKmIHk=
https://media.gettyimages.com/photos/nepalese-man-walks-past-damaged-houses-following-an-earthquake-in-on-picture-id474782884?k=6&m=474782884&s=612x612&w=0&h=tVBmYpHkR-q_FdGN06eceMuSbIEvq1l9loPiLwJIBLA=
https://media.gettyimages.com/photos/people-walk-past-earthquake-rubble-in-bhaktapur-picture-id583383251?k=6&m=583383251&s=612x612&w=0&h=KRXLgokSHDCZR2nhqEV1RdKIuGvyOdLDoVe5T-9tvzg=
https://media.gettyimages.com/photos/nepalese-woman-looks-down-a-street-in-a-severly-damaged-neighbourhood-picture-id471768650?k=6&m=471768650&s=612x612&w=0&h=jMw1kUpCFGOdB26vcpjK9y7GW7CYXqwqcddwujyl78I=
https://media.gettyimages.com/photos/nepali-ranger-soldier-looks-on-as-a-damaged-building-collapses-during-picture-id471914124?k=6&m=471914124&s=612x612&w=0&h=jBmTEr8V3e4KcFTd_hEPdAzsm5r4BD5UjkbThGlqPnk=
https://media.gettyimages.com/photos/nepalese-army-soldiers-walk-down-a-street-in-a-severly-damaged-in-picture-id471769110?k=6&m=471769110&s=612x612&w=0&h=XVCy16LcTWfllKnGmcUIotlALHHJCo8yZq6WQvwTuDA=
https://media.gettyimages.com/photos/nepali-man-of-the-walks-through-the-rubble-on-may-2-2015-in-lipim-picture-id472093986?k=6&m=472093986&s=612x612&w=0&h=E0Yu8YSeMPRW8od3QB5bEk36JXCZzCfB-PSJrpWFPjk=
https://media.gettyimages.com/photos/local-woman-walks-pasts-collapsed-buildings-in-bhaktapur-nepal-on-may-picture-id473276644?k=6&m=473276644&s=612x612&w=0&h=q24SbyhfL_aD4jeb8txKOCVBVwtYoiIqLVj8NRpSMkQ=
https://media.gettyimages.com/photos/nepalese-men-walk-next-to-damaged-homes-in-sankhu-town-in-the-valley-picture-id472047262?k=6&m=472047262&s=612x612&w=0&h=eb5GGblA7xBmK-MrJBzhGnDpVHLXT22i9NJl9H26bPM=
https://media.gettyimages.com/photos/nepalese-woman-walks-past-damaged-houses-following-an-earthquake-in-picture-id474782822?k=6&m=474782822&s=612x612&w=0&h=SX43hxJ6GN8RZ73P6kqescOrz5xnojWmKPbktcVdSTg=
https://media.gettyimages.com/photos/woman-stands-in-a-street-covered-by-debris-from-collapsed-buildings-picture-id471518042?k=6&m=471518042&s=612x612&w=0&h=2-4SfD8bzeiy-YEf1yLocpYh6a6TBeOZQlfKSnlTb6M=
https://media.gettyimages.com/photos/nepalese-resident-sits-near-buildings-severely-damaged-by-an-on-on-picture-id471213622?k=6&m=471213622&s=612x612&w=0&h=Hf9pxn9RfoM7F809wtnuYVgZSDq1ZtvmwMVr2IgAcIc=
https://media.gettyimages.com/photos/an-elderly-woman-walks-in-a-street-where-several-buildings-collapsed-picture-id471809778?k=6&m=471809778&s=612x612&w=0&h=m_DBXAex2Pzxj4wQCFnzIFZ66LVwqbLF-f0ysrFhVFk=
https://media.gettyimages.com/photos/nepalese-people-are-walking-through-the-rubble-of-collapsed-buildings-picture-id499675920?k=6&m=499675920&s=612x612&w=0&h=Zb2oQDJ3zR10_9cX1iBlXqmea_KXVZowEnlqDr59L_o=
https://media.gettyimages.com/photos/people-walk-through-a-neighbourhood-with-collapsed-houses-in-on-the-picture-id471347816?k=6&m=471347816&s=612x612&w=0&h=1Rqr7CXgejxbGLHG_ciT6GgPe0KoJcy5YsgOdnvB47A=
https://media.gettyimages.com/photos/nepalese-residents-clear-rubble-from-a-collapsed-house-in-bungamati-picture-id474383274?k=6&m=474383274&s=612x612&w=0&h=ApVNWh0sEjX4qlPwAOpaCnXIAtj0T_fPGoz-oo5ioKM=
https://media.gettyimages.com/photos/people-passes-through-near-in-debris-houses-at-sankhu-village-the-picture-id472022880?k=6&m=472022880&s=612x612&w=0&h=6o5LvTfsar4GJUDRTsULcJMKnDrdYWvP8Ter5kFFh_s=
https://media.gettyimages.com/photos/this-photograph-taken-on-may-4-shows-a-resident-holding-a-pot-as-she-picture-id472211618?k=6&m=472211618&s=612x612&w=0&h=gn1X1eEfjtoIFLixHjQ7VXY7OBK-p72pQ4xzfvt0hgM=
https://media.gettyimages.com/photos/residents-carry-their-belongings-that-they-salvaged-from-their-on-picture-id471809988?k=6&m=471809988&s=612x612&w=0&h=VuttbdQJBBvGQtVNeEjGCWUF_gf7ZafRQgjqKV-8xn4=
https://media.gettyimages.com/photos/volunteers-pick-up-entire-bricks-from-the-collapsed-temples-in-order-picture-id499675550?k=6&m=499675550&s=612x612&w=0&h=BqsA0b80Xf-xzfLnTPGflyh7t9hSUEnfJQZ2C3Ce3pw=
https://media.gettyimages.com/photos/police-and-army-personnel-search-for-survivors-in-the-debris-of-the-picture-id471148696?k=6&m=471148696&s=612x612&w=0&h=USYOZldEdKaUjVbR171sVEyKlUNQcRDOd_Zhobn1WI8=
https://media.gettyimages.com/photos/nepalese-women-carry-their-children-past-a-damaged-house-at-uiya-in-picture-id471502564?k=6&m=471502564&s=612x612&w=0&h=tq4CxPESYMhpqmLZjPLIJ1W0Ptt1ouDaHGr-BtZcS9I=
https://media.gettyimages.com/photos/nepalese-man-seen-among-the-debris-of-buildings-in-the-bhaktapur-city-picture-id472247804?k=6&m=472247804&s=612x612&w=0&h=ci8gy1uKTNpTTgS--7Em4NNxuMMU_QSLgZseFr5UQVM=
https://media.gettyimages.com/photos/people-clear-rubble-in-kathmandus-durbar-square-a-unesco-world-site-picture-id471066772?k=6&m=471066772&s=612x612&w=0&h=On0zqNwrOHnwo8BtCsKmhD2pujMqKoPfGQqtFZbBGyA=
https://media.gettyimages.com/photos/man-stands-on-top-of-a-pile-of-rubble-in-khokana-a-major-79-hit-on-picture-id472375620?k=6&m=472375620&s=612x612&w=0&h=rPsWu088ZvwiOSiJNm7qwGySFB2w9XKFKFrt6SeSKzE=
https://media.gettyimages.com/photos/people-walk-by-the-earthquake-damaged-durbar-square-in-kathmandu-on-picture-id471396302?k=6&m=471396302&s=612x612&w=0&h=S5MCRqxc0ZKoW8Ud5WG-aksVthjTBe_B9cUzrddx6eQ=
https://media.gettyimages.com/photos/this-photograph-taken-on-may-4-shows-villagers-walking-through-the-picture-id472201708?k=6&m=472201708&s=612x612&w=0&h=EVhNxoUhR49vbuU2Gawx-QhrkHc3SltYF-i7qzZpV5c=
https://media.gettyimages.com/photos/nepalese-armed-police-force-clearing-rubble-at-kalanki-on-may-17-in-picture-id473722382?k=6&m=473722382&s=612x612&w=0&h=ci5PtP4fqSMuNKzEpSqsPXNHVNp1gIpKDQMQKp5KGsM=
https://media.gettyimages.com/photos/nepalese-residents-clear-rubble-from-a-collapsed-house-after-an-in-picture-id474093920?k=6&m=474093920&s=612x612&w=0&h=MdCV6ZczIPIFPRCi_61RNRp1P52cpGripC2i85_DVWw=
https://media.gettyimages.com/photos/residents-look-for-their-belongings-among-the-rubbles-of-their-homes-picture-id471472932?k=6&m=471472932&s=612x612&w=0&h=EcW9BJQLQ_iAaXWmv3mq9xpTEI6Ie82o_1v2pTIuO9U=
https://media.gettyimages.com/photos/people-clear-rubble-in-kathmandus-durbar-square-a-unesco-world-site-picture-id471067194?k=6&m=471067194&s=612x612&w=0&h=eTqBiqH6GU1Sqvy9DW9SyIhNYAW6bV5qMg8V02J-OYg=
https://media.gettyimages.com/photos/buddhist-monk-inspects-the-debris-of-temple-after-deadly-earthquake-picture-id471807204?k=6&m=471807204&s=612x612&w=0&h=Dn5C6YSjryP7eUp0SAwts8jESA2NEn7POnkuu-ub4z0=
https://media.gettyimages.com/photos/destroyed-houses-are-seen-in-the-remote-kerauja-village-in-nepals-picture-id472325898?k=6&m=472325898&s=612x612&w=0&h=Vi71_0Jopj8r2msl8wctoIpdEMl76CUiaqa3lpB0Lqw=
https://media.gettyimages.com/photos/nepalese-man-is-seen-on-the-debris-of-a-collapsed-building-in-the-picture-id477448992?k=6&m=477448992&s=612x612&w=0&h=qyxvv1vw-rNv9PEVq3dbH3XLQHcpTJmGsn-xvyK1Tec=
https://media.gettyimages.com/photos/nepalese-woman-walking-through-streets-covered-in-the-debris-from-picture-id472304126?k=6&m=472304126&s=612x612&w=0&h=BJaCozwGqXn8PC4gPqbf-FxboY6haTN3ykfUnAYEuAg=
https://media.gettyimages.com/photos/nepali-woman-with-her-child-sits-at-the-debris-of-a-destroyed-house-picture-id472855886?k=6&m=472855886&s=612x612&w=0&h=Fz1LD_zMT9bcHDR2dYqg0KPu1CYzLu1fpaWb-MSbJcI=
https://media.gettyimages.com/photos/nepalese-girl-takes-out-belongings-from-her-damaged-house-in-on-the-picture-id471228724?k=6&m=471228724&s=612x612&w=0&h=0z21mzTtkK5DssYGBp1uxxRqKrEI7qG1kVJtfO50EOI=
https://media.gettyimages.com/photos/destroyed-houses-nepal-himalya-picture-id471456540?k=6&m=471456540&s=612x612&w=0&h=iRVa0TND6Y-CDrGHjxOxC5ZwaR_xSuNU1zdsAE5ftiI=
https://media.gettyimages.com/photos/victim-of-nepals-earthquake-lies-in-the-debris-of-the-dharara-tower-picture-id471057672?k=6&m=471057672&s=612x612&w=0&h=rlXTK_XV4YD27lbGngANhrEn0o0LpH2RWQT5suLPqdk=
https://media.gettyimages.com/photos/resident-sits-near-a-temporary-shelter-set-up-in-a-square-where-all-picture-id482259504?k=6&m=482259504&s=612x612&w=0&h=FrSkGQ-i8zRvKSEPnpib6X7zX3cxtqhbkAJeSHzEGzU=
https://media.gettyimages.com/photos/resident-walks-on-top-of-the-debris-of-one-of-the-temples-at-durbar-picture-id471335128?k=6&m=471335128&s=612x612&w=0&h=bd7eNBI93TJATvWq7wWf4c4LUMJmY_TTKPUIE_1-qt8=
https://media.gettyimages.com/photos/this-photo-taken-on-april-30-2015-show-a-man-looking-for-things-in-picture-id471768896?k=6&m=471768896&s=612x612&w=0&h=b6uVqqZDVGNuVqd0hO2eRu6DtKFfmiGoTeHDIbBspFU=
https://media.gettyimages.com/photos/woman-sells-temple-paraphernalia-in-the-backdrop-of-an-earthquake-picture-id471955462?k=6&m=471955462&s=612x612&w=0&h=TIe-Wr-PxZrNM5T9B9QDkeHWZ3JB2WYxTJ-YeRgIoUU=
https://media.gettyimages.com/photos/nepalese-victims-of-the-eartquake-buy-vegetables-on-the-street-next-picture-id471632312?k=6&m=471632312&s=612x612&w=0&h=JQ9u-0gLIjr10hcGIiknXYt45IV_ol_9O6Ssjxkw9yQ=
https://media.gettyimages.com/photos/buddha-statue-sits-among-the-debris-of-a-collapsed-temple-on-april-29-picture-id471517750?k=6&m=471517750&s=612x612&w=0&h=yESYXyUQD6jwEeI1DuSW_jf-Y8p-ssFopnr13vmN5UA=
https://media.gettyimages.com/photos/by-beatrice-le-bohec-this-picture-taken-on-may-2-shows-monkeys-the-picture-id472003828?k=6&m=472003828&s=612x612&w=0&h=qqe5Gp_ddcy4W34ll8OM1OCf61YKqYbEfESAxBRGh1Q=
https://media.gettyimages.com/photos/local-people-search-for-belonging-in-a-collapsed-building-at-sundra-picture-id471356280?k=6&m=471356280&s=612x612&w=0&h=1NBhaznD3q-wAlcFd8Ef8WKshW0fMV1IWCViqTYBlf8=
https://media.gettyimages.com/photos/nepalese-woman-walks-past-a-damaged-house-at-trishuli-in-nuwakot-of-picture-id472129130?k=6&m=472129130&s=612x612&w=0&h=bAc9gEsN7Bt4DtiWaUPPjdg_UyYQVCql_Qv34QUDw_0=
https://media.gettyimages.com/photos/nepalese-woman-passes-by-the-debris-of-a-collapsed-building-in-the-picture-id473184126?k=6&m=473184126&s=612x612&w=0&h=kvVrI4op_VRoAS4CEBYWLmVu6rVTKymQgwzK3KPppJc=
https://media.gettyimages.com/photos/woman-carry-onions-at-sankhu-village-the-nepal-earthquake-of-2015-or-picture-id472022856?k=6&m=472022856&s=612x612&w=0&h=cc-98PEVdx4wJi0C8YHwphCCSZL5xDj78Ht5JhnnUAA=
https://media.gettyimages.com/photos/man-with-his-daughter-searching-their-belongings-in-a-collapsed-house-picture-id472022776?k=6&m=472022776&s=612x612&w=0&h=3IuHkXCy9A8sYqqRv_jPUhlcBDHSLGSTapSimp8LN4s=
https://media.gettyimages.com/photos/nepali-soldiers-and-police-clear-rubble-from-a-collapsed-building-in-picture-id471626972?k=6&m=471626972&s=612x612&w=0&h=09zIdFjPoALp6st2NjJxxc75SBxzD0Hmo2egINttjJ8=
https://media.gettyimages.com/photos/nepalese-army-personnel-search-through-the-rubble-at-the-earthquake-picture-id471398768?k=6&m=471398768&s=612x612&w=0&h=oXuz8wCsk4MAKunLbqnFV2_zCb-QYN1HpgWOc5tZ-mw=
https://media.gettyimages.com/photos/woman-stands-on-top-of-her-collapsed-home-on-april-30-2015-in-nepal-picture-id471626340?k=6&m=471626340&s=612x612&w=0&h=L9aElD0rH5t3sR6kv8_9cxQWFiIS24Pjgf3CzGtojyo=
https://media.gettyimages.com/photos/this-photo-taken-on-april-30-2015-shows-a-villager-smoking-on-the-of-picture-id471768522?k=6&m=471768522&s=612x612&w=0&h=jwlR1scHGP0MigG0e0dazxP2UuBNzeChg9GDzLRlr-Y=
https://media.gettyimages.com/photos/man-walking-near-of-a-debris-buildings-the-78magnitude-earthquake-25-picture-id472131562?k=6&m=472131562&s=612x612&w=0&h=zWxxEih1HkbgAM7EG-NmgYC-x8NaqZoex_uexDqLW1I=
https://media.gettyimages.com/photos/nepalese-residents-clear-rubble-of-a-collapsed-house-after-an-in-on-picture-id474086034?k=6&m=474086034&s=612x612&w=0&h=sOatDFhJ2vUTsW9Er-0ffjPXpj2bhv7HlaY9YJDDd7c=
https://media.gettyimages.com/photos/residents-clean-rubble-from-the-outside-of-their-house-in-bashantapur-picture-id471487572?k=6&m=471487572&s=612x612&w=0&h=NXT3UaI3qXL9wUmmRw0W8uDDwkWz4v8JCru6xGK25KE=
https://media.gettyimages.com/photos/young-boy-plays-in-front-of-a-collapsed-house-on-may-1-2015-in-nepal-picture-id471809952?k=6&m=471809952&s=612x612&w=0&h=eDBLnUeGc11ftjxeQ_4LJ7Lklb8HtL7jdkTQ0RkoS4Y=
https://media.gettyimages.com/photos/girl-with-her-younger-sister-walk-pass-the-debris-of-a-destroyed-at-picture-id472855016?k=6&m=472855016&s=612x612&w=0&h=jBkxsdbiZjIUIWoCUDHS_YOK6kWjnS6guon8Gq9xkEU=
https://media.gettyimages.com/photos/two-men-distributing-hot-tea-walk-past-a-damaged-building-in-the-of-picture-id471480280?k=6&m=471480280&s=612x612&w=0&h=zbJ4wpRKrGWlZxloiSHcp-qQcTEOW9SbF1-1R2ovEt8=
https://media.gettyimages.com/photos/nepalese-victims-of-the-earthquake-search-for-their-belongings-among-picture-id471487390?k=6&m=471487390&s=612x612&w=0&h=evdZkFsdklWsNo5bkc2nU8NS2gkhVejkieIJ37IiaVA=
https://media.gettyimages.com/photos/woman-walk-past-earthquake-rubble-picture-id583344173?k=6&m=583344173&s=612x612&w=0&h=DgXK3zLR5HC2wbagfmWM1EDlTf8_OzvbfBIxJotsITg=
https://media.gettyimages.com/photos/nepal-after-the-earthquake-of-april-2015-a-difficult-reconstruction-picture-id502242144?k=6&m=502242144&s=612x612&w=0&h=F3fNKiV3A4nBr3wvlOvgKMs8MXliuFmHYAQiX0SZEjI=
https://media.gettyimages.com/photos/nepalese-policeman-walks-among-earthquake-debris-in-the-nepalese-on-picture-id471417852?k=6&m=471417852&s=612x612&w=0&h=yixpp7AsVIBAIKaKcsDEDGO-PN3om_e4LkDEbBucCIk=
https://media.gettyimages.com/photos/nepali-men-inspect-the-debris-of-destroyed-houses-in-sindhupalchowk-picture-id477462278?k=6&m=477462278&s=612x612&w=0&h=oDw1lsAJic8xjsQF6TqFAAUhGh7eY6Fk5L2BYyCzds4=
https://media.gettyimages.com/photos/by-beatrice-le-bohec-this-picture-taken-on-may-2-shows-monkeys-the-picture-id472003812?k=6&m=472003812&s=612x612&w=0&h=gocubn8PdVI6pG4V8rzFW5zWJFSstSAkeJNll4srvi4=
https://media.gettyimages.com/photos/nepalese-child-sitting-on-a-stone-lion-beside-the-fallen-rubble-from-picture-id472304112?k=6&m=472304112&s=612x612&w=0&h=gNDOoUsnykXgnvtIUQxJaQEJz8jDY5UBZMu-V5Xlamg=
https://media.gettyimages.com/photos/nepalese-soldiers-clear-rubble-of-temples-at-the-patan-durbar-square-picture-id471938644?k=6&m=471938644&s=612x612&w=0&h=i94TJMl7XztOgPQy7sRHagN6PYQQ82AUdJKlnGF1DlE=
https://media.gettyimages.com/photos/nepalese-victims-of-the-earthquake-search-for-their-belongings-among-picture-id471487466?k=6&m=471487466&s=612x612&w=0&h=qk8oUeKXrncY2f4z5jZOSZvK3hyAliYiX7e4vkXg5-U=
https://media.gettyimages.com/photos/nepalese-civilians-and-police-personnel-clear-rubble-at-the-narayan-picture-id471907458?k=6&m=471907458&s=612x612&w=0&h=v2kTG8Vyz5Fx6-Q8NhnGi3xLtlKMqNdWMZbKCJg5avQ=
https://media.gettyimages.com/photos/bricks-are-still-piled-up-near-the-old-temples-after-the-2015-picture-id513273464?k=6&m=513273464&s=612x612&w=0&h=HpkRl3lhOtMbirwZxKMx0CGE9_8GoKD9OdQTviSJfWk=
https://media.gettyimages.com/photos/collapsed-buildings-and-houses-after-a-fresh-earthquake-of-hit-nepal-picture-id473145134?k=6&m=473145134&s=612x612&w=0&h=KA67O0pnUQNoy4cJV6Bd-WKvh0A63ejOm1rbYKsBF74=
https://media.gettyimages.com/photos/laborers-demolish-a-destroyed-building-in-kathmandu-nepal-on-friday-picture-id476329672?k=6&m=476329672&s=612x612&w=0&h=4Isr3Jucw8cjSf_YEvxgM0xTUmPBsNsrLWQOOUoQbtA=
https://media.gettyimages.com/photos/batrice-le-bohec-this-photo-taken-on-may-3-2015-shows-nepalese-the-picture-id472294962?k=6&m=472294962&s=612x612&w=0&h=LeKYeF71_1o4az1aprV5GNc-bDutF99zrGSL8xesISk=
https://media.gettyimages.com/photos/people-walk-amidst-the-rubble-of-collapsed-houses-in-bhaktapur-on-the-picture-id471347846?k=6&m=471347846&s=612x612&w=0&h=xaqnCQ58N6yIqz-FUWSUGSca0kQPfxddsaSHBBm4Uo8=
https://media.gettyimages.com/photos/nepali-people-walk-amid-the-debris-of-destroyed-houses-in-nepal-on-picture-id477448938?k=6&m=477448938&s=612x612&w=0&h=6AE6AQI9WnXQFPNWDs5ZQxOvpPkB7rO0kYYshyhfahs=
https://media.gettyimages.com/photos/man-sells-newspapers-in-front-of-a-collapsed-building-on-april-27-in-picture-id471399012?k=6&m=471399012&s=612x612&w=0&h=g0BmecfJ4eORCov9pV0bX6pb_jvPWsZBed3NIbWGFZY=
https://media.gettyimages.com/photos/the-body-of-one-of-the-victims-of-the-earthquake-that-hit-nepal-lays-picture-id471207764?k=6&m=471207764&s=612x612&w=0&h=5foJRhf0eOuPNoIsp5u9Yipvl-gMpAdqkUEYHrjYG-E=
https://media.gettyimages.com/photos/people-move-between-collapsed-buildings-on-may-2-2015-in-sankhu-nepal-picture-id471914092?k=6&m=471914092&s=612x612&w=0&h=KxZS653n6-TYWc7QbIFfiQZESdgOCLAEGtTuvBWJtlQ=
https://media.gettyimages.com/photos/people-search-for-their-belongings-from-the-debris-of-houses-which-picture-id471873270?k=6&m=471873270&s=612x612&w=0&h=O5yDYQY10rfhaDx3MYMDKW5MzEE2QIN_TdVCp0YmShY=
https://media.gettyimages.com/photos/view-of-debris-of-a-house-that-was-destroyed-after-the-earthquake-in-picture-id471743264?k=6&m=471743264&s=612x612&w=0&h=SbHzqzZyxT2W-_GhlUjQYHwJgt37HNNUQMJDw37XcZk=
https://media.gettyimages.com/photos/members-of-israeli-rescue-team-are-seen-under-a-collapsed-hotel-a-picture-id472112002?k=6&m=472112002&s=612x612&w=0&h=YaHN5LVS2BMUoHxfJexaMDaEfnkqOkONOhXflniEwY0=
https://media.gettyimages.com/photos/nepalese-rescue-team-officials-and-a-sniffer-dog-search-for-survivors-picture-id473047146?k=6&m=473047146&s=612x612&w=0&h=XfVqvcWtmr8XjJBwBlusMqos0F8OHlS_sctDb-Gvj5o=
https://media.gettyimages.com/photos/nepalese-man-sits-in-front-of-the-collapse-house-in-sankhu-village-in-picture-id473571424?k=6&m=473571424&s=612x612&w=0&h=jp0l5A97KE7eRGvCyMBNkrHuvx0xTAw6w-QcFA6_0wM=
https://media.gettyimages.com/photos/this-photo-taken-on-april-28-2015-shows-rescuers-looking-for-in-the-picture-id471470532?k=6&m=471470532&s=612x612&w=0&h=X2R-ZwWZCA9qX65gbNXOgo0titD5iQXjYEo0yu1Qixc=
https://media.gettyimages.com/photos/polish-rescue-worker-with-a-rescue-dog-looks-for-earthquake-survivors-picture-id471773370?k=6&m=471773370&s=612x612&w=0&h=5KX2KRpJYqbVo2JU0p6fpIgN4MAbPKtAfo69hKYnuAU=
https://media.gettyimages.com/photos/nepalese-people-remove-the-rubbles-and-pick-up-the-entire-brick-in-picture-id499678378?k=6&m=499678378&s=612x612&w=0&h=Cpm8T3t2y8IgrmvSc5f0Wb7Qp2EfCTPBepQw7aMrRyY=
https://media.gettyimages.com/photos/the-ancient-neighborhoods-of-bhaktapur-were-among-the-most-heavily-picture-id471406072?k=6&m=471406072&s=612x612&w=0&h=pjKYodXnDzcmvAbWKurpLu9u5Rk6FFAoIaYTUw513f0=
https://media.gettyimages.com/photos/nepalese-military-survey-the-rubble-of-destroyed-buildings-days-after-picture-id471608294?k=6&m=471608294&s=612x612&w=0&h=itNdT81ZZgdL1brX9arGLymUeXc74R7RYFkF3Ddr9bc=
https://media.gettyimages.com/photos/earthquake-repair-nepal-picture-id583327271?k=6&m=583327271&s=612x612&w=0&h=iacz8SqnLCwlV7mvJohuGYxCOlkZgeugONcwZG0bN5c=
https://media.gettyimages.com/photos/nepalese-police-and-army-clean-patan-durbar-square-in-the-lalitpur-picture-id499677328?k=6&m=499677328&s=612x612&w=0&h=LWK9iipgYtyYSPKXt9XuTI02kSlzN3W9hsKMODN5I0E=
https://media.gettyimages.com/photos/nepalese-woman-with-an-umbrella-walks-past-the-debris-of-a-destroyed-picture-id472042736?k=6&m=472042736&s=612x612&w=0&h=6fAks3I39OXAZgKPGCNpyX-53aPYzoerEQ_s6Swxkqc=
https://media.gettyimages.com/photos/residents-survey-the-damage-to-their-homes-and-neighborhood-in-nepal-picture-id472285376?k=6&m=472285376&s=612x612&w=0&h=x-7eBd-OlXdDClUZzPT-zYO8gSwwHWGHNGNRkghqji8=
https://media.gettyimages.com/photos/nepalese-children-walk-through-the-ruins-of-bhaktapurs-durbar-square-picture-id471352288?k=6&m=471352288&s=612x612&w=0&h=WE9wazrMhV-_tC8KeSlZrFPp3Z-tVIB02KYGhrLoa6s=
https://media.gettyimages.com/photos/man-stands-on-top-of-debris-from-collapsed-buildings-in-a-square-on-picture-id471809740?k=6&m=471809740&s=612x612&w=0&h=kfUplgyC_EotkxTVKxEQzk44kjrx_joppiqZM_mdBzc=
https://media.gettyimages.com/photos/historic-buildings-lie-damaged-by-nepals-earthquake-on-april-27-2105-picture-id471405466?k=6&m=471405466&s=612x612&w=0&h=S-gIfHrxGLqGSB7-CfCAND_8_U2bnOz_JC9WI9ZqhsQ=
https://media.gettyimages.com/photos/damaged-temple-seen-at-swayambhunath-stupa-inside-the-swayambhunath-picture-id473575978?k=6&m=473575978&s=612x612&w=0&h=QB5l_3Q-rL8xa_XDQw2VDI32hSLs3EvwuG_d4BVsHwY=
https://media.gettyimages.com/photos/man-walks-amidst-the-rubble-of-collapsed-houses-in-bhaktapur-on-the-picture-id471348102?k=6&m=471348102&s=612x612&w=0&h=OsTVPrq0y4KWJJiA3uvwLHDbQACxeRgQNuzSW1e7Qok=
https://media.gettyimages.com/photos/labourers-destroy-earthquake-damaged-building-picture-id585026683?k=6&m=585026683&s=612x612&w=0&h=g8H46hDRFYDCkAaDMkP1-0llQEsWZWrJanjyfM0RRro=
https://media.gettyimages.com/photos/rescue-workers-of-chinas-chengdu-military-area-command-search-for-at-picture-id471568912?k=6&m=471568912&s=612x612&w=0&h=UJpbsiZplII7942rFGejkhW8_POS6ZGZlqbS9CFEGhE=
https://media.gettyimages.com/photos/debris-of-a-building-is-seen-in-the-bhaktapur-city-20km-from-the-picture-id472241664?k=6&m=472241664&s=612x612&w=0&h=O02bAbFDCK3U33eWUaz8bmiTP1Pv34unh-K1A8UcloM=
https://media.gettyimages.com/photos/man-stands-wearing-a-tshirt-the-reads-i-love-nepal-next-to-piles-of-picture-id476330124?k=6&m=476330124&s=612x612&w=0&h=99aWa1ZI4DKdMriGO0uszcfO9fiI3WvDi91Ai4NnL5o=
https://media.gettyimages.com/photos/children-play-amid-the-debris-of-a-destroyed-house-at-darbar-square-picture-id472589822?k=6&m=472589822&s=612x612&w=0&h=G9FgTJiQuM85ZOZnOUPgKOHweat8tJ9JROT3WEBXxnI=
https://media.gettyimages.com/photos/girl-sits-in-front-of-the-collapsed-house-as-she-plays-with-the-in-picture-id473571452?k=6&m=473571452&s=612x612&w=0&h=RRlebAB09XVo_nqYXjr1masAxngDyhpjV9IJNB8hGHQ=
https://media.gettyimages.com/photos/woman-stands-by-the-entrance-of-her-home-covered-by-debris-cleared-picture-id482259480?k=6&m=482259480&s=612x612&w=0&h=ni3nuDM0wxu5DDOCsyz29Cy8Hs-O5wsNmeEuyjcvBr8=
https://media.gettyimages.com/photos/earthquake-destroyed-house-picture-id584996741?k=6&m=584996741&s=612x612&w=0&h=n6KqL1W0g29b2qR38KlwY6cooFKFKdgw50TkpHJZxCw=
https://media.gettyimages.com/photos/emergency-workers-and-bystanders-clear-debris-while-searching-for-a-picture-id471071746?k=6&m=471071746&s=612x612&w=0&h=QxEk9DY8PE36ce4tzI1dLzSKlF32dqHlPXlaRaiqd54=
https://media.gettyimages.com/photos/survivors-walk-past-the-damaged-houses-in-dharmasthali-village-in-picture-id473693522?k=6&m=473693522&s=612x612&w=0&h=CJ1JPmrfcjvMRRmsW34QFOSekoemyN73Zks87rZKcbg=
https://media.gettyimages.com/photos/armies-from-different-countries-joined-forces-during-the-search-and-picture-id471743282?k=6&m=471743282&s=612x612&w=0&h=3wsLSME0f7sc_byiXRC99NrOR2kwGCP3YfNEXvdGEw4=
https://media.gettyimages.com/photos/nepalese-and-indian-army-rescue-personnel-search-through-damaged-an-picture-id473111184?k=6&m=473111184&s=612x612&w=0&h=c47MJnz_U_wZuFJtxHe4VWaVdzQiCYQdROVhG1DcG-A=
https://media.gettyimages.com/photos/nepalese-victim-of-the-earthquake-walks-among-debris-of-collapsed-in-picture-id471627046?k=6&m=471627046&s=612x612&w=0&h=UhQ0AcYlSFybODtFeqtHmQOBpO9YHcI13pVZyZqxyLY=
https://media.gettyimages.com/photos/bricks-are-still-piled-up-near-the-old-temples-after-the-2015-picture-id513273462?k=6&m=513273462&s=612x612&w=0&h=9Sgn0Uht08be9EHEM5Gkp_Q59l9haFW4Bw8zna3JILA=
https://media.gettyimages.com/photos/alocals-removing-the-rubble-following-earthquake-on-may-2-2015-in-picture-id472427522?k=6&m=472427522&s=612x612&w=0&h=UyMR7dHCAymyt2nnmmSgLrO9os9VCiUBmNwsPSqL0pY=
https://media.gettyimages.com/photos/locals-search-for-their-valuable-goods-at-the-collapse-house-in-in-picture-id473571456?k=6&m=473571456&s=612x612&w=0&h=2sWFpv87xtThXIPpE0ZHGQt7AesWd0Mzdwbim3W_LW0=
https://media.gettyimages.com/photos/nepalese-army-personnel-clear-earthquake-debris-in-patan-durbar-a-picture-id472060758?k=6&m=472060758&s=612x612&w=0&h=HvDbMaAMnqNjW2hG8y-362jrdvt0iojyNeW__B3DeOI=
https://media.gettyimages.com/photos/swayambhunath-damaged-after-the-major-earthquake-picture-id558887885?k=6&m=558887885&s=612x612&w=0&h=QeXayBQNERyBVK0vU8-RspyOj9ApEzn2gSFhX09PHLg=
https://media.gettyimages.com/photos/in-this-photograph-taken-on-may-13-nepalese-residents-carry-their-as-picture-id473251982?k=6&m=473251982&s=612x612&w=0&h=V89sCOcO3pm2FjiJBWElAcJ4Tq788jA8IMycHf88WEs=
https://media.gettyimages.com/photos/man-stands-beside-the-body-of-the-earthquake-victim-after-taking-out-picture-id471425766?k=6&m=471425766&s=612x612&w=0&h=5RcFfRois8Mv27gCV46AwgTffqYGV5AqwNW7alRuqW8=
https://media.gettyimages.com/photos/member-of-the-nepali-rescue-team-searches-for-survivors-underneath-a-picture-id471626386?k=6&m=471626386&s=612x612&w=0&h=ALT_lcTY-hhJmU08muQTG8PjMgWg4znk7OFfGPV-EZE=
https://media.gettyimages.com/photos/nepalese-pedestrians-walk-past-the-remains-of-destroyed-buildings-in-picture-id479028464?k=6&m=479028464&s=612x612&w=0&h=98rKRlyjAu2Tw3CF0gB1A_bk2sX-SySqyVJV8t192s0=
https://media.gettyimages.com/photos/armies-from-different-countries-joined-forces-during-the-search-and-picture-id471879782?k=6&m=471879782&s=612x612&w=0&h=XLelOVnIV-Uu_2b-3DG4gwpvvFxyv9XYcgX83NFMyOU=
https://media.gettyimages.com/photos/rescue-team-officials-arrive-to-search-for-survivors-at-a-collapsed-picture-id473046944?k=6&m=473046944&s=612x612&w=0&h=EGcmJffP1EItH3VGW-BZt8lbc0v9mTAa-f4Iq-k-7lg=
https://media.gettyimages.com/photos/nepalese-man-walks-among-the-destroyed-buildings-after-a-powerful-picture-id471334038?k=6&m=471334038&s=612x612&w=0&h=Z_9TxHbOBAZi_LDnuoOUJCIOELnXPxL-g-CpPikMAmU=
https://media.gettyimages.com/photos/woman-searches-through-the-rubble-of-her-house-damaged-by-the-in-picture-id471638910?k=6&m=471638910&s=612x612&w=0&h=N2OafTVcP5l0zIkaDWuFjH4bO1OeTSWKeGs64-mP7As=
https://media.gettyimages.com/photos/destroyed-buildings-are-seen-after-a-powerful-earthquake-hits-nepal-picture-id471334044?k=6&m=471334044&s=612x612&w=0&h=lHAcGSWO-Soi1gxViJNlY4viApp4LfuRnuiX2sJFTQo=
https://media.gettyimages.com/photos/nepalese-man-walks-amid-the-debris-of-destroyed-houses-in-nepal-on-picture-id477437628?k=6&m=477437628&s=612x612&w=0&h=QidP_H6A2uZ14tE_Vu0zZIYoaV44jQosNDQyGznXQlA=
https://media.gettyimages.com/photos/nepalese-police-along-with-local-people-and-volunteers-remove-the-of-picture-id472938810?k=6&m=472938810&s=612x612&w=0&h=YQfkfLbPWPSV21PFmFv9wpH3QoVTm4nGyT-DpEmdUeY=
https://media.gettyimages.com/photos/woman-and-her-son-collect-their-belongings-from-the-debris-of-her-in-picture-id472565318?k=6&m=472565318&s=612x612&w=0&h=fgcgYTKDzR5txPVLJDqP1d1FHlDs6qBqv1B6LQGREBo=
https://media.gettyimages.com/photos/refugees-surround-collapsed-buildings-during-a-rescue-team-searching-picture-id471595508?k=6&m=471595508&s=612x612&w=0&h=7kHUL-SzMUcX0GRKT1FbhbqJI6Afn6e0PoWXZmkwrpQ=
https://media.gettyimages.com/photos/women-walk-past-downed-power-lines-in-bhaktapur-a-major-79-earthquake-picture-id472286022?k=6&m=472286022&s=612x612&w=0&h=SyHVVg_fYEV-ycPowwPO6nNtVQz-CB5JBoNYcXxMkjg=
https://media.gettyimages.com/photos/village-house-destroyed-by-earthquake-nepal-picture-id570481879?k=6&m=570481879&s=612x612&w=0&h=UmbrjuuJ1iCGD5haUPYFSxpTr11Q7IlxwuLBlGF3tek=
https://media.gettyimages.com/photos/people-search-through-the-rubble-at-the-earthquake-damaged-durbar-in-picture-id471398784?k=6&m=471398784&s=612x612&w=0&h=fZJwEzplpolVrSFvZegjU9QXmrK_Dn5dJp7iJz-xI4g=
https://media.gettyimages.com/photos/volunteers-and-emergency-workers-search-for-bodies-buried-under-the-picture-id471335104?k=6&m=471335104&s=612x612&w=0&h=MIZwWZy5THrKDdFP-HyBWLQk9E7rviOmZeJ-1Ta8Rts=
https://media.gettyimages.com/photos/man-rides-past-ruins-in-bhaktapur-a-major-79-earthquake-hit-kathmandu-picture-id472189734?k=6&m=472189734&s=612x612&w=0&h=Bx_pSaCY6-CYWvgXPz_pm894cNhwysK2fBSVRXqImMc=
https://media.gettyimages.com/photos/partially-destroyed-buildings-can-be-seen-in-the-northeastern-nepali-picture-id471472728?k=6&m=471472728&s=612x612&w=0&h=n2nU5xToZgijVM3hay5mlUsZGt-6dz5zsNwSOUB9imU=
https://media.gettyimages.com/photos/woman-walks-through-rubble-in-shanku-on-may-6-2015-in-kathmandu-nepal-picture-id472357912?k=6&m=472357912&s=612x612&w=0&h=AZPkEcu8LcQl3lfj1flTbNjE0-pjqMDiv5LRlmNwGrg=
https://media.gettyimages.com/photos/this-photograph-taken-on-may-4-shows-a-villager-trying-to-take-down-picture-id472212518?k=6&m=472212518&s=612x612&w=0&h=0e-gjAb7xe7tDWVdR8UYwbduutg_e6JAXJLZlGcrqVc=
https://media.gettyimages.com/photos/people-search-for-their-belongings-from-the-debris-of-houses-which-picture-id471873268?k=6&m=471873268&s=612x612&w=0&h=s11QvvT7VUqqVMjGUZdu-f5IDCbZ-wYyjN_bN9TvfME=
https://media.gettyimages.com/photos/nepalese-woman-walks-through-the-rubble-of-damaged-homes-at-kritipur-picture-id471918910?k=6&m=471918910&s=612x612&w=0&h=rcEPpG-Ysy7IWBRfzXF8S0nlUqbR0L9RLjUyIBOOs0g=
https://media.gettyimages.com/photos/people-walk-among-the-debris-of-houses-after-a-powerful-earthquake-picture-id471306856?k=6&m=471306856&s=612x612&w=0&h=Tfn9a2MYyt2YbLlEbIrGY-_6riKmoaUzMUVie42G8K0=
https://media.gettyimages.com/photos/buddhist-monk-walks-with-his-belongings-to-the-safe-place-after-picture-id471425748?k=6&m=471425748&s=612x612&w=0&h=EGNIbidkoowo76RNdAybtbb_s2eiO2oYxymBQ0y6uNA=
https://media.gettyimages.com/photos/earthquake-damage-in-nepal-village-picture-id570481929?k=6&m=570481929&s=612x612&w=0&h=f2hEt_DXhU_8sDqVlAlzN-3YcRw0VPq1DD7gw4xjk9k=
https://media.gettyimages.com/photos/historic-buildings-lie-damaged-by-nepals-earthquake-on-april-27-2105-picture-id471405468?k=6&m=471405468&s=612x612&w=0&h=zmXC64vtkHFxqifGLYHQaVWFDMWiskpNjmtT3je7-kM=
https://media.gettyimages.com/photos/nepalese-residents-search-for-belongings-amidst-rubble-following-an-picture-id473111186?k=6&m=473111186&s=612x612&w=0&h=lKDrgMrOdKW0juj5zH54SMDB_yr8I0rbxEa7yRWOGos=
https://media.gettyimages.com/photos/people-walking-around-earthquake-damage-picture-id583379595?k=6&m=583379595&s=612x612&w=0&h=zz4vD3Sa15srMd3hmzc7CLSMKvlsPXvjuEQzp4-ZNt4=
https://media.gettyimages.com/photos/member-of-ihh-humanitarian-relief-foundation-attends-a-rescue-among-picture-id471308518?k=6&m=471308518&s=612x612&w=0&h=0MOE5Wi3VHUXKke0dwVAvDvAXRQCxZ_Slf6pvcjEcZU=
https://media.gettyimages.com/photos/man-crosses-a-square-covered-in-debris-from-collapsed-buildings-on-picture-id471626686?k=6&m=471626686&s=612x612&w=0&h=7aPxONEwXhkC34Len_yEzQMYA12jzwr8QcyEzq2Zo0A=
https://media.gettyimages.com/photos/nepalese-woman-walks-past-damaged-houses-following-an-earthquake-in-picture-id472842742?k=6&m=472842742&s=612x612&w=0&h=VqnJlAV38qO0PoWja-fDhZKWfISDWgMrCOYvIalX254=
https://media.gettyimages.com/photos/nepalese-locals-pass-near-a-standing-temple-in-an-earthquake-damaged-picture-id472062594?k=6&m=472062594&s=612x612&w=0&h=CKsgMbCg62YZJotMG2GEShoUum0Fd43gOofaMJN7x0E=
https://media.gettyimages.com/photos/resident-crosses-a-street-covered-by-debris-from-collapsed-houses-on-picture-id471518040?k=6&m=471518040&s=612x612&w=0&h=TFx73qq80snZ4cnDwzzMgLQLlZWcLome2703rD-mias=
https://media.gettyimages.com/photos/damages-due-to-powerful-earthquake-on-april-25-2015-in-kathmandu-of-picture-id471166586?k=6&m=471166586&s=612x612&w=0&h=fkErBi-for6eRYOW6sUe_TwDQAgLE7Fm1onSTu_xgbc=
https://media.gettyimages.com/photos/members-of-the-japanese-disaster-relief-team-remove-debris-from-a-picture-id471914098?k=6&m=471914098&s=612x612&w=0&h=NArAyherA3SSbS9cfZ9w_H9LUBe5MRa-pdgBfdxYjuA=
https://media.gettyimages.com/photos/residents-look-for-their-belongings-among-the-rubble-of-their-homes-picture-id471473826?k=6&m=471473826&s=612x612&w=0&h=UqoFwhUdtipVZQ46FdoOJsljXzveu1Q0JRtOYYdjAno=
https://media.gettyimages.com/photos/this-aerial-view-taken-from-an-indian-army-helicopter-shows-nepalese-picture-id471802444?k=6&m=471802444&s=612x612&w=0&h=R0w1lcX77D1ZZNFBLUntntqCpwmTQlsqA1ZdpAN3peI=
https://media.gettyimages.com/photos/man-riding-a-bicycle-pass-through-the-rubble-from-a-old-temple-in-picture-id499709950?k=6&m=499709950&s=612x612&w=0&h=73E-7_bR8M0IinnNIiohy5W6tmSxsw3Yvf1jlXkAfdA=
https://media.gettyimages.com/photos/jac-a-border-collie-searches-for-live-human-scent-in-piles-of-rubble-picture-id471602612?k=6&m=471602612&s=612x612&w=0&h=m5C2bax_ITqvSHaZBixJIH_ztHi2ri-Rn3BPNP9zlGM=
https://media.gettyimages.com/photos/nepalese-man-passes-by-the-debris-of-a-collapsed-building-in-the-of-picture-id473166096?k=6&m=473166096&s=612x612&w=0&h=An1mcaTGYnjPFRSumSB3o5KyiQBQfw7Fei05GH3OzV0=
https://media.gettyimages.com/photos/ganesha-brick-statue-picture-id583838805?k=6&m=583838805&s=612x612&w=0&h=jZJf-v0u1hbpDa98lGaEQBAzW7ABkkvI0aQnEvhY78I=
https://media.gettyimages.com/photos/nepalese-rescue-team-clear-the-debris-of-a-destroyed-temple-at-in-picture-id472124302?k=6&m=472124302&s=612x612&w=0&h=a43Lo1ia72r-dGs7ZJ80nWfVZS2NQUxWUOyvGzMmu2w=
https://media.gettyimages.com/photos/tourists-walk-near-the-collapsed-darbar-square-during-a-strong-hit-picture-id472285892?k=6&m=472285892&s=612x612&w=0&h=HxSht8MoOUk60j-t6EkNCmNuFOZXcuI_bfNErZsxKeM=
https://media.gettyimages.com/photos/volunteers-and-quake-rescue-team-members-clear-the-debris-from-a-picture-id471414196?k=6&m=471414196&s=612x612&w=0&h=pyR3okHRPnEkkQ_RU6hNsUqeLlHysBVWnUAZaO0-uzk=
https://media.gettyimages.com/photos/nepalese-man-stands-among-the-debris-of-houses-after-a-powerful-hits-picture-id471409732?k=6&m=471409732&s=612x612&w=0&h=xTyHOLLQScbsQ9wgRwTGhmCzsQ14tgFR-qj2ZQRr1yU=
https://media.gettyimages.com/photos/nepalese-earthquake-victims-walk-among-debris-of-collapsed-buildings-picture-id471517784?k=6&m=471517784&s=612x612&w=0&h=kqOtSQF5BvDQ55v_Je83RnRJSfWzyn1GuNbozrLCzaM=
https://media.gettyimages.com/photos/nepalese-victims-of-the-earthquake-search-for-their-belongings-among-picture-id471487454?k=6&m=471487454&s=612x612&w=0&h=Ta3-3LF5aRL2CuPOhty9gP_fChGcaYgYn6dmEhlNe6Y=
https://media.gettyimages.com/photos/two-men-walk-past-the-wreckage-of-a-building-in-khokana-a-village-picture-id471511412?k=6&m=471511412&s=612x612&w=0&h=oSkD2Rt9as3WaMpfna1mkwtWbRaA5M9zPRyZdDn0Qvk=
https://media.gettyimages.com/photos/nepalese-earthquake-victim-young-boy-carries-wheelbarrow-for-remove-picture-id471811082?k=6&m=471811082&s=612x612&w=0&h=huipU_FakOvO72KXFZp0QnJ8BOsPeP_Rzs5b_Zyay_o=
https://media.gettyimages.com/photos/earthquake-damage-to-village-school-room-nepal-picture-id570481399?k=6&m=570481399&s=612x612&w=0&h=jJmNZE7BX7jl7vnLSNdIyqhseAc1W4Pcqk1G11p7FpE=
https://media.gettyimages.com/photos/people-search-amidst-the-rubble-of-collapsed-houses-in-bhaktapur-on-picture-id471362910?k=6&m=471362910&s=612x612&w=0&h=KTF7d8ufDNE9agKGOLElpX1wd7SK_0w8YFEnuh-0Sxw=
https://media.gettyimages.com/photos/nepalese-resident-walks-past-damaged-homes-following-an-earthquake-in-picture-id472855046?k=6&m=472855046&s=612x612&w=0&h=k0u7v0i__N-otjUn-EyarxYKJ6s9hu2lbanJIlfNIYE=
https://media.gettyimages.com/photos/people-clear-rubble-in-kathmandus-durbar-square-a-unesco-world-site-picture-id471067190?k=6&m=471067190&s=612x612&w=0&h=X2ATbZlpLTIKI4oP3L5guse0exNBpygh3VMzvzUfIAs=
https://media.gettyimages.com/photos/ball-seen-among-the-debris-of-destroyed-buildings-after-6th-days-of-picture-id471645054?k=6&m=471645054&s=612x612&w=0&h=WAjXgi-RLmCF6f74LOL2HoDbKLt7K_LT3z6V1EtavIM=
https://media.gettyimages.com/photos/nepalese-army-and-police-personnel-remove-the-debris-of-collapsed-in-picture-id473276852?k=6&m=473276852&s=612x612&w=0&h=r8MWikr-OCKN7kImh9c1i3J5c3Z_8plTtow0mQ2JBD8=
https://media.gettyimages.com/photos/buddhist-monk-carrying-carpets-walks-past-a-collapsed-stupa-at-picture-id472111932?k=6&m=472111932&s=612x612&w=0&h=7QW2NB5eHYna_VxiV6vaA3B46OfpSpDkmE39kMmhfOk=
https://media.gettyimages.com/photos/nepalese-people-walk-among-the-debris-of-houses-after-a-powerful-on-picture-id471409378?k=6&m=471409378&s=612x612&w=0&h=-Up6AFt0t1SaCyHpZEJvdByRmi0WFiKj-T0VBREK-xc=
https://media.gettyimages.com/photos/people-walk-by-the-earthquake-damaged-durbar-square-in-kathmandu-on-picture-id471396288?k=6&m=471396288&s=612x612&w=0&h=Epn1QhbTbB8xyQu08tZBQ0YBK-J26jhMhmXRfWhgV_g=
https://media.gettyimages.com/photos/armies-from-different-countries-joined-forces-during-the-search-and-picture-id471743276?k=6&m=471743276&s=612x612&w=0&h=R88_weEMJlBgCLMdsU7Q89HPV2TYuQ_wjKm9UZRdnaw=
https://media.gettyimages.com/photos/in-this-photo-taken-on-may-13-nepalese-residents-januka-khanal-and-picture-id473239658?k=6&m=473239658&s=612x612&w=0&h=lC_fUWXcc_HAn_9mstw9731aJUGA3KgRNHrPaF8ujc8=
https://media.gettyimages.com/photos/people-walk-by-the-earthquake-damaged-durbar-square-in-kathmandu-on-picture-id471398786?k=6&m=471398786&s=612x612&w=0&h=UxeKhkHcLwlFrfo5P3lHBmuj1yr8k0UBOI4Kx1qWWbk=
https://media.gettyimages.com/photos/general-view-of-wrecked-buildings-at-durbar-square-a-unesco-world-picture-id471480696?k=6&m=471480696&s=612x612&w=0&h=hpHSJ-wB6kfgsc3OVVIrbV5pcihE7fJ0pcCAoMwtfHU=
https://media.gettyimages.com/photos/destroyed-buildings-in-sukute-district-of-bhaktapur-nepal-on-april-30-picture-id471657632?k=6&m=471657632&s=612x612&w=0&h=1tOUQ8O5KEWCbVTt0bDL6bI5VVDEZ0TVpPz5w6fp1IU=
https://media.gettyimages.com/photos/nepalese-earthquake-victims-search-for-belongings-among-the-debris-of-picture-id471517754?k=6&m=471517754&s=612x612&w=0&h=GC4gIpzAxLUZuwkwb9e7QXzbyOsz6W3g5_2N2ooZ2uk=
https://media.gettyimages.com/photos/residents-clear-the-rubble-of-their-destroyed-houses-in-harisddhi-on-picture-id471506862?k=6&m=471506862&s=612x612&w=0&h=8mujERIvwRSB8khiqb5KU-HKStT3UMxGSRHf06A35Do=
https://media.gettyimages.com/photos/nepalese-army-personnel-search-through-the-rubble-at-the-earthquake-picture-id471398782?k=6&m=471398782&s=612x612&w=0&h=TOkiwl4Oi0RniF5vWa3l5LaoeSqbry5KrbTusd14blY=
https://media.gettyimages.com/photos/turkish-prime-ministry-disaster-and-emergency-management-presidency-picture-id471332184?k=6&m=471332184&s=612x612&w=0&h=RO17ht1x_K5bMvjBshyXIv9AgzAcloelmXDwEUUTjtQ=
https://media.gettyimages.com/photos/emergency-workers-and-bystanders-clear-debris-while-searching-for-a-picture-id471071778?k=6&m=471071778&s=612x612&w=0&h=35qs21aaEXJ6Q_DjlB80gjNDBvgtUcWqE7oFztqpuU0=
https://media.gettyimages.com/photos/makeshift-shelter-is-pitched-in-front-of-a-damaged-house-in-kathmandu-picture-id472550234?k=6&m=472550234&s=612x612&w=0&h=Fw8bzj8EzKrDSimY0f0li1hS1g_Rr_TLrMIzil_XRHU=
https://media.gettyimages.com/photos/man-tries-to-catch-duck-among-the-debris-of-a-destroyed-house-in-in-picture-id472768712?k=6&m=472768712&s=612x612&w=0&h=gff_UaFCexR43zl3ItIw8z8A10i5VjSI8tBmlPwFRlU=
https://media.gettyimages.com/photos/residents-clear-the-rubble-of-their-destroyed-houses-in-harisddhi-on-picture-id471503112?k=6&m=471503112&s=612x612&w=0&h=7XbgXp6ljxBZxaD6a4LGBDGm1GRjWyKRy-gzs7nJMIs=
https://media.gettyimages.com/photos/people-searching-in-the-rubble-following-an-earthquake-on-may-2-2015-picture-id472427462?k=6&m=472427462&s=612x612&w=0&h=xti4I2a3cFrXb6SK5hwAzlVzLn5Ohk4N-Th-DoElJBc=
https://media.gettyimages.com/photos/nepalese-resident-lights-a-flame-as-a-vendor-waits-for-customers-amid-picture-id471579186?k=6&m=471579186&s=612x612&w=0&h=jpi-Vu8haeMQw6B40utwgZ2LtkTd-vfi22Bo9LOFoDY=
https://media.gettyimages.com/photos/nepalese-rescue-personnel-observe-damaged-buildings-following-an-in-picture-id471207808?k=6&m=471207808&s=612x612&w=0&h=PhpMtuKzqeqYu_KrIkH7NlxvqhFYqMI0YyvGzb4xcEw=
https://media.gettyimages.com/photos/rescue-team-from-holland-looks-for-survivors-buried-under-the-rubble-picture-id471429406?k=6&m=471429406&s=612x612&w=0&h=HRSaHA5YhlSuUptfOLoLTNUELqcthiGxesSp24aMzRE=
https://media.gettyimages.com/photos/people-clear-rubble-in-kathmandus-durbar-square-a-unesco-world-site-picture-id471067152?k=6&m=471067152&s=612x612&w=0&h=-RWatfSqv-dazZdqbiDP1mO0yRnTL0BuRKO6yKhMNag=
https://media.gettyimages.com/photos/nepalese-office-workers-walk-amongst-the-rubble-of-collapsed-on-may-picture-id472241268?k=6&m=472241268&s=612x612&w=0&h=5QN4c74iH0etmWJA4QWS0x_n4KtnMEKdv48VHfxeBG4=
https://media.gettyimages.com/photos/responders-clear-rubble-and-debris-at-durbar-square-in-lalitpur-on-picture-id476330192?k=6&m=476330192&s=612x612&w=0&h=oJ7v39JQB5Nccd_GuvwD33k6VfpjNqc-bmsmpZZAj4A=
https://media.gettyimages.com/photos/nepali-woman-seen-in-front-of-the-house-after-deadly-earthquake-the-picture-id471424890?k=6&m=471424890&s=612x612&w=0&h=2XlL52EpZPUTiH4vDmHSRuTiXdzj8WIX4KUMsXJ6E4U=
https://media.gettyimages.com/photos/members-of-israeli-rescue-team-work-in-collapsed-hotel-in-gongabu-picture-id472112006?k=6&m=472112006&s=612x612&w=0&h=2fKt-ipM9TncHeLtGPi98RDFyWPV7-6QTGHVmcJzfpk=
https://media.gettyimages.com/photos/soldiers-continue-search-operation-at-gonggabu-following-major-may-picture-id473098054?k=6&m=473098054&s=612x612&w=0&h=n2nB3VGcdyjxrI01MPnyJve5U1USDSYhxjvXkwfKtcs=
https://media.gettyimages.com/photos/polish-rescue-workers-with-a-rescue-dog-look-for-earthquake-survivors-picture-id471773418?k=6&m=471773418&s=612x612&w=0&h=5-L_pLHweO_MOhHZtGdupleeZVhC7ibOdLBfaERCsJM=
https://media.gettyimages.com/photos/broken-keyboard-is-seen-on-the-debris-of-buildings-in-the-bhaktapur-picture-id472242410?k=6&m=472242410&s=612x612&w=0&h=3IaVusugbt3AXzFpdXE7NC2dCxXtRR-Oj2itU39qqZQ=
https://media.gettyimages.com/photos/family-sits-on-top-of-debris-from-one-of-the-collapsed-temples-in-the-picture-id471414188?k=6&m=471414188&s=612x612&w=0&h=OE9_cK-0tX6xqdMp7JeFxGkckMcXt1SnxPGuf9XiqkU=
https://media.gettyimages.com/photos/woman-walks-the-through-rubble-of-houses-damaged-by-the-earthquake-in-picture-id471415664?k=6&m=471415664&s=612x612&w=0&h=dk_PUamtE6A2RaMRWp1A8-YroB5bGMLO2t8XzBP_Yy0=
https://media.gettyimages.com/photos/nepalese-police-along-with-local-people-and-volunteers-remove-the-of-picture-id472798362?k=6&m=472798362&s=612x612&w=0&h=ERMtEQi13nz-CD7RpCQtemrYMy9rkbzw0vBut19QdKs=
https://media.gettyimages.com/photos/search-and-rescue-team-work-among-the-debris-of-houses-after-a-hits-picture-id471290476?k=6&m=471290476&s=612x612&w=0&h=PMUtxfx_qBynF4oEEWtMCb0mwbRKUbiLa98TvZe1pPU=
https://media.gettyimages.com/photos/people-search-amidst-the-rubble-of-collapsed-houses-in-bhaktapur-on-picture-id471361272?k=6&m=471361272&s=612x612&w=0&h=EQFkA4Kv3UMemphLllNTFtVRncaAQLwoeN9npzXba88=
https://media.gettyimages.com/photos/street-scene-kathmandu-picture-id583349477?k=6&m=583349477&s=612x612&w=0&h=eKKv8KyrwK-m6L1To4lY94bdKuNn-Da1p81nXmns2M0=
https://media.gettyimages.com/photos/woman-walks-with-her-belongings-amid-the-debris-of-a-destroyed-house-picture-id472124280?k=6&m=472124280&s=612x612&w=0&h=xFqGcJAXxTQhfYZaWq2auOS4oMnOJUMd_xQDRnt1Zfw=
https://media.gettyimages.com/photos/armed-police-force-and-volunteers-sift-through-debris-at-the-site-of-picture-id473305476?k=6&m=473305476&s=612x612&w=0&h=T8B6YXr07EdPmtI0QESHYn927dfVWlqlR4zkv9oX7qY=
https://media.gettyimages.com/photos/indian-ndrf-worker-searching-the-bodies-in-a-collapsed-house-cause-by-picture-id472131648?k=6&m=472131648&s=612x612&w=0&h=OJYRTFo0ovIvU1t3pMKjps7AqQhRWoBLI5gduoFUbkA=
https://media.gettyimages.com/photos/nepali-woman-cleans-a-carpet-amid-the-debris-of-destroyed-houses-at-picture-id472944270?k=6&m=472944270&s=612x612&w=0&h=p7q69SItql9aUyFxp0hcb59kY60exbeC10zRLDq2vr4=
https://media.gettyimages.com/photos/nepalese-woman-with-an-umbrella-walks-past-the-debris-of-destroyed-picture-id472042698?k=6&m=472042698&s=612x612&w=0&h=fWXt_3iVyrSWEozWg7j1whJHHqgjAEbtGdQPNZq_wPc=
https://media.gettyimages.com/photos/nepalese-victims-of-the-earthquake-search-for-their-belongings-among-picture-id471487620?k=6&m=471487620&s=612x612&w=0&h=ZlDpL0r2ByHIb1IsqNLQnYzuSaxK1Ujx7CJfuz8WJsE=
https://media.gettyimages.com/photos/woman-walks-near-a-damaged-house-on-may-1-2015-in-kalchowk-nepal-a-picture-id471809930?k=6&m=471809930&s=612x612&w=0&h=pzl3pVkN8StfI9WoJTsM5tnlgiiSAGqJj3OA_v2jw5A=
https://media.gettyimages.com/photos/buddhist-monks-are-seen-with-their-collapsed-temple-at-swayambhunath-picture-id472111890?k=6&m=472111890&s=612x612&w=0&h=Ocwm2Jdo46NvdfLC10rVV7zsQyE8Kl2TsLNdAhIiU54=
https://media.gettyimages.com/photos/woman-stand-up-in-the-middle-of-the-rubbles-caused-by-the-collapsed-picture-id499679046?k=6&m=499679046&s=612x612&w=0&h=lt7REJVMGE1KWwLp0DuORz0s0uXSEjCDyAJ3tRQexBQ=
https://media.gettyimages.com/photos/motorbike-is-covered-in-the-rubble-from-a-fallen-building-on-april-28-picture-id472304096?k=6&m=472304096&s=612x612&w=0&h=I9cWv8-RvSYq4ginpEscwuC6gKumOGnrxBnMeZgXbUY=
https://media.gettyimages.com/photos/resident-pickss-up-a-pillow-as-she-looks-for-her-belongings-among-the-picture-id471473406?k=6&m=471473406&s=612x612&w=0&h=0mYsFT4zn1iuo0h82pXQPn_IvO1Gotf6GBbN4us2VDk=
https://media.gettyimages.com/photos/this-photograph-taken-on-may-4-shows-villagers-standing-in-their-in-picture-id472233756?k=6&m=472233756&s=612x612&w=0&h=TIzlT9ESD0oPpkv8FnmhUpqoBdxKME3RQalMlvNe1rg=
https://media.gettyimages.com/photos/buddhist-monk-inspects-the-debris-of-temple-after-deadly-earthquake-picture-id471806922?k=6&m=471806922&s=612x612&w=0&h=38dEM8yLMkrBWVDNt62BIXuCDKFAqTEJI6GG3kqpCLc=
https://media.gettyimages.com/photos/the-ancient-neighborhoods-of-bhaktapur-were-among-the-most-heavily-picture-id471406094?k=6&m=471406094&s=612x612&w=0&h=XCd5y3Ucu5QJGpljoQpBNePK4cRTzxhfG4yJ88Gtr0c=
https://media.gettyimages.com/photos/french-firemen-with-a-rescue-dog-look-for-earthquake-survivors-among-picture-id471415014?k=6&m=471415014&s=612x612&w=0&h=uN-WXdCxDKjJLCKgylmKTCDLEjdO1jgVVvKElW4wnnE=
https://media.gettyimages.com/photos/nepalese-people-rescue-items-from-the-debris-of-houses-damaged-in-picture-id471429450?k=6&m=471429450&s=612x612&w=0&h=Qnhn4i-IwTc9xDpEoeolneUXYqJqweHRCewvh5w_Hbg=
https://media.gettyimages.com/photos/remains-of-a-collapsed-temple-in-the-unesco-world-heritage-site-of-picture-id471414226?k=6&m=471414226&s=612x612&w=0&h=SFQUSEwlOo03bfbNVw9cK1tpO_rzNDYyIsov66iH2xk=
https://media.gettyimages.com/photos/people-search-amidst-the-rubble-of-collapsed-houses-in-bhaktapur-on-picture-id471355056?k=6&m=471355056&s=612x612&w=0&h=JJtxaOBn37G2VxUs1VNgQtmIgKZ6RvyHyIPT5857DjQ=
https://media.gettyimages.com/photos/bystanders-stand-near-the-collapsed-dharara-tower-on-april-29-2015-in-picture-id471491724?k=6&m=471491724&s=612x612&w=0&h=BElDf6zEQmFa7UCLrWeC2Kmbuc3l3CuOwwKWqJfDSZI=
https://media.gettyimages.com/photos/nepale-villagers-stand-among-debris-on-may-6-2015-in-hulchuk-nepal-a-picture-id472319774?k=6&m=472319774&s=612x612&w=0&h=SLg0lUowm6k8ELGv4kXm1YFfB9sdJTK_EfxG1EaFoFM=
https://media.gettyimages.com/photos/people-pass-through-an-area-damaged-by-the-earthquake-in-bhaktapur-picture-id471417434?k=6&m=471417434&s=612x612&w=0&h=Qd5XXgPZlLNtG9NQr9B_4qURVtIDLp64QBQUuycIN9Y=
https://media.gettyimages.com/photos/residents-walk-on-the-rubble-of-their-destroyed-houses-in-harisddhi-picture-id471507078?k=6&m=471507078&s=612x612&w=0&h=0wLEyCrah917BISUhQ6qTTezr5rYE766YI2KbUVD-pM=
https://media.gettyimages.com/photos/nepal-army-and-volunteers-clear-the-debris-at-hanuman-dhoka-area-on-picture-id471356324?k=6&m=471356324&s=612x612&w=0&h=jbL9B9MJiQMhy4B1387pPthr-ZpDH4X6yWpX83Dlq3E=
https://media.gettyimages.com/photos/vendor-sells-vegetables-next-to-piles-of-rubble-and-debris-from-and-picture-id476329996?k=6&m=476329996&s=612x612&w=0&h=T0TNuSr69H5uQ1qTiokaFPpoIT2IEo7W1iI0ZjmJLX0=
https://media.gettyimages.com/photos/bhutanese-prime-minister-tshering-tobgay-walks-by-one-of-the-temples-picture-id471335126?k=6&m=471335126&s=612x612&w=0&h=2TuDG9I1W7lkGoVy9LWfFj0ZM_0zskcg9uHGUmIy4rI=
https://media.gettyimages.com/photos/weeks-after-the-powerful-deadly-earthquake-a-view-of-the-oldest-city-picture-id499709522?k=6&m=499709522&s=612x612&w=0&h=JrQvrOQWzs_Es0gYM_p3l3N_YlzCbvZYUS6WnxxJztA=
https://media.gettyimages.com/photos/the-ancient-neighborhoods-of-bhaktapur-were-among-the-most-heavily-picture-id471406082?k=6&m=471406082&s=612x612&w=0&h=UHHgTGZT5S3gIgsWXrXAisjHD68-OQxEs26DZ7dj6xI=
https://media.gettyimages.com/photos/nepalese-villagers-walk-past-a-house-damaged-in-an-earthquake-at-in-picture-id471410802?k=6&m=471410802&s=612x612&w=0&h=f7IQMOSx4_9UvRSE2efoU-rahfTCB8LAt3tusaGMc_M=
https://media.gettyimages.com/photos/nepalese-police-officer-walks-with-a-sniffer-dog-in-durbar-square-of-picture-id478233384?k=6&m=478233384&s=612x612&w=0&h=qv4kVC7aYnw-o5ik-A7t-7MLUHEar7zgUSe4kPlS2Ac=
https://media.gettyimages.com/photos/body-of-the-victim-trapped-in-the-debris-seen-after-79-magnitude-in-picture-id471077686?k=6&m=471077686&s=612x612&w=0&h=hCxDRtR11o-W2lzMQ1APWMj276NRUTKZBm1TOVNTW1c=
https://media.gettyimages.com/photos/nepalese-residents-search-for-their-belongings-among-the-rubble-of-picture-id471584798?k=6&m=471584798&s=612x612&w=0&h=gi_VuaIkFN_oj_BH_VQk6q3E7lxvxVwojWuRei086-U=
https://media.gettyimages.com/photos/rescue-team-officials-including-one-from-mexico-look-on-during-their-picture-id473047162?k=6&m=473047162&s=612x612&w=0&h=muV8W50u6AGM4urJxKWerCvsHrITYOtJBUKdd2s5ckc=
https://media.gettyimages.com/photos/people-search-amidst-the-rubble-of-collapsed-houses-after-a-powerful-picture-id471415234?k=6&m=471415234&s=612x612&w=0&h=jaDpJeDMjinRAJiuEkEhpezH_ml1CTwE3YSo_fAF9-E=
https://media.gettyimages.com/photos/man-remove-the-rubbles-caused-by-the-collapsed-houses-in-the-kobani-picture-id499706986?k=6&m=499706986&s=612x612&w=0&h=vXtjU0aS4W023vi9iP6JYPuCu-GrqogLIPCDCR_9uxk=
https://media.gettyimages.com/photos/people-walk-pass-by-damages-of-durbar-square-in-kathmandu-on-april-28-picture-id471396232?k=6&m=471396232&s=612x612&w=0&h=Wa3TJ-aJiMXTvpAVQ-4nZ2LYNDyI3XPxcnNsEXgy1sM=
https://media.gettyimages.com/photos/nepalese-pedestrians-walk-past-the-remains-of-destroyed-buildings-in-picture-id479028476?k=6&m=479028476&s=612x612&w=0&h=Hl0T7dPmuTenqJDHSBB3sB5r7MBCggvMkYkav7Jq81I=
https://media.gettyimages.com/photos/view-of-a-neighbourhood-destroyed-by-the-earthquake-that-hit-nepal-picture-id482259510?k=6&m=482259510&s=612x612&w=0&h=BwqSBzhNTq6nt7AWelE5zukd6CVX3NF9ZIEEkxwyNAU=
https://media.gettyimages.com/photos/boys-pose-as-they-walk-pass-the-debris-of-a-destroyed-house-at-in-picture-id472559076?k=6&m=472559076&s=612x612&w=0&h=XNiXDOf9EK5ztjcauZTVIHjs7l1Y9cbLniTxXQ5vBcw=
https://media.gettyimages.com/photos/nepalis-walk-through-the-debris-of-destroyed-buildings-in-sukute-of-picture-id471650898?k=6&m=471650898&s=612x612&w=0&h=lp0RZIFadm1xCyJhF2zm2celxYXwkdCLwfb7S6KbnkA=
https://media.gettyimages.com/photos/the-debris-of-destroyed-houses-remain-at-sindhupalchowk-district-near-picture-id472944246?k=6&m=472944246&s=612x612&w=0&h=pkKpchkPfXA8in5k5qGRyAQreeNKV5me0h1XK9xjlNU=
https://media.gettyimages.com/photos/nepalese-people-seen-among-the-debris-of-buildings-in-the-bhaktapur-picture-id472247776?k=6&m=472247776&s=612x612&w=0&h=stbZNNz-Op2HxQ_b1zEHMv2T8Ds7oW46Ev52Sbhv1UY=
https://media.gettyimages.com/photos/man-is-seen-among-the-debris-of-buildings-in-the-bhaktapur-city-20km-picture-id472242398?k=6&m=472242398&s=612x612&w=0&h=-F_HJRHZ3fkIfSUyXk2i3OpJw4rBjxT4D084wBZxV8I=
https://media.gettyimages.com/photos/collapse-buildings-in-sankhu-village-in-kathmandu-picture-id558888309?k=6&m=558888309&s=612x612&w=0&h=oKGleNto5bg_Dz2v_Mfh68lm6GlIzll5maEw8lFzQb0=
https://media.gettyimages.com/photos/car-is-buried-under-debris-of-destroyed-buildings-in-sukute-district-picture-id471650880?k=6&m=471650880&s=612x612&w=0&h=hCXuhcgkP2plIN5DKY60-OxowkrOQKUi3xkxZ1_9h0U=
https://media.gettyimages.com/photos/people-walk-among-the-debris-of-a-destroyed-houses-in-bungamati-on-picture-id472768790?k=6&m=472768790&s=612x612&w=0&h=p6tYjkRZ29lrQKs1NFR1egs_YhSxRfvonyG6m524KfM=
https://media.gettyimages.com/photos/nepalese-victims-of-the-earthquake-search-for-their-belongings-among-picture-id471487610?k=6&m=471487610&s=612x612&w=0&h=vYhU-BOIicsjMRSLXdEwpOOuMB-Qss9_GTa3XR0umLQ=
https://media.gettyimages.com/photos/woman-works-outside-a-damaged-home-in-khokana-a-major-79-earthquake-picture-id472375786?k=6&m=472375786&s=612x612&w=0&h=D__mWMPd57raAuxIYIc8A3psUqKTg1N77h57ZiFaV0k=
https://media.gettyimages.com/photos/man-walks-past-the-debris-of-a-destroyed-temple-at-bungamati-in-on-picture-id472124092?k=6&m=472124092&s=612x612&w=0&h=SKtk5C780yjlmTxOFWkoFkiKtUENEST6K62iRDDGs0o=
https://media.gettyimages.com/photos/policeman-stands-among-earthquake-debris-in-the-nepalese-capital-on-picture-id471417364?k=6&m=471417364&s=612x612&w=0&h=FZxxUrZUFuGWYCajDeY8aSvdrUMZyuyU31aZD7dqiYE=
https://media.gettyimages.com/photos/sign-with-a-map-of-the-unesco-world-heritage-site-of-basantapur-is-picture-id471414210?k=6&m=471414210&s=612x612&w=0&h=HwTjJS9ussdPSqHYa8B1YRSo7E16Po-F_0lf4rk7rU0=
https://media.gettyimages.com/photos/general-view-shows-damages-of-durbar-square-in-lalitpur-on-the-of-picture-id471395504?k=6&m=471395504&s=612x612&w=0&h=U6g6_FEap1-bcqobNQBI8_z3NaNklX1BffuZINDc2Yc=
https://media.gettyimages.com/photos/people-passes-through-near-in-debris-houses-at-sankhu-village-the-picture-id472022886?k=6&m=472022886&s=612x612&w=0&h=IFFbfnpNnl19NaSAd0h5PEWBOaw3yH_9j1Z8RQ56RbY=
https://media.gettyimages.com/photos/bicycle-trishaws-in-kathmandu-picture-id583327281?k=6&m=583327281&s=612x612&w=0&h=3kej1xHGyKih3ReIAwMFP7jAbjnS5fN-cfDC13Rnt1E=
https://media.gettyimages.com/photos/people-stand-on-top-of-debris-from-a-collapsed-building-at-basantapur-picture-id471071798?k=6&m=471071798&s=612x612&w=0&h=KQwE5V5BacnD9g7i1i8Y5bgH42XKsi1EFiSMYNiV-oQ=
https://media.gettyimages.com/photos/woman-carries-a-basket-of-clothes-that-she-collected-from-her-home-picture-id471626672?k=6&m=471626672&s=612x612&w=0&h=dMpVMj71-niPrGmzMXG6jKjhyZ8tdWIOjdDBbI8x90E=
https://media.gettyimages.com/photos/nepalese-earthquake-victims-looks-on-among-debris-of-collapsed-on-picture-id471517772?k=6&m=471517772&s=612x612&w=0&h=rk5O2VVun1kaKs6uLsFWBfoDWo3FkH8IvS_WOpWRdKY=
https://media.gettyimages.com/photos/buddhist-devotees-walk-past-the-debris-of-destroyed-buildings-as-they-picture-id472042726?k=6&m=472042726&s=612x612&w=0&h=G3oDnrKDFS2Bjxd4QPyvw9wowizBnap3AliMABGuVFc=
https://media.gettyimages.com/photos/survivors-of-the-earthquake-search-through-damaged-buildings-looking-picture-id472304094?k=6&m=472304094&s=612x612&w=0&h=7bH-qxoNAY0rW_qEQExjy9exNgwBAX9wUWmPmJ_nA9M=
https://media.gettyimages.com/photos/member-of-security-forces-and-rescuers-work-among-the-rubble-of-the-picture-id471423858?k=6&m=471423858&s=612x612&w=0&h=6DOshqoS2xbPUUi-S4CAE7szfhtdGAG0Wa6h4Nv8-gQ=
https://media.gettyimages.com/photos/nepalese-man-and-a-kid-are-seen-among-the-debris-of-buildings-as-they-picture-id472399976?k=6&m=472399976&s=612x612&w=0&h=arhcZFWVUXGExDfP0HBPj2qnXIFe7gCNDvqsnXArNmU=
https://media.gettyimages.com/photos/people-walk-through-the-ruins-in-bhaktapur-a-major-79-earthquake-hit-picture-id472189728?k=6&m=472189728&s=612x612&w=0&h=6StlMeerSHBpWLp_QLp9PByVWaegk4QJjgduuHTtODc=
https://media.gettyimages.com/photos/goat-walks-destroyed-buildings-in-chautara-nepal-a-major-79-hit-on-picture-id472111020?k=6&m=472111020&s=612x612&w=0&h=3hrvysFdLVa3k0LaL_STaagxEEFuz0tMncAPwWOOJ38=
https://media.gettyimages.com/photos/rescue-officials-search-through-rubble-in-the-earthquake-damaged-area-picture-id471416842?k=6&m=471416842&s=612x612&w=0&h=0dXPsqw1scnHBhizF3OpoZSg_9VK9ucGovBd1RzTM5M=
https://media.gettyimages.com/photos/residents-cook-lunch-on-the-grounds-of-the-collapsed-karyabinayak-on-picture-id471626378?k=6&m=471626378&s=612x612&w=0&h=750_dTVO1-kWjlBF9AdGA_YKLHNzASdwFyPrPeMW1G0=
https://media.gettyimages.com/photos/polish-rescue-workers-look-for-earthquake-survivors-among-rubble-in-a-picture-id471769910?k=6&m=471769910&s=612x612&w=0&h=FvjVJfIUB5f0rx4KK0pyojabVp6lXwcONWDk4otMaq8=
https://media.gettyimages.com/photos/local-children-play-at-the-debris-of-a-destroyed-house-at-in-on-may-picture-id472559098?k=6&m=472559098&s=612x612&w=0&h=-QE5LNVlp0Ks_6hrweWnKuUaFtrh0xFNPw3Ur9nd_ck=
https://media.gettyimages.com/photos/collapsed-buildings-and-houses-after-a-fresh-earthquake-of-hit-nepal-picture-id473145118?k=6&m=473145118&s=612x612&w=0&h=a_0kevkTLsEekRESmZP4X7smWEjxWGrnb2a4N-du9Z4=
https://media.gettyimages.com/photos/man-using-pick-axe-picture-id583869669?k=6&m=583869669&s=612x612&w=0&h=XVMNSBJqu93b_Ko6A3coa2niu4F6ygZlDwMSxuhoNmo=
https://media.gettyimages.com/photos/volunteers-walk-near-the-collapsed-basantpur-darbar-square-after-hit-picture-id472285888?k=6&m=472285888&s=612x612&w=0&h=0IaWSjtfYZj5Ycv_5hc232fueTHJCDJqDpH2PVC4-ZE=
https://media.gettyimages.com/photos/this-photograph-taken-on-may-4-shows-a-villager-walking-through-in-picture-id472233952?k=6&m=472233952&s=612x612&w=0&h=gFnZ3L7tHRUs0X2nUTe11PJHFKLn0ORzT19R9saugwg=
https://media.gettyimages.com/photos/nepal-army-and-volunteers-clear-the-debris-at-basant-pura-area-on-27-picture-id471356236?k=6&m=471356236&s=612x612&w=0&h=ObKc5S6iZzZFYEdxQ0QwBDhONHhtyGsbO3JhSl6Lb3k=
https://media.gettyimages.com/photos/nepalese-children-stand-amid-damaged-houses-in-bungamati-on-the-of-picture-id474383300?k=6&m=474383300&s=612x612&w=0&h=s27i8oxiLCUXfFGbQgokOLbcmzqsvipCOdB5WbSj-Q4=
https://media.gettyimages.com/photos/debris-of-a-house-is-seen-after-a-deadly-earthquake-in-majuwa-5-from-picture-id471584782?k=6&m=471584782&s=612x612&w=0&h=tCXojHUFaf8k9PkemnpYOprWWjFTq0dXuWHHQJob1M4=
https://media.gettyimages.com/photos/man-walks-out-of-a-damaged-house-in-bhaktapur-on-the-outskirts-of-on-picture-id471352244?k=6&m=471352244&s=612x612&w=0&h=Pm61ZaNElWxOjXK-LI33iBrUGPfyRngvoClaFsM2kLI=
https://media.gettyimages.com/photos/nepalese-people-carry-their-belongings-with-a-truck-among-the-debris-picture-id472247772?k=6&m=472247772&s=612x612&w=0&h=ihlWV3krPCciapTlttdwIKstRWx7FPHCWfw1bUK6kuM=
https://media.gettyimages.com/photos/local-residents-stand-at-debris-on-may-3-2015-in-bhaktapur-nepal-a-picture-id472550426?k=6&m=472550426&s=612x612&w=0&h=QPbvHsfmoU_SbdUcJsVwrFXn94SXeGBqk7ut5aHXqOo=
https://media.gettyimages.com/photos/family-removes-debris-from-their-collapsed-home-on-april-29-2015-in-picture-id471518078?k=6&m=471518078&s=612x612&w=0&h=vju85UH3Mv0EzqsV_7KybPC2HkGhQ45p8tC506RNo4k=
https://media.gettyimages.com/photos/nepali-walks-pass-the-debris-of-a-destroyed-house-at-dharmasthali-in-picture-id472559058?k=6&m=472559058&s=612x612&w=0&h=H76w2_dhwX4b6kPCvPzCm8f5Vp5K82bUzM_JmMadPv0=
https://media.gettyimages.com/photos/people-carrying-their-belonging-from-a-collapsed-houses-sankhu-the-picture-id472022846?k=6&m=472022846&s=612x612&w=0&h=D6ePLC36dnetdnoiKL7Er2019IZ1pE4MtxlPreoJ7AE=
https://media.gettyimages.com/photos/nepalese-residents-search-for-their-belongings-among-the-rubble-of-picture-id471584750?k=6&m=471584750&s=612x612&w=0&h=FiGe019WuQqa4jgxiQFQQ3ksiEurGS4oeGDxzPewzF8=
https://media.gettyimages.com/photos/this-photo-taken-on-april-30-2015-shows-an-elderly-man-trying-to-find-picture-id471768800?k=6&m=471768800&s=612x612&w=0&h=Ik5diaByO8MbfArxtIR8UCg3BhaPrGBAQ5qR4lpNAcY=
https://media.gettyimages.com/photos/nepalese-people-rescue-items-from-the-debris-of-houses-damaged-in-picture-id471429408?k=6&m=471429408&s=612x612&w=0&h=8k--jmQwCqItc57uUTqk63MxYo8eHYIqbL3-3Nb0U6A=
https://media.gettyimages.com/photos/people-walk-past-a-collapsed-building-in-the-unesco-world-heritage-picture-id471595602?k=6&m=471595602&s=612x612&w=0&h=a-Lu7_1MzRWXQe8YABO0j35DlHcC4Pv6w8A-DJtBl1I=
https://media.gettyimages.com/photos/huge-stones-fell-from-the-mountains-hit-this-house-on-the-araniko-picture-id499707150?k=6&m=499707150&s=612x612&w=0&h=PkboC35zxAwE-uvUA5JHtQXvigEgDS4S-YrKop5u9nQ=
https://media.gettyimages.com/photos/locals-look-for-belongings-among-the-rubble-of-the-damaged-buildings-picture-id471421872?k=6&m=471421872&s=612x612&w=0&h=04DsVkOWw83eo1-a48JEPBPmpycYOghBEtNGfbcK_sw=
https://media.gettyimages.com/photos/earthquake-destruction-picture-id583379565?k=6&m=583379565&s=612x612&w=0&h=_owu9Y7PvwyWE5MLxO_xuILOstJchUSWW3CF2C3k_ZQ=
https://media.gettyimages.com/photos/nepalese-rangers-soldiers-walk-among-debris-of-houses-on-april-29-in-picture-id471486746?k=6&m=471486746&s=612x612&w=0&h=k796uY3QAMzkXBaeh_xPkQ_DcGABHCCJCx5HXpc6ONQ=
https://media.gettyimages.com/photos/people-dig-in-the-ruins-of-homes-in-bhaktapur-a-major-79-earthquake-picture-id472190102?k=6&m=472190102&s=612x612&w=0&h=EufkdS1OMcCPvFmILypCizPFZB0ixmMa-QhPMcXnCZc=
https://media.gettyimages.com/photos/boy-plays-with-a-dog-as-family-members-clean-rubble-from-the-front-of-picture-id471611690?k=6&m=471611690&s=612x612&w=0&h=JAZRs08xze3el_33R-wd78_qbJkELpe_Ctd-x8prsFU=
https://media.gettyimages.com/photos/nepalese-rescue-personnel-observe-damaged-buildings-following-an-in-picture-id471207810?k=6&m=471207810&s=612x612&w=0&h=pTq94Hxi54hibf2uX4Lq7HTr9_ryCl4h0j91JzbRCZk=
https://media.gettyimages.com/photos/statues-sit-among-the-debris-of-a-collapsed-temple-in-bhaktapur-on-picture-id471523540?k=6&m=471523540&s=612x612&w=0&h=k8o3s9VziVUa-jCZyXSV8bYmUlQx4ixAz7htgnF-Q8M=
https://media.gettyimages.com/photos/nepalese-resident-pats-a-dog-as-he-sits-on-rubble-in-the-earthquake-picture-id471416820?k=6&m=471416820&s=612x612&w=0&h=aGgvU-4nBCNrVnOyfG0xP6sVSjnxwruM9TzR4xGjXLI=
https://media.gettyimages.com/photos/man-holding-an-umbrella-walks-in-a-street-covered-by-debris-from-on-picture-id482259572?k=6&m=482259572&s=612x612&w=0&h=lvdYG_tPMYQ9V09TMxlc1DjCvs4fCH5L4RKOqiVMtaE=
https://media.gettyimages.com/photos/nepalese-armed-police-force-clear-rubble-at-the-narayan-temple-in-on-picture-id471810414?k=6&m=471810414&s=612x612&w=0&h=Vl4D65tpoYOxcDlfKitR-NKIGTQ8Rf07T3TV94Cb0BQ=
https://media.gettyimages.com/photos/local-people-and-volunteers-remove-the-debris-of-collapsed-structures-picture-id472798220?k=6&m=472798220&s=612x612&w=0&h=e0hlFOsjOElfKjF8T9xZsCA4oo_AmuubP6JcEq__rss=
https://media.gettyimages.com/photos/man-stands-on-the-side-of-a-street-covered-by-debris-from-collapsed-picture-id471626382?k=6&m=471626382&s=612x612&w=0&h=QvjFtVCR-0e3uYFvtIYN97-F7WQD7QDy1YOh92oZRug=
https://media.gettyimages.com/photos/nepalese-residents-walks-past-damaged-houses-in-bhaktapur-on-the-of-picture-id473110828?k=6&m=473110828&s=612x612&w=0&h=F9VeuWfanP55fVYoXmRik7uLNYHc6qLLw16vKfK71W8=
https://media.gettyimages.com/photos/nepalese-security-forces-clear-rubble-from-a-collapsed-ancient-of-picture-id472111610?k=6&m=472111610&s=612x612&w=0&h=d9ABSEXJFGOupcmcsd4YOPF-QzWwWGYiu1SWnlkJRW8=
https://media.gettyimages.com/photos/two-priests-walk-across-debris-from-collapsed-buildings-on-april-30-picture-id471626670?k=6&m=471626670&s=612x612&w=0&h=1WNV8HFQy8-eFrpIJqdpbXLAj8EQoVt5whDH29Yde6U=
https://media.gettyimages.com/photos/voluntary-workers-continue-to-search-through-the-rubble-at-the-lacke-picture-id471522064?k=6&m=471522064&s=612x612&w=0&h=-H7xVnqdSv6RdKGbvU-8_aWe9K90agwOmR3FjyRLJ-8=
https://media.gettyimages.com/photos/mexican-search-and-recue-workers-walk-past-ruins-in-bhaktapur-a-major-picture-id472285834?k=6&m=472285834&s=612x612&w=0&h=L0635NwBZ3fQ0mFsmL7Xaf2NDkhBkG6pWiUQkWHMDVg=
https://media.gettyimages.com/photos/damaged-houses-are-pictured-from-an-indian-army-helicopter-over-in-picture-id472120584?k=6&m=472120584&s=612x612&w=0&h=6ciOj5q5Q8ILmHMjrDdZpRfM5Hg4w0RZG2e8MKyF5BI=
https://media.gettyimages.com/photos/man-is-pictured-as-he-collect-entire-brick-in-order-to-build-his-picture-id499707146?k=6&m=499707146&s=612x612&w=0&h=VjfJ_OVJaQ8QpCGXQeDGH7h21ONcUsHyo7VLyI963zA=
https://media.gettyimages.com/photos/member-of-the-china-search-and-rescue-team-pushes-debris-off-the-roof-picture-id471612218?k=6&m=471612218&s=612x612&w=0&h=RhFI1GjC38o73UmtVGK9oCqw0Q9FEi1omB_HDUhDodc=
https://media.gettyimages.com/photos/armies-from-different-countries-joined-forces-during-the-search-and-picture-id471743254?k=6&m=471743254&s=612x612&w=0&h=35cAWt3HfFzUF4FzwcUXZi5knX63EB0wtFSwy7zgBvo=
https://media.gettyimages.com/photos/members-of-ihh-humanitarian-relief-foundation-attend-a-rescue-among-picture-id471307210?k=6&m=471307210&s=612x612&w=0&h=vPgUcHeIJGrVsUVLfuduPi81NxTJ-xtPwI4Y2sbm5wA=
https://media.gettyimages.com/photos/nepalese-police-along-with-local-people-and-volunteers-remove-the-of-picture-id472798274?k=6&m=472798274&s=612x612&w=0&h=zrlCrXBjptLLSFfRhVvUD5wVEe8u9pfk8wzikOfdIts=
https://media.gettyimages.com/photos/destroyed-buildings-seen-after-a-powerful-earthquake-in-katmandu-on-picture-id471233812?k=6&m=471233812&s=612x612&w=0&h=QkbWjfNVOpvyjZa8fBI2CgGKVIhQId0iqPzQ5hemGbA=
https://media.gettyimages.com/photos/nepal-army-and-volunteers-clear-the-debris-at-hanuman-dhoka-area-on-picture-id471356410?k=6&m=471356410&s=612x612&w=0&h=4UdNeO4ekwi2zWsGFwoFRYk-Na4itfF171DFGXJbQa0=
https://media.gettyimages.com/photos/nepalese-and-indian-army-rescue-officials-search-through-rubble-in-picture-id473110844?k=6&m=473110844&s=612x612&w=0&h=iz861I_hvyEUnkFxqVPxczwBedfW0QI7aABiHjvkrDI=
https://media.gettyimages.com/photos/nepalese-soldier-walks-past-the-debris-of-a-damaged-5storey-building-picture-id473058934?k=6&m=473058934&s=612x612&w=0&h=CwRpftdEqG8fZW068UGRdPGh6sthde9oFS8sdWPpW-s=
https://media.gettyimages.com/photos/people-search-amidst-the-rubble-of-collapsed-houses-in-bhaktapur-on-picture-id471355066?k=6&m=471355066&s=612x612&w=0&h=OUOXwA88d9WDx8CE3CkX1kvm-etqB_Vwm8ABlsV0zp0=
https://media.gettyimages.com/photos/nepal-army-and-volunteers-clear-the-debris-at-sundhra-dharara-area-on-picture-id471356288?k=6&m=471356288&s=612x612&w=0&h=6ZaBewrj1FTYZrPa_OVtqa8L3DuRJ0ttoFxdmiHLH6I=
https://media.gettyimages.com/photos/nepali-woman-carries-her-belongings-walk-pass-the-debris-of-a-house-picture-id472855040?k=6&m=472855040&s=612x612&w=0&h=M0WEaqddrNkNGh6P2g6mBuIBi4kpFCAdYMtYiWSFX-E=
https://media.gettyimages.com/photos/to-go-with-nepalearthquakeconstruction-by-etienne-fontaine-this-on-picture-id479844100?k=6&m=479844100&s=612x612&w=0&h=mtmdBTRiMlT9tHCR6UP7cH0yQeQeRpl1Ag8_FivyE0g=
https://media.gettyimages.com/photos/young-boy-helps-the-rescue-effort-by-removing-bricks-from-a-temple-picture-id472304114?k=6&m=472304114&s=612x612&w=0&h=s9HYDEK_Fkk6NQuQHtafVbxqcpzGJcq5QskGa2TZidU=
https://media.gettyimages.com/photos/nepali-military-police-help-dig-out-possessions-for-home-owners-a-79-picture-id472375738?k=6&m=472375738&s=612x612&w=0&h=16JhBj7ALLnwdGyWH17fm1adUMAH_jMwoLGvX7ie7Eg=
https://media.gettyimages.com/photos/man-standing-watching-over-his-collapsed-house-the-2015-nepal-which-picture-id472111842?k=6&m=472111842&s=612x612&w=0&h=8PiZZXDdVxwPDmCGJNLR6VGi4ADYJmNCLXYNQLvOnIc=
https://media.gettyimages.com/photos/nepalese-people-remove-the-rubbles-and-pick-up-the-entire-brick-in-picture-id499678092?k=6&m=499678092&s=612x612&w=0&h=m-np5wElLpFLmJiYApt7ggI3_yEKP4D9UxlZs_tZjWg=
https://media.gettyimages.com/photos/nepali-child-plays-close-to-the-rubble-on-may-1-2015-in-tatopani-the-picture-id472097200?k=6&m=472097200&s=612x612&w=0&h=Z4Z3OeWAFpyG5-RbBBD_Aoe2DPF9plk_q-ofaly6mUw=
https://media.gettyimages.com/photos/woman-stands-on-top-of-debris-from-her-collapsed-house-on-april-29-picture-id471518032?k=6&m=471518032&s=612x612&w=0&h=XboUfL-RJ9T403domg5l5o2Jg3_t7sso6XlPlcz4SsA=
https://media.gettyimages.com/photos/people-walk-past-the-rubble-following-yesterdays-earthquake-on-may-13-picture-id473125782?k=6&m=473125782&s=612x612&w=0&h=-Awf8DoI7xZu9DlekWxew-kKDlcZdppQyJ-H5e4BSH0=
https://media.gettyimages.com/photos/men-are-carrying-their-last-rice-bags-as-they-gonna-share-with-other-picture-id499707126?k=6&m=499707126&s=612x612&w=0&h=oCvu6jiWa7-DxSqQuSJJPk8RB19v16oWog2fjW9Tx4E=
https://media.gettyimages.com/photos/nepalese-villagers-sit-on-a-pile-of-rubble-of-a-collapsed-house-at-picture-id473275836?k=6&m=473275836&s=612x612&w=0&h=Q_pW0Kent93tahYmQZ8PMT4u9V6F48DGngIWIw-j9og=
https://media.gettyimages.com/photos/this-photo-taken-on-april-30-2015-shows-a-rooster-walking-on-the-of-picture-id471768524?k=6&m=471768524&s=612x612&w=0&h=MGQSxQTCFwegKmhqqPepCiC_O5cicfUNgiua32tACWs=
https://media.gettyimages.com/photos/debris-of-buildings-at-darbar-square-in-kathmandu-on-may-8-after-the-picture-id472589862?k=6&m=472589862&s=612x612&w=0&h=vKE1B2KnX2PMlNs68NseWPFiZz0_2h6D1jwamjAFbSA=
https://media.gettyimages.com/photos/nepalese-people-collect-water-at-durbar-square-a-unesco-world-site-picture-id471487528?k=6&m=471487528&s=612x612&w=0&h=kx0ZkNgKBbdDO0Eed-TPmH4q54WQWEs8rK09FOpFEic=
https://media.gettyimages.com/photos/diggers-remove-the-debris-of-a-5storey-building-in-balaju-of-after-picture-id473052254?k=6&m=473052254&s=612x612&w=0&h=maeOBNNagZZ3T0bBDdO1utK-libuqkLMj-m-2fCB1Mo=
https://media.gettyimages.com/photos/nepal-army-rescue-team-look-for-survivors-buried-under-the-rubble-of-picture-id471429430?k=6&m=471429430&s=612x612&w=0&h=hWNB9w7ZrWsQJCCDJWdHLLkkePbdRVg4zKNslslbHwo=
https://media.gettyimages.com/photos/indian-army-dig-out-a-road-in-bhaktapur-a-major-79-earthquake-hit-picture-id472285920?k=6&m=472285920&s=612x612&w=0&h=ccF4AaAWlDuaP2-3GwtuLf4VxXlYtJOHWM0nRrCTRgY=
https://media.gettyimages.com/photos/rescue-workers-save-the-victims-at-a-collapsed-building-where-four-picture-id471568916?k=6&m=471568916&s=612x612&w=0&h=2-IOCZvGwTFSXTDx1d-ZYzsiRqFbQBNF0yFR8_H_OW8=
https://media.gettyimages.com/photos/nepalese-victims-of-the-earthquake-search-for-their-belongings-among-picture-id471487506?k=6&m=471487506&s=612x612&w=0&h=UWB3jPuWvZz-43KO4FgvtG9TV1S91F4ORHOt1_EoXHE=
https://media.gettyimages.com/photos/residents-look-for-their-belongings-among-the-rubble-of-their-homes-picture-id471473608?k=6&m=471473608&s=612x612&w=0&h=OCO3iOXGZMNsPtRQRW2vojihhzxBHZXUsryK0_4MCzk=
https://media.gettyimages.com/photos/rescue-officials-search-through-rubble-in-the-earthquake-damaged-area-picture-id471518890?k=6&m=471518890&s=612x612&w=0&h=GaBNYQY4eK_x7QIw52QLZ3j2HBdfPhT2sRiykfAYdW8=
https://media.gettyimages.com/photos/grandmother-and-her-grandson-sit-on-the-belongings-that-they-have-picture-id471518044?k=6&m=471518044&s=612x612&w=0&h=GuZUMSeIbjApii-9RTkM8h2wv7Pi1ya7JyXkK_WmLeo=
https://media.gettyimages.com/photos/indian-ndrf-and-nepal-police-seen-during-a-rescue-operation-on-may-01-picture-id471869076?k=6&m=471869076&s=612x612&w=0&h=v1LBuQHOiqZK4GaJPgkE9_lqiQVd3M5Y-SqgXGnW4Kw=
https://media.gettyimages.com/photos/two-police-soldiers-walk-out-of-a-damaged-building-at-durbar-square-picture-id471405854?k=6&m=471405854&s=612x612&w=0&h=ojv-mD2z2JIRcxEIjmM9UEAElOMVfOZhvOaH7LClFok=
https://media.gettyimages.com/photos/nepalese-soldiers-line-up-to-clear-rubble-of-temples-at-the-patan-picture-id471806616?k=6&m=471806616&s=612x612&w=0&h=wruDuqbS9hVFdOjWMdhaYbgJ51atRaw6FiesKnbdzd0=
https://media.gettyimages.com/photos/woman-clears-debris-from-her-collapsed-home-on-july-29-2015-in-nepal-picture-id482259426?k=6&m=482259426&s=612x612&w=0&h=8MLDZtP1tuRNkGZgie_jOV-XhibDntRF_WqhIYUP_lA=
https://media.gettyimages.com/photos/people-dig-in-the-ruins-of-homes-in-bhaktapur-a-major-79-earthquake-picture-id472190198?k=6&m=472190198&s=612x612&w=0&h=t8UeHpE4merwIiuno-pHD6CUxM5svtC1i-YxjD-NQ_s=
https://media.gettyimages.com/photos/nepalese-visitors-walk-on-the-partially-destroyed-bhaktapur-temple-picture-id471639042?k=6&m=471639042&s=612x612&w=0&h=BYxkoFELWq_fpwa1l1yD_ULLtXodyZLcbrZmNIn6Wiw=
https://media.gettyimages.com/photos/people-search-amidst-the-rubble-of-collapsed-houses-in-bhaktapur-on-picture-id471355072?k=6&m=471355072&s=612x612&w=0&h=BmKPh8oDW7xBAKBkjczg2k3p5uM8R66FMtO7qr-kNGk=
https://media.gettyimages.com/photos/nepalese-resident-sits-in-the-ruins-of-a-collapsed-house-after-an-in-picture-id474086020?k=6&m=474086020&s=612x612&w=0&h=O5ez728OqyWVnaJXm3fGbO4lh48tuhyhGEctfQQccGo=
https://media.gettyimages.com/photos/man-runs-down-a-street-covered-in-debris-after-buildings-collapsed-on-picture-id471208422?k=6&m=471208422&s=612x612&w=0&h=DW5JEg2PuVWqL3317MUmh3DkwxkOCuRm_jOw4Exwr4Y=
https://media.gettyimages.com/photos/people-walk-past-a-collapsed-building-in-the-sankhu-district-after-a-picture-id472111566?k=6&m=472111566&s=612x612&w=0&h=YudHy0PB0s0iSFBluDM4oN_9v1KtDg1c8jul-G8JH5k=
https://media.gettyimages.com/photos/nepalase-ranger-soldier-walks-among-debris-of-collapsed-buildings-in-picture-id471627106?k=6&m=471627106&s=612x612&w=0&h=5iMWgTjYcMzkbcd584I9_PW4uQQeSD9wA917saBrwww=
https://media.gettyimages.com/photos/nepalese-policeman-walks-past-the-destroyed-temple-of-rato-bahan-at-picture-id471926922?k=6&m=471926922&s=612x612&w=0&h=jKAmnlv2IvnY1WCLH8aIBDtaObOnNKEE0gV0Pi_ULj4=
https://media.gettyimages.com/photos/people-walk-past-destroyed-buildings-in-chautara-nepal-a-major-79-picture-id472111064?k=6&m=472111064&s=612x612&w=0&h=_R7awScziyvObjNEgA9PFAgYVAKZiJ7pQcr5Hswxc2s=
https://media.gettyimages.com/photos/woman-walks-pass-the-debris-of-a-destroyed-house-at-dharmasthali-in-picture-id472559084?k=6&m=472559084&s=612x612&w=0&h=muNi08XnGA0FOoUmjUGrnGnTAvJY3JcpMkZkV4cLZWg=
https://media.gettyimages.com/photos/people-walk-by-the-earthquake-damaged-durbar-square-in-katmandu-on-picture-id471396110?k=6&m=471396110&s=612x612&w=0&h=WTMnht1Yw-fAK3q2dDh-dptqF5URoyi2fEdKSg8qf30=
https://media.gettyimages.com/photos/nepalese-army-police-and-local-work-together-to-clear-rubble-along-a-picture-id472410028?k=6&m=472410028&s=612x612&w=0&h=bZGvc8KKWcMmwAPtL0A79X3FJs9OCOmsz79i0a2T3HQ=
https://media.gettyimages.com/photos/vendor-works-at-his-stall-next-to-piles-of-rubble-and-debris-from-picture-id476329906?k=6&m=476329906&s=612x612&w=0&h=RH5KqLGlPoVdfp9TuCz2pr9CwK2BzUqqZwjRMf98jzc=
https://media.gettyimages.com/photos/the-monastery-pema-choling-gompa-which-was-heavily-damaged-during-the-picture-id513286296?k=6&m=513286296&s=612x612&w=0&h=JJIi0CoXd1KdGlHgqYAZiBK9hODMRq40nKUB-ZOjTp4=
https://media.gettyimages.com/photos/hungarian-search-and-rescue-team-look-for-survivors-at-a-destroyed-picture-id471644128?k=6&m=471644128&s=612x612&w=0&h=PojNaixLYBaM5vXRdIkrEuwcXu1Xbkp3N3T3nfInh04=
https://media.gettyimages.com/photos/damaged-houses-are-seen-at-lapu-in-the-nepalese-area-of-gorkha-on-28-picture-id471409178?k=6&m=471409178&s=612x612&w=0&h=UyySanKxIm6zzOFnv1oPQSpPRQgdobUfIekovz_iS-M=
https://media.gettyimages.com/photos/girl-is-pictured-as-shes-standing-in-the-middle-of-the-rubble-where-picture-id499709734?k=6&m=499709734&s=612x612&w=0&h=n-gnew82WNEiinidfF8PyBR78fBYsOPCEanadnojEc0=
https://media.gettyimages.com/photos/woman-sweeps-the-street-next-to-debris-of-a-collapsed-temple-at-in-picture-id471634672?k=6&m=471634672&s=612x612&w=0&h=F_CEBi470QJvne-_Abcq-SdzjMTvo-Zq2WhaRbalE68=
https://media.gettyimages.com/photos/people-stand-near-destroyed-buildings-outside-chautara-nepal-a-major-picture-id472111032?k=6&m=472111032&s=612x612&w=0&h=5jd__AxieLGdhNwqqwpTeLMPy1bu83SHZHuvSPXagTY=
https://media.gettyimages.com/photos/volunteer-holds-a-rope-as-he-gonna-help-the-nepalese-army-to-remove-picture-id499709290?k=6&m=499709290&s=612x612&w=0&h=s65aq-vathcdbaBruBHAjv3GoCFe5ZKNuX0RgqHqZYE=
https://media.gettyimages.com/photos/man-stands-among-debris-of-a-collapsed-building-on-may-2-2015-in-a-picture-id471914066?k=6&m=471914066&s=612x612&w=0&h=djXYaMIrNc4CbM-eGj-YJboKBBQXDg01M_yUOhtPauw=
https://media.gettyimages.com/photos/members-of-the-assessment-team-for-earthquake-affected-buildings-a-picture-id471942796?k=6&m=471942796&s=612x612&w=0&h=-GvT_jUcOJ1HAp1n4jIRsvFc0E21Ac3FBMf3RtdBBTg=
https://media.gettyimages.com/photos/vehicle-is-covered-in-the-rubble-from-a-fallen-building-on-april-28-picture-id472304080?k=6&m=472304080&s=612x612&w=0&h=3Fx8jHju-rv0ib1OwAbTC0-bfvSkH5hSOvwYbYemdls=
https://media.gettyimages.com/photos/nepalese-men-clear-rubble-from-their-home-at-kritipur-in-the-valley-picture-id471913634?k=6&m=471913634&s=612x612&w=0&h=Ebr5TqoFqBHufewZMcoutDSmnkOqjPCaMWgvI9fwqoc=
https://media.gettyimages.com/photos/destroyed-houses-are-seen-in-the-remote-kerauja-village-in-nepals-picture-id472325916?k=6&m=472325916&s=612x612&w=0&h=Jw_f03iSd_5sV2dTqa2Wxg8TXoRnOxs1iU5-40jtWps=
https://media.gettyimages.com/photos/nepali-seen-among-the-debris-of-destroyed-buildings-in-sukute-of-picture-id471657572?k=6&m=471657572&s=612x612&w=0&h=nJZ0nFEWFYf54ghcaoyhYi_0SsoiEEXb5j8zTTfnDTk=
https://media.gettyimages.com/photos/collapsed-building-is-seen-in-the-simjung-village-200-kilometers-from-picture-id472020106?k=6&m=472020106&s=612x612&w=0&h=Pr6vDafs7AWIZv79pS0137FYC4TrkXqOD4HOkcE1DvA=
https://media.gettyimages.com/photos/rescue-personnel-continue-search-operation-following-major-earthquake-picture-id473123246?k=6&m=473123246&s=612x612&w=0&h=ifKG03TAQWwIR2N6thofUwoHT5Tq7EhgrNOXC-aa32c=
https://media.gettyimages.com/photos/indian-ndrf-worker-searching-the-bodies-in-a-collapsed-house-cause-by-picture-id472131616?k=6&m=472131616&s=612x612&w=0&h=eXnDsxEdhH75SDn81jNKxwBrfNt4e8p-HYCIQ5r6u30=
https://media.gettyimages.com/photos/actress-susan-sarandon-speaks-with-nepalese-resident-saili-tamang-as-picture-id474585074?k=6&m=474585074&s=612x612&w=0&h=3hr6-G4mfExTn2ITXfHvqch-ivWaA5E5vg9zxWbpUds=
https://media.gettyimages.com/photos/woman-with-her-children-walk-pass-the-debris-of-a-destroyed-house-at-picture-id472565464?k=6&m=472565464&s=612x612&w=0&h=XHqrL2U36vz0m9a7SxBu90XdqfsGQesP4bWDv98VALw=
https://media.gettyimages.com/photos/volunteers-and-armies-removing-debris-at-a-temple-in-thapathali-the-picture-id472411168?k=6&m=472411168&s=612x612&w=0&h=NT1clnGTjOkgTXAlF2WjCqozuwIW5PEOWsiYjtCLpzo=
https://media.gettyimages.com/photos/young-man-walks-past-a-damaged-home-in-khokana-a-major-79-earthquake-picture-id472375780?k=6&m=472375780&s=612x612&w=0&h=AqMuJrrofg-dCEhYqKuPni1gAFwI-e_NGX1qTwZTv_s=
https://media.gettyimages.com/photos/couple-walk-past-debris-next-to-a-chapel-on-may-3-2015-in-bhaktapur-picture-id472060480?k=6&m=472060480&s=612x612&w=0&h=rIQfWhWV1h4X14SsfjQW3UO9V1zKhJ9HZWCcZwgCRw8=
https://media.gettyimages.com/photos/people-walk-among-earthquake-debris-in-the-nepalese-capital-kathmandu-picture-id471417840?k=6&m=471417840&s=612x612&w=0&h=SlfYI6fdMEvz0MrxLXLb4xxiFp7mr1J08zE_dGPOEMg=
https://media.gettyimages.com/photos/nepalese-victims-of-the-earthquake-search-for-their-belongings-among-picture-id471487456?k=6&m=471487456&s=612x612&w=0&h=9SMsP2RWXavhvy47XJpVfK6ATYolIiuxzNiob7ZElIs=
https://media.gettyimages.com/photos/nepalese-policeman-walks-among-the-rubble-of-the-destroyed-narayan-picture-id474188424?k=6&m=474188424&s=612x612&w=0&h=Yl9GBydrwD8llnKse6GihsOBGloJ14J37sPPeA9Slcs=
https://media.gettyimages.com/photos/general-view-shows-damages-of-durbar-square-in-lalitpur-on-the-of-picture-id471395508?k=6&m=471395508&s=612x612&w=0&h=4wy2Y4Td9wa1OsWIvYP3Y9gWdMBdT2r81VXw9macQMQ=
https://media.gettyimages.com/photos/woman-with-a-walking-cane-is-seen-among-the-debris-of-buildings-in-picture-id472399954?k=6&m=472399954&s=612x612&w=0&h=yJ0ZMdPfyvaNOrJ7jY6tMwiLZBxJoeuV7bxMICDRu6w=
https://media.gettyimages.com/photos/indian-ndrf-team-during-a-rescue-operation-and-clear-the-debris-of-picture-id471533196?k=6&m=471533196&s=612x612&w=0&h=nElsbjaI-RJZlB-RwXSJpP_oRTYdWssGx0sX99Z0qRQ=
https://media.gettyimages.com/photos/nepalese-people-seen-among-the-debris-of-buildings-in-the-bhaktapur-picture-id472248390?k=6&m=472248390&s=612x612&w=0&h=j5-RMw-FMdDqzdseDdjcfoKS6ChUr0KYg8XxHYAj2Fc=
https://media.gettyimages.com/photos/woman-shelters-under-an-umbrella-as-people-walk-through-temples-in-picture-id471584334?k=6&m=471584334&s=612x612&w=0&h=UtC9w8IO-YlXnXUxMiSsn0hBg6I7U7a-_FIP55abcMc=
https://media.gettyimages.com/photos/people-carry-their-belongings-amidst-the-rubble-of-collapsed-houses-picture-id471352208?k=6&m=471352208&s=612x612&w=0&h=N_Pug4gV2SPh5HUfCITEtwindDYKkon52xK31H6oHIw=
https://media.gettyimages.com/photos/nepalese-victim-of-the-earthquake-walks-among-debris-of-collapsed-in-picture-id471627056?k=6&m=471627056&s=612x612&w=0&h=QKiNrPagX46KcxXNYUVITubVZpP1xWP89oUDSkI1Jwo=
https://media.gettyimages.com/photos/woman-stands-on-the-debris-of-a-destroyed-house-at-dharmasthali-in-picture-id472559040?k=6&m=472559040&s=612x612&w=0&h=hCjAI5yPo8osxZUa3vl_LZUs28_IvoeMXTcFD_i6uMA=
https://media.gettyimages.com/photos/man-carries-bricks-near-the-debris-of-buildings-in-the-bhaktapur-city-picture-id472242234?k=6&m=472242234&s=612x612&w=0&h=8QVBJxfX7v8eStcMzySSZqS0O63Zc6YK3fl8OxTL8yg=
https://media.gettyimages.com/photos/this-aerial-view-taken-from-an-indian-army-helicopter-shows-damaged-picture-id471805476?k=6&m=471805476&s=612x612&w=0&h=DR9BVJHBg45hdxAgz-GOVHHl8rGH9Abjy1zooBpnmo4=
https://media.gettyimages.com/photos/nepalese-army-and-police-personnel-remove-the-debris-of-collapsed-in-picture-id473276818?k=6&m=473276818&s=612x612&w=0&h=IR3BIpCKJ1fMwKL-3iYECiRdIClu5m6fojeu9xkzQPo=
https://media.gettyimages.com/photos/people-carry-their-belongings-amidst-the-rubble-of-collapsed-houses-picture-id471352342?k=6&m=471352342&s=612x612&w=0&h=E79DRCVw5R_9xowrWWZ43TL41F29RroInLGi1WSalrQ=
https://media.gettyimages.com/photos/nepali-woman-walks-across-a-plank-in-the-ruins-of-her-home-in-nepal-picture-id471946146?k=6&m=471946146&s=612x612&w=0&h=Qhz8NZHXoO4UaxXOeRw64G-QixWVJoaQ4pPKUeQZC1U=
https://media.gettyimages.com/photos/rescue-team-from-taiwan-continue-the-search-operation-in-the-debris-picture-id471487438?k=6&m=471487438&s=612x612&w=0&h=NPBYWrbCSYQi4U-5_eyvF3wncnq-A7VZUckG6Aouubk=
https://media.gettyimages.com/photos/nepalese-woman-searches-for-belongings-amidst-rubble-at-the-heritage-picture-id471483974?k=6&m=471483974&s=612x612&w=0&h=RK8T-__hdnHi1xdDem9Y60uDnSzXfO4_wmpw12Q6Abc=
https://media.gettyimages.com/photos/nepalese-earthquake-victim-man-walks-pass-beside-the-destroyed-in-picture-id471612464?k=6&m=471612464&s=612x612&w=0&h=1YNvheOQodpVFH0jYmW72qBRG7yoo27mWucTKJAvmqA=
https://media.gettyimages.com/photos/man-walks-amidst-the-rubble-of-collapsed-houses-in-bhaktapur-on-the-picture-id471347826?k=6&m=471347826&s=612x612&w=0&h=JAmedDkAQip2nKDzaChrW50kPNxcl9ZK1PlEgJVQ9zg=
https://media.gettyimages.com/photos/view-of-a-devastated-neighborhood-in-bhaktapur-nepal-on-may-5-2015-on-picture-id472285370?k=6&m=472285370&s=612x612&w=0&h=SDIttxbxzxOcB3sOHGxBMgfAeq4mfqgomLc652HmFmU=
https://media.gettyimages.com/photos/nepalese-women-search-for-belongings-amidst-rubble-at-the-heritage-picture-id471483972?k=6&m=471483972&s=612x612&w=0&h=qGmvmF8AwgToyGbYXbPFOpaezfO9CI11beYBcIx4ZkI=
https://media.gettyimages.com/photos/residents-carry-a-wardrobe-that-they-salvaged-from-their-collapsed-picture-id471518064?k=6&m=471518064&s=612x612&w=0&h=I2R-TS-jI094nTyaO68J4s8450XtRZ0zl8t5JVotsZg=
https://media.gettyimages.com/photos/woman-holds-up-clothes-among-the-debris-of-buildings-in-the-bhaktapur-picture-id472248528?k=6&m=472248528&s=612x612&w=0&h=VcarUnm8VtzKG71lgeGxSXccejHEXVIDQdgQU0MbDro=
https://media.gettyimages.com/photos/victim-of-the-earthquake-walks-past-collapsed-buildings-on-may-1-2015-picture-id471810634?k=6&m=471810634&s=612x612&w=0&h=xh3CcBYHU4tKEeHA71zAFDnFcmQ6G__uooG87-CS6dM=
https://media.gettyimages.com/photos/people-living-in-temporary-shelter-near-basantpur-darbar-square-by-picture-id472285872?k=6&m=472285872&s=612x612&w=0&h=nSh_c_ao4whvpcVprVyGx2cbnHCQVRuT7GeqXKeWndI=
https://media.gettyimages.com/photos/weeks-after-the-powerful-deadly-earthquake-a-view-of-the-oldest-city-picture-id499709342?k=6&m=499709342&s=612x612&w=0&h=iR8R6zz0wNsga8CWoyAICTu4AiSetleSazDKSiodX3g=
https://media.gettyimages.com/photos/bulldozers-clear-the-rubble-of-destroyed-houses-in-harisddhi-on-the-picture-id471502730?k=6&m=471502730&s=612x612&w=0&h=csKiT1XFLCvWG_7A5U-XkZrHiDJNtpRnUD1h5gKH7y4=
https://media.gettyimages.com/photos/nepalese-rescue-personnel-hands-belongings-found-inside-an-apartment-picture-id473237892?k=6&m=473237892&s=612x612&w=0&h=dWkzOYDm7fn4GV_sWCx1I6Bagr2tjWhKaj5DcQ8TpcA=
https://media.gettyimages.com/photos/earth-quake-hit-durbar-square-rebuilding-picture-id583374291?k=6&m=583374291&s=612x612&w=0&h=tMrKCggaCHEcCQAcqn8gLgXsguEjgmZOlhZL5Pvc3Gc=
https://media.gettyimages.com/photos/local-people-and-soldiers-inspect-debris-of-destroyed-buildings-after-picture-id471237866?k=6&m=471237866&s=612x612&w=0&h=pMzBHQKStU2DFmwk2sGFi1qM7_U1ZspAA2rg2sdYsGo=
https://media.gettyimages.com/photos/men-dig-out-a-destroyed-building-in-bhaktapur-a-major-79-earthquake-picture-id472286096?k=6&m=472286096&s=612x612&w=0&h=qodw2b-VVHe8oQgQf6HT3-sY-Xo9DitbOsJiPX0YF1Y=
https://media.gettyimages.com/photos/nepalese-walk-at-durbar-square-in-kathmandu-nepal-on-june-18-2015-of-picture-id477616936?k=6&m=477616936&s=612x612&w=0&h=FFX4FVwZ1g4ihWt4UA1ifJXa7iyZ0qdZbUTidg3o5tE=
https://media.gettyimages.com/photos/man-walks-past-the-wreckage-of-a-building-in-khokana-a-village-dating-picture-id471511448?k=6&m=471511448&s=612x612&w=0&h=9DGjLizDK5cVFQg_YdcC_a7a4OdSxRXl2alrEheA6ww=
https://media.gettyimages.com/photos/nepalese-man-drives-a-bike-past-a-partially-collapsed-temple-in-the-picture-id472241282?k=6&m=472241282&s=612x612&w=0&h=OnNr3divdMFokfqw0_5uzAS9tA4touUJmQBlmBlp9CI=
https://media.gettyimages.com/photos/soldier-guards-a-stockpile-of-important-religious-artwork-which-has-picture-id472189046?k=6&m=472189046&s=612x612&w=0&h=oHdPci6nCa4hkiAtThRHMjNriv18niMPVlPC2dHoBHY=
https://media.gettyimages.com/photos/view-of-a-destroyed-village-abandoned-by-people-on-the-araniko-road-picture-id499707198?k=6&m=499707198&s=612x612&w=0&h=bxkf2w__5ulBEHlJliTtloiVBLahz6rPl7km7CiHyCM=
https://media.gettyimages.com/photos/general-view-of-damaged-buildings-as-nepalese-victims-of-the-search-picture-id471487340?k=6&m=471487340&s=612x612&w=0&h=cyHErEIrcMfBerVvM93bIfFAmZiMCt_Zl04Ruz_JYTk=
https://media.gettyimages.com/photos/part-of-a-damaged-gate-of-durbar-square-stands-out-of-debris-in-on-picture-id471779820?k=6&m=471779820&s=612x612&w=0&h=DCnF5jpwC8Egr9EWuTuC_Rl80UOw1S6zh_TedcmKUic=
https://media.gettyimages.com/photos/destroyed-house-is-seen-on-may-4-2015-in-bhaktapur-nepal-a-major-79-picture-id472549992?k=6&m=472549992&s=612x612&w=0&h=ngrHj09FhDwy7aFUb9g9GuvPgmZscwVeaVB0qViMLfc=
https://media.gettyimages.com/photos/collapsed-buildings-and-houses-after-a-fresh-earthquake-of-hit-nepal-picture-id473145144?k=6&m=473145144&s=612x612&w=0&h=-_jh_xAu4OcUPmUfw83ugnAKMy8k54q-i2U3X9FaqO4=
https://media.gettyimages.com/photos/polish-rescue-worker-with-a-rescue-dog-looks-for-earthquake-survivors-picture-id471774254?k=6&m=471774254&s=612x612&w=0&h=CyTr0bhd9FyoJpCBgBM90TZ-6na-MwOKeG7Mv_-XNmQ=
https://media.gettyimages.com/photos/nepalese-military-person-and-voluntary-workers-remove-block-as-clear-picture-id471895362?k=6&m=471895362&s=612x612&w=0&h=J4LKBFBTCjyxeWqE6iOy9FVBi864c10V5IIWTfk8oLo=
https://media.gettyimages.com/photos/man-is-pictured-in-the-middle-of-his-collapsed-house-as-hes-removing-picture-id499707138?k=6&m=499707138&s=612x612&w=0&h=vso74FqpT-JkoZChl7uEEzuar36XJtfoBX05emQplmI=
https://media.gettyimages.com/photos/nepalese-residents-walk-past-destroyed-buildings-in-a-neighbourhood-picture-id471786478?k=6&m=471786478&s=612x612&w=0&h=ud8WHVfpbpxu37lAJKQT27PosFcem_qqafmTdL1xp6o=
https://media.gettyimages.com/photos/man-stands-on-top-of-a-collapsed-house-on-a-village-in-northeastern-picture-id473277462?k=6&m=473277462&s=612x612&w=0&h=snsxCFajXFExal8wooCe6qGH6LDMxqOL6OqttonciYA=
https://media.gettyimages.com/photos/nepali-woman-walk-pass-the-debris-of-a-destroyed-house-at-majuwa-picture-id472855882?k=6&m=472855882&s=612x612&w=0&h=aN8YST-Jg6B5B6NDFelOrt7e_UbBGF0hkOshRd2qoo0=
https://media.gettyimages.com/photos/local-people-are-throwing-rubbles-as-they-try-to-clean-their-house-picture-id499706900?k=6&m=499706900&s=612x612&w=0&h=g9SS7METzPA8rXq9lGMgcjIm-2FSyFr_UDpsPe3glXQ=
https://media.gettyimages.com/photos/two-men-hold-a-flag-of-nepal-as-they-pose-for-a-picture-in-front-the-picture-id472590488?k=6&m=472590488&s=612x612&w=0&h=2dlt5WFnTRfoxQYNcKV_d30n50ItXHuLQcTQEr2Fym0=
https://media.gettyimages.com/photos/man-walks-next-to-collapsed-houses-in-bhaktapur-on-the-outskirts-of-picture-id471352346?k=6&m=471352346&s=612x612&w=0&h=UaS2SN4f50s5pNM2-yPI-xma7IaivorYeaNcbP6s5Jg=
https://media.gettyimages.com/photos/man-clears-debris-from-a-collapsed-home-on-july-29-2015-in-bhaktapur-picture-id482259552?k=6&m=482259552&s=612x612&w=0&h=PcGtQf_fhxdQEtxhcYSPXEyjrhbv8DNePxvir5m_0GY=
https://media.gettyimages.com/photos/boy-looks-on-as-he-play-at-the-debris-of-a-destroyed-house-at-majuwa-picture-id472855876?k=6&m=472855876&s=612x612&w=0&h=0oprRFL6QOtD6AVNXL8Er3jF52kQ4UUEOyjMtoGRlo0=
https://media.gettyimages.com/photos/quake-emergency-team-members-clear-debris-from-one-of-the-unesco-picture-id471412672?k=6&m=471412672&s=612x612&w=0&h=Nsp_VIg7C1Hnjeizhky4llldLfl0JTMzOX72Qkn1xKU=
https://media.gettyimages.com/photos/nepalese-residents-walk-past-buildings-damaged-in-an-earthquake-in-picture-id471578900?k=6&m=471578900&s=612x612&w=0&h=DfoiIRE8CxBxaZAjEqaEz2qx6dzBL19d-hUWntK3bg8=
https://media.gettyimages.com/photos/nepalese-man-clears-the-rubble-of-his-destroyed-house-next-to-the-picture-id471810404?k=6&m=471810404&s=612x612&w=0&h=Rt4wqo7FdRkUA3Hy7nE6S-itoPOh_-rnQzbCSmLPu98=
https://media.gettyimages.com/photos/nepali-soldiers-search-amidst-the-rubble-of-collapsed-houses-in-on-picture-id471362232?k=6&m=471362232&s=612x612&w=0&h=qWx3kUIpgzYRo0fci5ZHVxALVFk4ZarCiiQy6X6oQ98=
https://media.gettyimages.com/photos/woman-walks-near-a-damaged-house-on-may-1-2015-in-kalchowk-nepal-a-picture-id471809942?k=6&m=471809942&s=612x612&w=0&h=GCQl4amdKqaNgNcVjdjDrNqI_6kUv_OBQmfFWWMs2cg=
https://media.gettyimages.com/photos/buildings-collapsed-after-the-fresh-earthquake-on-may-14-2015-in-picture-id473278696?k=6&m=473278696&s=612x612&w=0&h=XFo4GTvcSsoEsflsDbFGHMasbKporsCvmMilhlpp4cc=
https://media.gettyimages.com/photos/indian-army-dig-out-a-road-in-bhaktapur-a-major-79-earthquake-hit-picture-id472285884?k=6&m=472285884&s=612x612&w=0&h=IId8IHbdhF1UxofteGPs6NVysRp9tBKySJEX2Lbkmyw=
https://media.gettyimages.com/photos/people-walk-among-the-debris-of-houses-after-a-powerful-earthquake-picture-id471306852?k=6&m=471306852&s=612x612&w=0&h=VCfM87g0G766xx6EBk-O9Ka7YWt1iIE5ajwassRiSb8=
https://media.gettyimages.com/photos/scene-of-a-collapsed-building-in-the-sankhu-district-after-the-picture-id472111588?k=6&m=472111588&s=612x612&w=0&h=kla9qLK7adVoeCbJR9zvgAq6BkYvFuJ0Xrzrw2WM7e0=
https://media.gettyimages.com/photos/nepalese-victims-of-the-earthquake-search-for-belongings-among-debris-picture-id471488146?k=6&m=471488146&s=612x612&w=0&h=HPkGCYMMddZtENPUpOOs_cbsKft3edEkhJ-E7NlBM5c=
https://media.gettyimages.com/photos/nepalese-victims-of-the-earthquake-search-for-their-belongings-among-picture-id471487448?k=6&m=471487448&s=612x612&w=0&h=jZU4-nfiOBvQOrr13dc2HlrjEurRe5KGH65s0FAG3bY=
https://media.gettyimages.com/photos/nepalese-resident-clears-rubble-of-a-collapsed-house-after-an-in-picture-id474098414?k=6&m=474098414&s=612x612&w=0&h=SdFNMWllD99PunSgqeRXhYFuNJlKEuIDuoBZ7DHr9J4=
https://media.gettyimages.com/photos/nepalese-armed-police-force-clear-rubble-at-the-narayan-temple-in-on-picture-id471810408?k=6&m=471810408&s=612x612&w=0&h=UWITk2Sw110hkAtgpY2TiJWu-Gdjo1mUxYQ0eCuSYIY=
https://media.gettyimages.com/photos/people-search-amidst-the-rubble-of-collapsed-houses-after-a-powerful-picture-id471414860?k=6&m=471414860&s=612x612&w=0&h=CS6jHmQMSmlU9bLeuoFJfRanDna-6EmU8CWjLXchu44=
https://media.gettyimages.com/photos/this-photograph-taken-on-may-4-shows-a-villager-clearing-rubble-his-picture-id472212320?k=6&m=472212320&s=612x612&w=0&h=ispKi2o6wGYiPiKdthr6LAPSizqlOzhLrSK_5cM2Idg=
https://media.gettyimages.com/photos/nepali-seen-among-the-debris-of-destroyed-buildings-in-sukute-of-picture-id471650030?k=6&m=471650030&s=612x612&w=0&h=_1yQU_oegTUbs_PN13Hm-wwNw2FiwiJ6Qz_q8SbtbjM=
https://media.gettyimages.com/photos/nepali-police-assess-the-streets-of-bhaktapur-for-damage-picture-id471406084?k=6&m=471406084&s=612x612&w=0&h=0j5HUnHskXeR9qWwn14oHUPgz0chCJtioizXE5Unypg=
https://media.gettyimages.com/photos/local-people-help-with-rescue-work-at-the-site-of-a-building-that-picture-id471082312?k=6&m=471082312&s=612x612&w=0&h=S-h-aX_fcrdEINofh3Fwo8wufSg7E1lIVLECRU5T_qI=
https://media.gettyimages.com/photos/street-in-bhaktapur-is-covered-in-rubble-from-fallen-buildings-on-29-picture-id472304136?k=6&m=472304136&s=612x612&w=0&h=gk1jnvYHK0WmKaXyivIW7z0AZOswRQ4UxrlzvDgvZHY=
https://media.gettyimages.com/photos/indian-ndrf-and-nepal-police-seen-during-a-rescue-operation-on-may-01-picture-id471869060?k=6&m=471869060&s=612x612&w=0&h=oF54dEJ1CdYdLC8ftfMwfPxOfkc7QY8DeFj2wIqquKo=
https://media.gettyimages.com/photos/woman-is-seen-among-the-debris-of-buildings-in-the-bhaktapur-city-picture-id472400724?k=6&m=472400724&s=612x612&w=0&h=jlKTDqHL7S1MtIKpW6c5-VCaBQfihP5DY0hArp9W3xk=
https://media.gettyimages.com/photos/nepalese-residents-clear-rubble-of-a-collapsed-house-after-an-in-on-picture-id474089862?k=6&m=474089862&s=612x612&w=0&h=jRoNdRbF4ONfRvLhv27hqwP6AJjqQ0zayiJYJ-uJH_U=
https://media.gettyimages.com/photos/girl-walking-in-fornt-of-her-damage-house-five-days-after-the-massive-picture-id471679684?k=6&m=471679684&s=612x612&w=0&h=a8xF-NrlJp8Nv4dhNYpJ0m9yzRdnA1y1K906fVYL7dk=
https://media.gettyimages.com/photos/rescue-team-officials-search-for-survivors-at-a-collapsed-building-in-picture-id473047160?k=6&m=473047160&s=612x612&w=0&h=3UX2qI9Vuc7TMDINuPt_3Fz79svimW5dOKAljeQQ7vA=
https://media.gettyimages.com/photos/by-etienne-lamysmith-this-photograph-taken-on-may-3-shows-the-caused-picture-id472312888?k=6&m=472312888&s=612x612&w=0&h=MofjXJCJ8CcbQVm-5qRveGwjEsXaA5416aB-mPIo7yg=
https://media.gettyimages.com/photos/buddhist-monk-inspects-the-debris-of-temple-after-deadly-earthquake-picture-id471807202?k=6&m=471807202&s=612x612&w=0&h=7OXRhiC2u_fUQwhIxW3fW8kf6jXe5CUpKfdowwUGyPk=
https://media.gettyimages.com/photos/nepalese-walk-among-the-collapse-buildings-in-sankhu-village-in-on-picture-id473571448?k=6&m=473571448&s=612x612&w=0&h=hzY2YFjzif4fXTM-7iQFN9ZRWKvgwRuOkkWDyAZf1Ps=
https://media.gettyimages.com/photos/chinese-rescue-team-spray-an-antibacteria-product-around-the-small-picture-id499679304?k=6&m=499679304&s=612x612&w=0&h=55rTb8nd14fcw6K3KTUV_0iHFsQDa5h6UvxRvDYdC2s=
https://media.gettyimages.com/photos/people-watch-laborers-demolish-a-destroyed-building-in-kathmandu-on-picture-id476329768?k=6&m=476329768&s=612x612&w=0&h=KE2vm_7qrv1BZMUnoGddkhV-3oNKFeaROvBfftX4sJY=
https://media.gettyimages.com/photos/nepalese-victims-of-the-earthquake-search-for-belongings-among-debris-picture-id471631588?k=6&m=471631588&s=612x612&w=0&h=O_Zi5an45241E90UIl70NUa_laeOxVmhO2C-S6Orfpg=
https://media.gettyimages.com/photos/dog-walks-among-the-site-of-the-collapsed-dharara-tower-on-april-29-picture-id471523546?k=6&m=471523546&s=612x612&w=0&h=1SltsEGIFOeKVDRBvUtm6jv-w_mMj-LQVXU4_Nt_lRY=
https://media.gettyimages.com/photos/soldiers-rescue-an-injured-man-from-a-collapsed-building-on-april-27-picture-id471399016?k=6&m=471399016&s=612x612&w=0&h=n1A6zilrmfWFc3HU5TkdysZZRq66DShXpBGI28DSUHI=
https://media.gettyimages.com/photos/motorbike-is-buried-under-debris-of-destroyed-buildings-in-katmandu-picture-id471233920?k=6&m=471233920&s=612x612&w=0&h=zLNB7MUtaC5nPasQauQVdoau0wtZKcxonpV_9FZf9wU=
https://media.gettyimages.com/photos/people-are-seen-among-the-debris-of-buildings-in-the-bhaktapur-city-picture-id472400592?k=6&m=472400592&s=612x612&w=0&h=T7Nbyj54Lu4ysDahF0NKLHmr1E0KjIF04aJ162eqBHA=
https://media.gettyimages.com/photos/residents-walk-past-a-destroyed-home-in-the-oldest-quarter-of-on-may-picture-id472427954?k=6&m=472427954&s=612x612&w=0&h=U00K_Ydu1hbuVZ3poUv5AftiYyo1rwV7kw-OiBViAuY=
https://media.gettyimages.com/photos/polish-rescue-workers-and-norwegian-rescue-workers-look-for-among-picture-id471773828?k=6&m=471773828&s=612x612&w=0&h=9ukg_R5-81xBxVRTtEOizbAsXAMBPQLmRU2Y7eNs5lY=
https://media.gettyimages.com/photos/an-earthquake-destroyed-house-nagarkot-picture-id583866305?k=6&m=583866305&s=612x612&w=0&h=QKqtjZa1x6QpG01ilX4ZevkEVrLkQa4k00gAZJK-NdM=
https://media.gettyimages.com/photos/in-this-photo-taken-on-may-13-nepalese-residents-walk-through-rain-a-picture-id473245430?k=6&m=473245430&s=612x612&w=0&h=ciAE7AAcrs_0vsMub50EKtixR9N4ZMQC7Roy_IoFrDE=
https://media.gettyimages.com/photos/indian-ndrf-worker-searching-the-bodies-in-a-collapsed-house-cause-by-picture-id472131614?k=6&m=472131614&s=612x612&w=0&h=_Tofc5Y8cUeja-YZBtYakGdxnWBKoqfWhUjbhSyTHeE=
https://media.gettyimages.com/photos/woman-holds-up-a-stone-among-the-debris-of-buildings-in-the-bhaktapur-picture-id472247676?k=6&m=472247676&s=612x612&w=0&h=rV7JRyx47rcWoBe2af0XkyJT-gJSDf00_d4ojkQTvu4=
https://media.gettyimages.com/photos/in-this-photograph-taken-on-may-13-nepalese-residents-walk-past-picture-id473251974?k=6&m=473251974&s=612x612&w=0&h=7oo26vuvd4SCRW_R_vR29U8Zvlls56sxKXLxyRNds9s=
https://media.gettyimages.com/photos/boy-pass-through-a-collapsed-abandoned-village-as-hes-carrying-goods-picture-id499707218?k=6&m=499707218&s=612x612&w=0&h=AKu8cnOANtGTD4Zgpeta8Y-66SjAr7PsyQXszOA6W3Y=
https://media.gettyimages.com/photos/nepalese-victims-of-the-earthquake-search-for-belongings-among-debris-picture-id471634626?k=6&m=471634626&s=612x612&w=0&h=OvY5tsgvqy0Sn19JsNaIC0ZStjad5AhIFwp349bMxJY=
https://media.gettyimages.com/photos/nepali-victim-of-the-earthquake-stands-near-his-destroyed-house-on-picture-id472096982?k=6&m=472096982&s=612x612&w=0&h=j2PKQqmmu1nH45V6lMhpk3TUjPgL_zK9jk2NesGrjIA=
https://media.gettyimages.com/photos/nepalese-man-walks-past-damaged-houses-following-an-earthquake-in-on-picture-id474783008?k=6&m=474783008&s=612x612&w=0&h=Y1gC48NZtujWyY2U8-dzht686luag-q_JXo3Gj9PTjM=
https://media.gettyimages.com/photos/nepalese-rescue-personnel-hands-belongings-found-inside-an-apartment-picture-id473237916?k=6&m=473237916&s=612x612&w=0&h=YLolRCBiHDgw3ZCcNoIaryFpjfn7wqD0m99cQfhZUw0=
https://media.gettyimages.com/photos/truck-is-covered-in-debris-from-a-collapsed-building-on-april-26-2015-picture-id471208394?k=6&m=471208394&s=612x612&w=0&h=r_0VH0k1JWb7IbKzZKKLi-xcEVAmTzuXP-Nl21Q6Ouk=
https://media.gettyimages.com/photos/people-dig-in-the-ruins-of-homes-in-bhaktapur-a-major-79-earthquake-picture-id472189886?k=6&m=472189886&s=612x612&w=0&h=QDA5zn9S6EOmtT-44eo1IxG7FWXOZvqj2Ei0biM9Ms4=
https://media.gettyimages.com/photos/nepalese-rescue-team-members-with-a-sniffer-dog-search-for-survivors-picture-id473047066?k=6&m=473047066&s=612x612&w=0&h=rHFq3kgVWP84QXqQEy0XuELmX3V62otQv958K8HbpHg=
https://media.gettyimages.com/photos/fiftysevenyear-old-woman-is-carried-by-her-son-on-a-basket-on-may-14-picture-id473275828?k=6&m=473275828&s=612x612&w=0&h=rxWp_7eTFQEHEVDKzLoOTPgTM-NkTyDmOUgTlieLt4Q=
https://media.gettyimages.com/photos/people-walk-past-destroyed-buildings-in-chautara-nepal-a-major-79-picture-id472111112?k=6&m=472111112&s=612x612&w=0&h=1G7TpU6utJc_tLY49imXLFeCcmVeGDzYK1QqGQglkE4=
https://media.gettyimages.com/photos/people-search-amidst-the-rubble-of-collapsed-houses-in-bhaktapur-on-picture-id471361278?k=6&m=471361278&s=612x612&w=0&h=CdKhTai4Y7jndc_2RryoAqRRv4zxldWjITBAh3mgTxE=
https://media.gettyimages.com/photos/woman-carries-a-bucket-of-water-near-debris-from-collapsed-houses-on-picture-id471809944?k=6&m=471809944&s=612x612&w=0&h=oq1YDhBIahLaN2YtABJWHp5lSQFQDRlQH9QMmPRiSpY=
https://media.gettyimages.com/photos/kathmandu-scooter-picture-id583327295?k=6&m=583327295&s=612x612&w=0&h=vxs5pO3iw5BkjyIDT3XiYWlZpgpMLEYLdL2nQYzqSCs=
https://media.gettyimages.com/photos/nepalese-victims-of-the-earthquake-search-for-their-belongings-among-picture-id471487602?k=6&m=471487602&s=612x612&w=0&h=xmoqdPDLNa9BcglsZaH5-4AxRKPcwkyCMz-pyUG_eI0=
https://media.gettyimages.com/photos/young-student-runs-in-a-street-covered-by-debris-from-collapsed-on-picture-id482259456?k=6&m=482259456&s=612x612&w=0&h=FN8BxQxoDG_iEcC0XRjO1Trplev_qsNcE8U8n43-SIk=
https://media.gettyimages.com/photos/batrice-le-bohec-this-photo-taken-on-may-3-2015-shows-nepalese-the-picture-id472294944?k=6&m=472294944&s=612x612&w=0&h=CywKFhUsx3hYD39jO4VV8lBB7fCKAq8q1DO8XEA7WCA=
https://media.gettyimages.com/photos/nepalese-labourers-work-on-the-reconstruction-of-destroyed-buildings-picture-id479028486?k=6&m=479028486&s=612x612&w=0&h=2qNYFLOpcxRllxkRBMnwGjkjdkXHYfwE88oKiFc9RMc=
https://media.gettyimages.com/photos/woman-is-leaving-from-her-damaged-house-where-rubbles-are-everywhere-picture-id499679254?k=6&m=499679254&s=612x612&w=0&h=PZeAbfOlQYgXd12Sdn0sOvwC0KWgCFDvzM-ODeEO-Ks=
https://media.gettyimages.com/photos/boy-rides-bicycle-in-front-of-historic-buildings-damaged-by-nepals-picture-id471405340?k=6&m=471405340&s=612x612&w=0&h=RL-cn31Il_b0pL1CRafSZs_11R240DeWuhzNXJ5tQos=
https://media.gettyimages.com/photos/nepalese-people-search-for-belongings-from-their-damaged-homes-in-picture-id472047222?k=6&m=472047222&s=612x612&w=0&h=VOG--tUZ6QLokU9NM8tDhEFif7TTATErGR4rFxDbbLY=
https://media.gettyimages.com/photos/woman-walks-pass-the-debris-of-a-destroyed-house-at-dharmasthali-in-picture-id472565120?k=6&m=472565120&s=612x612&w=0&h=CzlGIvXhe7iq4Ipi-bbT_ygbX6hdoxiGrFkgBt4VnQY=
https://media.gettyimages.com/photos/body-of-the-victim-trapped-in-the-debris-seen-after-79-magnitude-in-picture-id471081276?k=6&m=471081276&s=612x612&w=0&h=VExY8LhlK5k7Px0LEDdqEQtZaTnp4IgFSgadwTsFjnE=
https://media.gettyimages.com/photos/combined-army-on-rescue-work-at-sankhu-village-the-nepal-earthquake-picture-id472022808?k=6&m=472022808&s=612x612&w=0&h=Tu6hBlX9eAcF-fbEl_Rs_bqvc52Z7dUD4SqWKdPau7s=
https://media.gettyimages.com/photos/nepalese-woman-finds-her-valuables-in-the-rubble-of-a-collapsed-a-picture-id472111562?k=6&m=472111562&s=612x612&w=0&h=7p0_zsQhfTH6m4BM8P5XCaKW9l6ay4sYGi-qwkwhzWE=
https://media.gettyimages.com/photos/south-american-rescue-team-try-to-rescue-a-young-boy-that-was-to-be-picture-id473072036?k=6&m=473072036&s=612x612&w=0&h=MtAg4T6BwsdZtuP20s9qavv1ygl2A8u0s_AzTbSqJ9U=
https://media.gettyimages.com/photos/young-girl-carries-bricks-from-the-rubble-of-her-fallen-home-on-may-1-picture-id472304138?k=6&m=472304138&s=612x612&w=0&h=bmFiFyMk8U-W0J44v0mct-NVLGtncOhr9K6OiCAROLI=
https://media.gettyimages.com/photos/nepalese-woman-searches-for-her-belongings-among-the-rubble-of-her-picture-id471584868?k=6&m=471584868&s=612x612&w=0&h=BrhdRf-C5THh8_U1b8LnOeWAk6xk1SaFp4o_2Jsg1IM=
https://media.gettyimages.com/photos/nepalese-people-carry-their-belongings-from-their-destroyed-homes-as-picture-id471487436?k=6&m=471487436&s=612x612&w=0&h=jHMIQh-lPIjA7H3C8eRTbgQntFrT5bEahXqJLwtycQc=
https://media.gettyimages.com/photos/soldiers-standing-at-the-disaster-site-as-the-diggers-remove-the-of-picture-id473068912?k=6&m=473068912&s=612x612&w=0&h=1Ad5iy5mWPpN8ezC04fwnR3Ky47SFlvTVYGwkWlZKW4=
https://media.gettyimages.com/photos/member-of-police-forces-walk-down-a-street-covered-in-debris-after-picture-id471207784?k=6&m=471207784&s=612x612&w=0&h=U_fgD5SA4YrHq-omXwyrc-QqaeKQIR5sNHZBROFMRVQ=
https://media.gettyimages.com/photos/indian-ndrf-and-nepal-police-seen-during-a-rescue-operation-on-may-01-picture-id471869054?k=6&m=471869054&s=612x612&w=0&h=VM-jfN1HcN_kXBjywCaeVe8CreS2MY5on4sjatmbkkQ=
https://media.gettyimages.com/photos/nepalese-victims-of-the-earthquake-search-for-belongings-among-debris-picture-id471632666?k=6&m=471632666&s=612x612&w=0&h=ibi-kqSILrBUuEhI7_1XSCGpPqYxXEOie2XKWKHnKj0=
https://media.gettyimages.com/photos/nepalese-woman-searches-for-belongings-amidst-rubble-at-the-heritage-picture-id471484324?k=6&m=471484324&s=612x612&w=0&h=rbFFMxLdOI86yJh1Las3RfHLEZz8tjV782sJkePyPFM=
https://media.gettyimages.com/photos/hotel-destroyed-by-earthquake-picture-id587376165?k=6&m=587376165&s=612x612&w=0&h=V9CM2T8mxEmRNTVw08tH1onUVqMoxKG-fSIKPSL0yXI=
https://media.gettyimages.com/photos/nepalese-earthquake-victims-clear-of-debris-from-their-home-on-may-1-picture-id471827074?k=6&m=471827074&s=612x612&w=0&h=03foZDYxMXv9_x-StNihacUZoKjOT_wF0WWB_C7Rj9E=
https://media.gettyimages.com/photos/woman-gets-water-from-a-well-next-to-damaged-stupa-in-bungamati-on-picture-id472567904?k=6&m=472567904&s=612x612&w=0&h=UDSH7OSkO5nGfY_82v3bPUgUYSO6V6bfz_hxGyq6DBo=
https://media.gettyimages.com/photos/nepalese-people-walk-past-damaged-houses-at-trishuli-in-nuwakot-of-picture-id472129122?k=6&m=472129122&s=612x612&w=0&h=34RaGsKBlkNLctLH11OuDnWvCh_d8IYzLT0l3pJyZcc=
https://media.gettyimages.com/photos/weeks-after-the-powerful-deadly-earthquake-a-view-of-the-oldest-city-picture-id499709524?k=6&m=499709524&s=612x612&w=0&h=-R6hRR719nob6Kc9NK7nzbvUyJFDYITsH-SzTmE5HUM=
https://media.gettyimages.com/photos/child-plays-in-the-rubble-of-a-building-in-bhaktapur-a-major-79-hit-picture-id472189820?k=6&m=472189820&s=612x612&w=0&h=Y1r9GaueEucCLluRxXNAv0At7bhKwV6iEWGdxo_GeWs=
https://media.gettyimages.com/photos/man-walks-through-rubble-in-shanku-on-may-6-2015-in-kathmandu-nepal-a-picture-id472357810?k=6&m=472357810&s=612x612&w=0&h=GYx-wMvjrH2ZCd4p7EzzAuFIMLyYLX_II7rIWehXGqk=
https://media.gettyimages.com/photos/people-walk-past-the-ruins-in-bhaktapur-a-major-79-earthquake-hit-picture-id472189884?k=6&m=472189884&s=612x612&w=0&h=dX_OLZ0Rz8wB2lNXnbML0RP4nNqoxqhWTMps7AHQBzE=
https://media.gettyimages.com/photos/nepali-police-and-residents-remove-rubble-from-the-site-of-the-rato-picture-id472847010?k=6&m=472847010&s=612x612&w=0&h=xTSIPFE9gh2CDpMoKPB1_aa6loHyPsg6hFGDihZ9zkY=
https://media.gettyimages.com/photos/voluntary-workers-continue-to-search-through-the-rubble-at-the-lacke-picture-id471522058?k=6&m=471522058&s=612x612&w=0&h=oBpC4yRI8PdxPpliuIqIcqQbx-1psbBWoWoQdDOX0uI=
https://media.gettyimages.com/photos/youth-carrying-clothe-near-in-a-debris-of-houses-at-new-bus-park-the-picture-id472131610?k=6&m=472131610&s=612x612&w=0&h=_Rww3hnhRZtjeN1AEdp5AekQkdUG8GbzOH1R2ulOkXY=
https://media.gettyimages.com/photos/destroyed-building-at-durbar-square-in-kathmandu-nepal-on-june-18-picture-id477616980?k=6&m=477616980&s=612x612&w=0&h=U6kTkOnqnUEBj2Jvb_jBuglRc2IM9EO922AEot7HAOU=
https://media.gettyimages.com/photos/nepali-ranger-soldiers-remove-debris-from-a-collapsed-building-on-may-picture-id471914074?k=6&m=471914074&s=612x612&w=0&h=RmguCwDCDpIjobktBffVNKlwhGZASErhoir7AzmaeGQ=
https://media.gettyimages.com/photos/nepalese-police-and-army-personnel-clear-rubble-at-the-narayan-hindu-picture-id474180556?k=6&m=474180556&s=612x612&w=0&h=svtj-hIj4Hz1xF51bt20eVQ6pnr8nH_jquVdVdSNYD0=
https://media.gettyimages.com/photos/people-search-for-their-belongings-from-the-debris-of-houses-which-picture-id471873324?k=6&m=471873324&s=612x612&w=0&h=zM0Ct2_ZMNtz4Bwyx7VK4bKB9xLYx6ZtkhH2zFdKlBA=
https://media.gettyimages.com/photos/local-residents-remove-debris-on-may-4-2015-in-bhaktapur-nepal-a-79-picture-id472550180?k=6&m=472550180&s=612x612&w=0&h=ovnJOWr1BQWjXrAP7_TZI4La5_Ox774pF6sY82Ov3rs=
https://media.gettyimages.com/photos/women-prepare-a-meal-amongst-their-destroyed-house-in-shanku-on-april-picture-id471611934?k=6&m=471611934&s=612x612&w=0&h=vhOYGNMwL9A1TlPfOLXT_-IMKKStdH64W7QkeM6JK7I=
https://media.gettyimages.com/photos/man-is-pictured-front-of-his-damaged-house-at-the-thumka-tole-village-picture-id499679322?k=6&m=499679322&s=612x612&w=0&h=QEIAnhnQnLrO9yF2N0d-PmBatRJXEYocHxsK8SX50NU=
https://media.gettyimages.com/photos/people-living-on-collapsed-house-at-sankhu-village-the-nepal-of-2015-picture-id472022906?k=6&m=472022906&s=612x612&w=0&h=AAQjtTKi1WNKWiuMpiI9185N9hd6gyCNmDPrMyNS2Rk=
https://media.gettyimages.com/photos/nepalese-earthquake-victims-take-a-break-as-they-search-for-their-picture-id471517758?k=6&m=471517758&s=612x612&w=0&h=q3ySKxA5zKSFYY47BECepP6G0IUyaDvjj84yi8aGHEI=
https://media.gettyimages.com/photos/young-girl-salvages-books-from-her-collapsed-house-on-may-1-2015-in-picture-id471809996?k=6&m=471809996&s=612x612&w=0&h=GdDDi2h8PXK-gQNjmdTtGIwvjhnkJCgqrcJoUyTbR-U=
https://media.gettyimages.com/photos/pile-of-rubble-sits-beside-a-welcome-sign-standing-among-destroyed-picture-id476329886?k=6&m=476329886&s=612x612&w=0&h=gxw9Ci6BYVF2EHuzG3wAD8cULIXZdC2OXFqhJgX9CPk=
https://media.gettyimages.com/photos/nepalese-victims-of-the-earthquake-search-for-their-belongings-among-picture-id471487458?k=6&m=471487458&s=612x612&w=0&h=aIWfX4AjlM3HLOpbKLMfsw1ePTQVqi4LEtEFGrVCJew=
https://media.gettyimages.com/photos/rescue-officials-search-through-rubble-in-the-earthquake-damaged-area-picture-id471521710?k=6&m=471521710&s=612x612&w=0&h=mq_XfQmrzBR4OcGq5Rstc8K5GUTSdwoK7ySfS1rESHo=
https://media.gettyimages.com/photos/nepal-army-and-volunteers-clear-the-debris-at-hanuman-dhoka-area-on-picture-id471356346?k=6&m=471356346&s=612x612&w=0&h=qmXZD_sYRr65DyA17GAlcO3U5cvRu0f_rXXddx5eM68=
https://media.gettyimages.com/photos/woman-walks-past-earthquake-destruction-picture-id583869677?k=6&m=583869677&s=612x612&w=0&h=9YB8o7aoU1ofjCKE3HCQkudYwkyRo7Ul8scTAK67JPo=
https://media.gettyimages.com/photos/people-speak-near-the-ruins-in-bhaktapur-a-major-79-earthquake-hit-picture-id472189838?k=6&m=472189838&s=612x612&w=0&h=W0jYNTJVxvJG8Q3ae1xhDSL9o1FEyJRJdi8m82mg8y4=
https://media.gettyimages.com/photos/nepalese-resident-sits-among-the-ruins-of-a-collapsed-house-after-an-picture-id474085992?k=6&m=474085992&s=612x612&w=0&h=OqCO4NSSdze_cRQFjVLblLjljD9TU4tvj4ipEA3malY=
https://media.gettyimages.com/photos/nepalese-victims-of-the-earthquake-search-for-their-belongings-among-picture-id471487632?k=6&m=471487632&s=612x612&w=0&h=A4kMzqdjLQRSV2pvQYKBe6_Wh1D9zYzWFkXv2PUvhEo=
https://media.gettyimages.com/photos/nepal-women-taking-selfie-earthquake-picture-id583374347?k=6&m=583374347&s=612x612&w=0&h=6AHsy5RPeMG9ISYD7QEYGBQmdVrlUdiK0vjwb32_LfE=
https://media.gettyimages.com/photos/volunteers-and-armies-removing-debris-at-a-temple-in-thapathali-the-picture-id472411178?k=6&m=472411178&s=612x612&w=0&h=N7sHQE7DPDc-TLvYW8iL6FEfKHT4yVAuVsfPaEFhcBc=
https://media.gettyimages.com/photos/nepalese-victims-of-the-earthquake-stand-next-to-debris-of-collapsed-picture-id471630844?k=6&m=471630844&s=612x612&w=0&h=K7aX1T_B-AkvI07A1Xs4_tH9Pz8STuRNjLDRjxo5eRc=
https://media.gettyimages.com/photos/man-collects-belongings-along-the-damaged-houses-in-dharmasthali-picture-id473693506?k=6&m=473693506&s=612x612&w=0&h=qSX0p1vfW1dS0eZ4L1jSj48I3rVWuCUr8pYyVZOw9wc=
https://media.gettyimages.com/photos/pedestrian-walks-past-destroyed-houses-in-the-village-of-satungal-on-picture-id472201414?k=6&m=472201414&s=612x612&w=0&h=bgg0ZaraRdi8-MZAWcyRmbqzcJqE3vH8IKkZRnnpq88=
https://media.gettyimages.com/photos/nepalese-victims-of-the-earthquake-search-for-their-belongings-among-picture-id471487338?k=6&m=471487338&s=612x612&w=0&h=ta8N0vZzD0NMaITFA2Zr6XkFNtfD6IgQKv5AUECXpjA=
https://media.gettyimages.com/photos/korean-emergency-team-members-help-to-clear-debris-from-collapsed-on-picture-id482259540?k=6&m=482259540&s=612x612&w=0&h=6oMXhAL2igCt6LG-YkgDDtCEIRexXV0BKkXaqfOfL_w=
https://media.gettyimages.com/photos/nepalese-people-walk-among-the-debris-of-houses-after-a-powerful-on-picture-id471409728?k=6&m=471409728&s=612x612&w=0&h=lHafdqq45JmkXyWxDKbbphdxMjy64QM7yFsa3dj78Fw=
https://media.gettyimages.com/photos/policeman-load-debris-from-the-basantpur-darbar-square-that-collapsed-picture-id472285910?k=6&m=472285910&s=612x612&w=0&h=eY477TbuDkFEM-kx0DEy_Hto-kOGtjDmPfTH8l0IA40=
https://media.gettyimages.com/photos/nepalese-victims-of-the-earthquake-search-for-belongings-among-debris-picture-id471631604?k=6&m=471631604&s=612x612&w=0&h=ctmPH3qBSb5E4eynv0ExZOFa04wYVW1ocVS9Ei232Mc=
https://media.gettyimages.com/photos/nepalese-people-collect-water-at-durbar-square-a-unesco-world-site-picture-id471487518?k=6&m=471487518&s=612x612&w=0&h=idj3vOVAper2jLj4PvAWQOy19Q0VlhxHIEUQjGwBAQI=
https://media.gettyimages.com/photos/women-walk-past-downed-power-lines-in-bhaktapur-a-major-79-earthquake-picture-id472286022?k=6&m=472286022&s=612x612&w=0&h=SyHVVg_fYEV-ycPowwPO6nNtVQz-CB5JBoNYcXxMkjg=
https://media.gettyimages.com/photos/volunteers-and-emergency-workers-search-for-bodies-buried-under-the-picture-id471335132?k=6&m=471335132&s=612x612&w=0&h=ViNtBshrS4_nP7nBzhJWPMpYgn00jdRiLrkel82eP8I=
https://media.gettyimages.com/photos/man-dumps-debris-out-of-a-window-during-the-cleanup-process-in-a-79-picture-id472375630?k=6&m=472375630&s=612x612&w=0&h=iDb8Nr08m-e7Pnz-EgX7ut5tVRSOvnvllODDZmMwd9w=
https://media.gettyimages.com/photos/people-ride-past-the-ruins-of-homes-in-bhaktapur-a-major-79-hit-on-picture-id472189864?k=6&m=472189864&s=612x612&w=0&h=Z9pjzJfW3W1SMwvVAKrEB5owjsKrc4xcmFUCkXbve1I=
https://media.gettyimages.com/photos/nepalese-army-personnel-search-through-the-rubble-at-the-earthquake-picture-id471398776?k=6&m=471398776&s=612x612&w=0&h=U36DMk1ylrLpUjhP0DAqE6X0Pc22agZuW44ZrhbuSjY=
https://media.gettyimages.com/photos/people-gather-in-kathmandus-durbar-square-a-unesco-world-heritage-picture-id471067174?k=6&m=471067174&s=612x612&w=0&h=Hb08LlPEJ6R6WFzR_m-3C12ZH5fSg_cltfQagDKGpSE=
https://media.gettyimages.com/photos/an-elderly-woman-walks-through-rubble-and-debris-picture-id583368421?k=6&m=583368421&s=612x612&w=0&h=3BHmAfjpZpx3yLC4OdFhTEKDjaUyWLimGmmys7loT6U=
https://media.gettyimages.com/photos/nepalese-rescue-team-official-searches-for-victims-in-a-collapsed-picture-id473047136?k=6&m=473047136&s=612x612&w=0&h=l5SFsFHEabB9W5uDYTk5vVtVdUiFz6v4Jw2ZZgI8Bs0=
https://media.gettyimages.com/photos/nepalese-earthquake-victims-walk-among-debris-of-collapsed-buildings-picture-id471517734?k=6&m=471517734&s=612x612&w=0&h=w5wE2-B2WaB7zUh6_itLsjvhU7xWsvsplN8FGa_zczw=
https://media.gettyimages.com/photos/nepalese-victims-of-the-eartquake-buy-vegetables-on-the-street-next-picture-id471632292?k=6&m=471632292&s=612x612&w=0&h=qICrxjuy5LW5hgHsh0bOVx06QlnVeqj2i-b4ow04tJ0=
https://media.gettyimages.com/photos/people-search-amidst-the-rubble-of-collapsed-houses-in-bhaktapur-on-picture-id471361282?k=6&m=471361282&s=612x612&w=0&h=jaIi-82sg1LDRzGHUajS0SVkmeubpbkQqMBW-Y-nr7k=
https://media.gettyimages.com/photos/boy-plays-on-the-collapsed-house-in-sankhu-village-in-kathmandu-nepal-picture-id473571438?k=6&m=473571438&s=612x612&w=0&h=gG-VmhYV_2A2e8SablAF1u6xNJx62kJk80TYRNdxaKA=
https://media.gettyimages.com/photos/man-runs-down-a-street-covered-in-debris-after-buildings-collapsed-on-picture-id471208398?k=6&m=471208398&s=612x612&w=0&h=LJustYgP1FO7iWw-rBQdZh8odIYpbu_evUxQUVEiZfE=
https://media.gettyimages.com/photos/nepalese-woman-walking-through-streets-covered-in-the-debris-from-picture-id472304106?k=6&m=472304106&s=612x612&w=0&h=lOIqtfukZr2CBCcN_Vq1zQKdxx77qqdtIHxoWYDlimg=
https://media.gettyimages.com/photos/nepalese-pedestrians-walk-past-the-remains-of-destroyed-buildings-in-picture-id479028460?k=6&m=479028460&s=612x612&w=0&h=C1ThmkOFcl3ODt5PpWwieqen-feoNzLaMGzUwyE8ZXo=
https://media.gettyimages.com/photos/volunteers-pick-up-entire-bricks-from-the-collapsed-temples-in-order-picture-id499675594?k=6&m=499675594&s=612x612&w=0&h=iMo3-Fo13aN4PNVCfbk2wfZnbFWXO1kfdIMcTV7y2Y0=
https://media.gettyimages.com/photos/two-women-survey-the-rubble-from-fallen-homes-on-may-1-2015-in-nepal-picture-id472304108?k=6&m=472304108&s=612x612&w=0&h=Kjgm5CM03mbUucCKVIg7_KNg-Df3yy1rpVTj8v7Ymx0=
https://media.gettyimages.com/photos/nepalese-people-rescue-items-from-the-debris-of-houses-damaged-in-picture-id471429414?k=6&m=471429414&s=612x612&w=0&h=QajExyeNbeh7nZfSW4VAAu5QjDa_nGmlH9zXSpw-BWI=
https://media.gettyimages.com/photos/man-clears-debris-from-a-collapsed-home-on-july-29-2015-in-bhaktapur-picture-id482259506?k=6&m=482259506&s=612x612&w=0&h=t73H54SsFPKuUAttbQtQVylAtVviGekbmbbJS1wYPho=
https://media.gettyimages.com/photos/napoli-army-search-through-the-rubble-of-building-for-the-bodies-of-picture-id472112796?k=6&m=472112796&s=612x612&w=0&h=aBsCe6FOLhb5BPRpdpDy-b9QZ6_bCMDjh1u4RuX_SKE=
https://media.gettyimages.com/photos/rescue-team-officials-with-a-sniffer-dog-search-for-survivors-at-a-picture-id473047140?k=6&m=473047140&s=612x612&w=0&h=1W2fE1CqtIiB1hhq-e_xyWxPk1mos8_fAhFAONteWeg=
https://media.gettyimages.com/photos/young-man-speaks-on-the-phone-in-front-of-a-collapsed-building-in-the-picture-id471071756?k=6&m=471071756&s=612x612&w=0&h=_0NEl7CyTmKu9A_ndm9rhnMyQ1X7-ShH2olpXh2Tf6w=
https://media.gettyimages.com/photos/buildings-collapsed-after-the-fresh-earthquake-on-may-14-2015-in-picture-id473278694?k=6&m=473278694&s=612x612&w=0&h=MzaEId5Rr4lyfOPLsxPi3Gq9M-3WYZ5YvR5KIYJyU7g=
https://media.gettyimages.com/photos/nepalese-victims-of-the-earthquake-search-for-belongings-among-debris-picture-id471634630?k=6&m=471634630&s=612x612&w=0&h=e79chfs_vFs4a0R_--Mr1mmqcz0KgsFDTru1juXkNlE=
https://media.gettyimages.com/photos/nepalese-rangers-soldiers-walk-among-debris-of-houses-on-april-29-in-picture-id471486758?k=6&m=471486758&s=612x612&w=0&h=SOaxh-QPj8m5onZzp5_38Ol4wjfeqeSVeV_WtN3UVnE=
https://media.gettyimages.com/photos/armies-from-different-countries-joined-forces-during-the-search-and-picture-id471879784?k=6&m=471879784&s=612x612&w=0&h=qCfUL9PqvSs5V6VwUPKGfTaq0skCstK1ayNhYYV1iDY=
https://media.gettyimages.com/photos/nepalese-man-carries-furniture-that-he-saved-from-the-debris-of-his-picture-id473166120?k=6&m=473166120&s=612x612&w=0&h=2Q6nLnzoWD9jxiDg3TjpkwJ3-2qEejpbCDuivquUTD8=
https://media.gettyimages.com/photos/nepalese-man-salvage-essential-items-from-the-debris-of-their-homes-picture-id471679704?k=6&m=471679704&s=612x612&w=0&h=sTecYm5GD5cAvcUAJwkzWrs7WEzbeslAFRRjJLBRoKM=
https://media.gettyimages.com/photos/earthquake-survivors-begin-to-dismantle-the-remains-of-fallen-on-29-picture-id472304092?k=6&m=472304092&s=612x612&w=0&h=sdiiddH6YlmxEexxw5AuUugLRfOvBdBKcfxAilhPyCI=
https://media.gettyimages.com/photos/people-walk-past-ruined-homes-in-bhaktapur-a-major-79-earthquake-hit-picture-id472285982?k=6&m=472285982&s=612x612&w=0&h=LoX2wVTcj3ZWAlBaXqWYjVXJZq580tgZWIxC5B-dETI=
https://media.gettyimages.com/photos/street-scene-earthquake-rubble-picture-id583344115?k=6&m=583344115&s=612x612&w=0&h=B7eQZf0f4LRvfoqj9vHXENYiAovDP2iJ5WYDslS6R3A=
https://media.gettyimages.com/photos/nepalese-resident-walks-past-damaged-homes-in-the-village-of-ungul-in-picture-id472968958?k=6&m=472968958&s=612x612&w=0&h=OmKsNlAzwLv3pLRluGDJ0Pwk98Jb9Di_mXjcnYgxmKw=
https://media.gettyimages.com/photos/people-are-walking-near-the-debris-of-colapsed-buildings-at-hanuman-picture-id471879810?k=6&m=471879810&s=612x612&w=0&h=0bp-vcORw1uVyzNedmuFJhTEUoVG_anfj95Z37wYa_g=
https://media.gettyimages.com/photos/volunteers-and-emergency-workers-search-for-bodies-buried-under-the-picture-id471335140?k=6&m=471335140&s=612x612&w=0&h=2xRi54ShPu11ZqGNlfA6_4LMEbyg2GtLMY9XGFmGlPo=
https://media.gettyimages.com/photos/rundown-houses-picture-id560512345?k=6&m=560512345&s=612x612&w=0&h=W02tFra56y61f46w7MlhPtz2S_EraaoDy62hxMRUE1w=
https://media.gettyimages.com/photos/nepalese-military-personnel-remove-debris-in-search-of-survivors-picture-id473098040?k=6&m=473098040&s=612x612&w=0&h=ynqjXeSjiFOvh8Ob3dfL0tqOxVLA5v58Xkiy_UXD-X0=
https://media.gettyimages.com/photos/nepalese-women-walks-past-damaged-houses-following-an-earthquake-in-picture-id474782886?k=6&m=474782886&s=612x612&w=0&h=aDmBHSXjT-Z0JB7BK3V6-QEg9gwpFY6bc0Uz1aeUtjM=
https://media.gettyimages.com/photos/sculptures-stand-among-rubble-of-a-destroyed-temple-in-the-unesco-picture-id471585362?k=6&m=471585362&s=612x612&w=0&h=eWbMSwibZI7YcmWHuNHZizaaRTGmmODMNwv4u65wPZI=
https://media.gettyimages.com/photos/nepalese-earthquake-victim-man-sitands-on-top-of-debris-on-his-house-picture-id471814556?k=6&m=471814556&s=612x612&w=0&h=8STbR5oL1JgSU3R7iXlfTViQRXg0ue4AMD6KkyFpgOw=
https://media.gettyimages.com/photos/nepalese-woman-runs-past-the-damaged-building-in-bhaktapur-on-the-a-picture-id473242344?k=6&m=473242344&s=612x612&w=0&h=DUaamoCWVClvtiB27hp93V788dTnV-hHyeVfJak4OrI=
https://media.gettyimages.com/photos/people-search-amidst-the-rubble-of-collapsed-houses-after-a-powerful-picture-id471415214?k=6&m=471415214&s=612x612&w=0&h=6lUym5kMbkUqetFcy4m6ZPFRCixEY_Ut8INvfzz-sQc=
https://media.gettyimages.com/photos/destroyed-houses-nepal-himalya-picture-id471456562?k=6&m=471456562&s=612x612&w=0&h=YZrGAP4mlBkzNNNJ7O0hwgS2CCyscQ1hGx0csjw_FFA=
https://media.gettyimages.com/photos/nepalese-and-indian-army-rescue-personnel-observe-damaged-buildings-picture-id473111178?k=6&m=473111178&s=612x612&w=0&h=0ndU4amyqB0BxCAWK5GSYFsaw_J4e_1VL2NcSL5kQu4=
https://media.gettyimages.com/photos/nepali-denis-risuwa-poses-with-recent-photograph-of-his-17yearold-is-picture-id472944282?k=6&m=472944282&s=612x612&w=0&h=y2_ItU0DD3C6FNMd2MiH4sRrjQRiqUh0WJhB8tq0Wc0=
https://media.gettyimages.com/photos/nepalese-military-person-and-voluntary-workers-remove-block-as-clear-picture-id471895326?k=6&m=471895326&s=612x612&w=0&h=W8A3DldXYXkw2S_GBMI2qmysMBnszIsiNFxnQ63v-fM=
https://media.gettyimages.com/photos/nepalese-woman-carring-her-child-walks-past-the-collapse-building-in-picture-id473571148?k=6&m=473571148&s=612x612&w=0&h=2F8t_aD7wDqrhNZft_cYKv0bOhEM3nyO_uT39lUHJdY=
https://media.gettyimages.com/photos/volunteers-remove-possessions-from-a-damaged-house-on-may-1-2015-in-picture-id472304058?k=6&m=472304058&s=612x612&w=0&h=25zsDwzu1os04-LJvQXFalsoFdOPH4Us5uWghUl7sL4=
https://media.gettyimages.com/photos/nepalese-resident-and-a-policeman-look-for-survivors-or-bodies-inside-picture-id471306234?k=6&m=471306234&s=612x612&w=0&h=HrcpumBfVYJsxyFnfSsZKP3-qLcpU12gt5wwMnj4yS0=
https://media.gettyimages.com/photos/members-of-nepalese-security-forces-stands-guard-near-a-collapsed-in-picture-id472111550?k=6&m=472111550&s=612x612&w=0&h=pS05xRfp_AKr1cHHZsHk_WcoEEhF7xL5KAY4Zzv4Nh0=
https://media.gettyimages.com/photos/residents-look-for-their-belongings-among-the-rubbles-of-their-homes-picture-id471473256?k=6&m=471473256&s=612x612&w=0&h=A2fqCu3exqfy3K5l3BOEdQXpCelwLnZYXwuVcZtzOb0=
https://media.gettyimages.com/photos/batrice-le-bohec-this-photo-taken-on-may-3-2015-shows-nepalese-the-picture-id472294974?k=6&m=472294974&s=612x612&w=0&h=t4gwj2zFv1J_dqcsV0cyarDsfr4l8D8AXmIqp61x9uw=
https://media.gettyimages.com/photos/boy-holding-an-umbrella-passes-near-debris-from-collapsed-buildings-picture-id482259476?k=6&m=482259476&s=612x612&w=0&h=IyciNWaBh2Ty5iSN0F2KotxH_qHpEI3zE3UEJo1jZCo=
https://media.gettyimages.com/photos/earthquake-debris-collection-picture-id583344119?k=6&m=583344119&s=612x612&w=0&h=3wiyn4A97kfbJo0Ety0UQhll8PwfImPwdvVCk1eslLM=
https://media.gettyimages.com/photos/nepalese-earthquake-survivors-removes-rubble-as-he-looks-for-useable-picture-id472938828?k=6&m=472938828&s=612x612&w=0&h=8acCJoyhPjeZqpdWwPL6q18Y_gi0eaCCM06BW2tvg7Q=
https://media.gettyimages.com/photos/people-ride-past-ruined-homes-in-bhaktapur-a-major-79-earthquake-hit-picture-id472285990?k=6&m=472285990&s=612x612&w=0&h=KCtbWB28skac4lmyG7lVFTFo6xf-yg8bBKfZI_mC8Rw=
https://media.gettyimages.com/photos/people-walk-through-the-ruins-in-bhaktapur-a-major-79-earthquake-hit-picture-id472189738?k=6&m=472189738&s=612x612&w=0&h=Gt4xgkHfbRhohS-slkNTV7HfoVXbBFXjVcyNIfXxMls=
https://media.gettyimages.com/photos/cracked-wall-of-the-temple-seen-at-the-swayambhunath-stupa-inside-the-picture-id473575982?k=6&m=473575982&s=612x612&w=0&h=u37YxHl11JDiHb78XZzdEcraoI1yebp4oc8h8K1DPJg=
https://media.gettyimages.com/photos/woman-looks-at-a-collapsed-building-in-the-main-square-on-april-30-picture-id471626688?k=6&m=471626688&s=612x612&w=0&h=69DPmkFRGuV4VOMlL_PLavLpTOX_8N-OIr4p90CqBMM=
https://media.gettyimages.com/photos/nepalese-woman-carries-family-possessions-from-her-home-after-it-was-picture-id472304062?k=6&m=472304062&s=612x612&w=0&h=gCp0ZOZUyXM1qZA4HDE31VHK6I3nYZVs9eQzFh40mK4=
https://media.gettyimages.com/photos/people-carry-their-belongings-amidst-the-rubble-of-collapsed-houses-picture-id471347820?k=6&m=471347820&s=612x612&w=0&h=q7f5eXssKr_Y5pteHf3NevQ5DX_aKSBrKwusDhdE_nM=
https://media.gettyimages.com/photos/child-climbs-a-tree-near-an-earthquake-damaged-home-on-sunday-may-03-picture-id472212068?k=6&m=472212068&s=612x612&w=0&h=yTHkUyyw9DyqdNd90KHmZVbNE0Dk36x09w1NkkOa5ow=
https://media.gettyimages.com/photos/rescue-team-from-holland-brought-dogs-to-look-for-survivors-buried-picture-id471429410?k=6&m=471429410&s=612x612&w=0&h=I6VSGmDrCHJsbc_1CKV5MwFGZtUn0Yzu9_EXOg86Dus=
https://media.gettyimages.com/photos/locals-search-for-their-valuable-goods-among-collapsed-houses-in-in-picture-id473571152?k=6&m=473571152&s=612x612&w=0&h=ZzuJAEYXvK6bCVTmD3TmxQIKnn0dhpFo_Yvn70Xr24Y=
https://media.gettyimages.com/photos/man-walk-pass-the-collapsed-house-at-charuwa-village-some-52-east-picture-id472969428?k=6&m=472969428&s=612x612&w=0&h=eJIo7f5laptFW8Cj4jBeDOxDPF1saQ8paL3Fe0S073c=
https://media.gettyimages.com/photos/nepalese-soldiers-search-through-rubbles-in-the-historical-centre-of-picture-id471480222?k=6&m=471480222&s=612x612&w=0&h=YyAXeV282XelV3ySvuUa73plqunKQejUn2k1plMw4dE=
https://media.gettyimages.com/photos/nepalese-resident-rides-a-bicycle-past-debris-following-an-earthquake-picture-id471203796?k=6&m=471203796&s=612x612&w=0&h=Ox-Oa-WI3VP2e1yUVhcJuRiTpaPQWZqpGIOlhPQfGVE=
https://media.gettyimages.com/photos/suraj-prajapari-shows-his-damaged-house-where-rescue-team-search-for-picture-id471533006?k=6&m=471533006&s=612x612&w=0&h=nudbOonWg6mCEuXWt-nDnARIpMHNmkAZM6TLeea5tJk=
https://media.gettyimages.com/photos/nepali-woman-sits-at-the-debris-of-a-destroyed-house-at-majuwa-onthe-picture-id472855894?k=6&m=472855894&s=612x612&w=0&h=K1DJZEkJu-F9P1ToM2es6W2DOBfBCzLv9_XPT_SVk34=
https://media.gettyimages.com/photos/rescue-work-in-progress-by-indian-ndrf-and-nepal-police-at-the-site-picture-id471873078?k=6&m=471873078&s=612x612&w=0&h=dDMT2fgiZDnCFcDG3NhMnsaFirymdyAVoyo-dkkFL5c=
https://media.gettyimages.com/photos/nepalese-armed-police-force-clearing-rubble-at-kalanki-on-may-17-in-picture-id473722408?k=6&m=473722408&s=612x612&w=0&h=0btfc8B8Y9G4sQ5e2LonCjlVMqIJy0RJak-f5vEJ8uM=
https://media.gettyimages.com/photos/nepalese-cover-their-nose-while-walking-by-the-destroyed-dharahara-a-picture-id471602562?k=6&m=471602562&s=612x612&w=0&h=S9xqFMB9cBnpbJzn8p8Jp1WOLF60I6yOxcoac5mAyCg=
https://media.gettyimages.com/photos/pedestrian-walks-past-destroyed-houses-in-the-village-of-satungal-on-picture-id472201424?k=6&m=472201424&s=612x612&w=0&h=EsES-KI_6lkIcxSNTV2y0NWb2__f6gOwIKY1Mw-_eOM=
https://media.gettyimages.com/photos/people-and-armed-forces-seen-helping-quake-victims-as-powerful-on-picture-id471166618?k=6&m=471166618&s=612x612&w=0&h=4ldG2KNAX-shyhpF9VMA1uQjfiJf5flflJv61i9rr5U=
https://media.gettyimages.com/photos/nepalese-people-walk-past-a-collapsed-bullding-in-kathmandu-after-an-picture-id471066538?k=6&m=471066538&s=612x612&w=0&h=7QPZVaMYeYjZ5RJdRW4DX2a-C4i0UWWh2mmPHp6CLqA=
https://media.gettyimages.com/photos/young-nepalese-boy-looks-back-as-he-walks-among-the-rubble-of-at-picture-id472141068?k=6&m=472141068&s=612x612&w=0&h=WXQOiF8YE0F-tczo_dWvW1cTjhfw_EVNOuVq7KRIZs8=
https://media.gettyimages.com/photos/bricklayers-rebuilding-nepal-picture-id583385363?k=6&m=583385363&s=612x612&w=0&h=laeHQVtzqeHr5btEDd4vcGn8rF4zyJQW75vNkAzVTlk=
https://media.gettyimages.com/photos/people-walk-through-the-ruins-in-bhaktapur-a-major-79-earthquake-hit-picture-id472189816?k=6&m=472189816&s=612x612&w=0&h=PSx3sxje3T7eiApYCNOTRIDVrf12ppDufSqqktqqlPo=
https://media.gettyimages.com/photos/volunteers-and-rescue-team-members-clear-debris-of-a-collapsed-temple-picture-id471335486?k=6&m=471335486&s=612x612&w=0&h=B3CYNHHFdUtksfY6cyrLJlAd4TaBP6MsUlfZibabdck=
https://media.gettyimages.com/photos/man-walks-past-the-ruins-in-bhaktapur-a-major-79-earthquake-hit-on-picture-id472189824?k=6&m=472189824&s=612x612&w=0&h=JXg5l_9UV8gXp3lfVMphKXIcKkXMbSRwvSYe21cCpjc=
https://media.gettyimages.com/photos/people-collect-their-belongings-among-debris-of-a-damaged-building-on-picture-id472060498?k=6&m=472060498&s=612x612&w=0&h=wkUhH8C8bGrkAXeBSK3r9gYtF-wagR0EELI-rZQaaBs=
https://media.gettyimages.com/photos/fairfax-county-emergency-personnel-working-with-usaid-disaster-team-picture-id471774354?k=6&m=471774354&s=612x612&w=0&h=hbwoScO6zrtsGtRwX1URXZR0lPGXYfgnpxRP_PC8OlY=
https://media.gettyimages.com/photos/people-walk-through-the-ruins-in-bhaktapur-durbar-square-a-major-79-picture-id472189664?k=6&m=472189664&s=612x612&w=0&h=3I4MKuLxgRSVAYbIIVf6QqH55jUcQLE5rGuIGLnlLjQ=
https://media.gettyimages.com/photos/nepalese-people-walk-among-the-debris-of-houses-after-a-powerful-on-picture-id471409610?k=6&m=471409610&s=612x612&w=0&h=ONyhPljnWYjsFJ7UL7Kaitm9BgGxNIYjqpxtuFxtbkQ=
https://media.gettyimages.com/photos/nepali-men-walk-pass-the-debris-of-a-destroyed-house-at-dharmasthali-picture-id472559070?k=6&m=472559070&s=612x612&w=0&h=0SGtQ9KuuNFBXrc1VXOtw52Ztccta29cq3-lIJuzdWc=
https://media.gettyimages.com/photos/buildings-collapsed-after-the-fresh-earthquake-on-may-14-2015-in-picture-id473278672?k=6&m=473278672&s=612x612&w=0&h=ek4bbMGFr1SZ0RjqDz5vRphn6xKJhe_QaNXNNAY-eJE=
https://media.gettyimages.com/photos/indian-ndrf-and-nepal-police-seen-during-a-rescue-operation-on-may-01-picture-id471869038?k=6&m=471869038&s=612x612&w=0&h=CvTPnHTwqT7Uwra_b7ZFVdA6-Jg0lEY5hzoutdwNHD0=
https://media.gettyimages.com/photos/nepalese-residents-clear-rubble-from-a-collapsed-house-after-an-in-picture-id474103214?k=6&m=474103214&s=612x612&w=0&h=ru1daifFcFKHJGIbWQRwCS2YBZpHceypeAZuYW4t1RU=
https://media.gettyimages.com/photos/man-walks-through-rubble-of-houses-damaged-by-the-earthquake-in-near-picture-id471415644?k=6&m=471415644&s=612x612&w=0&h=MhVkUoz2Qfoq6XaolmABTcZLugsnRu3EUGWJcwdk5uU=
https://media.gettyimages.com/photos/residents-fetch-water-from-a-water-sprout-in-patan-durbar-square-near-picture-id471414202?k=6&m=471414202&s=612x612&w=0&h=wtjwiSmnQJ8a1OMv9b0EuL_coDprOSNCa7vg1Ps6miI=
https://media.gettyimages.com/photos/diggers-remove-the-debris-of-a-5storey-building-in-balaju-of-after-picture-id473056366?k=6&m=473056366&s=612x612&w=0&h=jkt0Re-azyMTY6xwDsHs-M3Yr4UYeJaD1PTvYZsIUpA=
https://media.gettyimages.com/photos/local-residents-remove-debris-on-may-4-2015-in-bhaktapur-nepal-a-79-picture-id472550244?k=6&m=472550244&s=612x612&w=0&h=r7YCNrwYKhJtrHDm4qS9U2blS-5C7JfAeAhHJmJiIY0=
https://media.gettyimages.com/photos/buildings-destroyed-by-an-earthquake-in-bhaktapur-picture-id558889699?k=6&m=558889699&s=612x612&w=0&h=mJ2UUzghdPc6XphZfKG4qv0OMyUB5A1Qr3I4OynrKr8=
https://media.gettyimages.com/photos/man-walks-pass-the-debris-of-a-destroyed-house-at-dharmasthali-in-on-picture-id472559032?k=6&m=472559032&s=612x612&w=0&h=nULULhpVZGdsN7dj9Nx6SdVEG-eq7COMs3NC2OTxkbY=
https://media.gettyimages.com/photos/nepalese-rescue-workers-and-onlookers-gather-at-kathmandus-durbar-a-picture-id471067148?k=6&m=471067148&s=612x612&w=0&h=oUJsgWVIlgGqyj7XjgZzSKjgQAqCxKSOBJ74HnWmtvk=
https://media.gettyimages.com/photos/in-this-photograph-taken-on-may-13-nepalese-residents-walk-through-picture-id473245122?k=6&m=473245122&s=612x612&w=0&h=3kZ5m382TXyFCVCXWA2YNwvOgSwN7XuyCZv_wxmb2_0=
https://media.gettyimages.com/photos/people-search-amidst-the-rubble-of-collapsed-houses-in-bhaktapur-on-picture-id471362918?k=6&m=471362918&s=612x612&w=0&h=kemwVDQ8GDeVFB1o7DgiEqvawZYwBs3c2t6qwjiepd0=
https://media.gettyimages.com/photos/members-of-indian-ndrf-and-nepal-police-seen-during-a-rescue-on-may-picture-id471869050?k=6&m=471869050&s=612x612&w=0&h=CZ4InO2NOPyPBqYtYmDSGTvXBsUYuER2TFKkj-nus9o=
https://media.gettyimages.com/photos/street-lined-by-earthquake-hit-houses-picture-id590957501?k=6&m=590957501&s=612x612&w=0&h=BQdZ6MiJsRDG767g69FO2VEmTXtKOZkbUjFWbH5TdgE=
https://media.gettyimages.com/photos/swayambhunath-damaged-after-the-major-earthquake-picture-id558887791?k=6&m=558887791&s=612x612&w=0&h=O4D8EbUHOIBGECkZl6Dt3UiSgiNZ-jHhwuG2kace9A0=
https://media.gettyimages.com/photos/this-photograph-taken-on-may-4-shows-a-villager-walking-through-in-picture-id472204714?k=6&m=472204714&s=612x612&w=0&h=-RPCF52Qo3L9K7m0k6vEEUKl9yHytVeyG6T2vd8vlqg=
https://media.gettyimages.com/photos/volunteers-and-army-remove-debris-at-a-temple-at-thapathali-the-picture-id472410898?k=6&m=472410898&s=612x612&w=0&h=r56-0TrkLbzU3hVYmXIjKq6nwx26lRvWefl_oawjrZc=
https://media.gettyimages.com/photos/buddhist-monk-sits-in-front-of-the-damage-temple-at-swayambhunath-picture-id471424792?k=6&m=471424792&s=612x612&w=0&h=LIwkZ1o-w1V9TXoNo16a2aQOJ_6ygz63Zv2ONOADSkQ=
https://media.gettyimages.com/photos/girl-searching-through-the-rubble-of-a-fallen-building-on-april-28-picture-id472304060?k=6&m=472304060&s=612x612&w=0&h=v0QH0UwpOPJWsrLyFnTkUF5YLh5nYtHp7KHy4X_sPs0=
https://media.gettyimages.com/photos/man-walks-across-the-rooftops-of-collapsed-buildings-on-april-29-2015-picture-id471518020?k=6&m=471518020&s=612x612&w=0&h=71M-cJB2cRtCvpO8o4HhvMWN30eOdYHhgOd05RTsZIM=
https://media.gettyimages.com/photos/nepalese-residents-clear-rubble-from-a-collapsed-house-after-an-in-picture-id474093824?k=6&m=474093824&s=612x612&w=0&h=LswFa8x907O6LXkBdcDKqPJGFmH3EeotmrPZJ_lSmFc=
https://media.gettyimages.com/photos/people-search-through-the-rubble-at-the-earthquake-damaged-durbar-in-picture-id471398802?k=6&m=471398802&s=612x612&w=0&h=Ek648secBbSD34O8sE0cZchqE4netug-IR3NWdYDYDI=
https://media.gettyimages.com/photos/nepalese-youth-volunteers-collect-belongings-from-a-damaged-house-at-picture-id471937478?k=6&m=471937478&s=612x612&w=0&h=OQIyXx3jLe_50odB5HJ7ISsgEZCXlViZiDTDtXSuBSc=
https://media.gettyimages.com/photos/nepal-army-and-volunteers-clear-the-debris-at-hanuman-dhoka-area-on-picture-id471356240?k=6&m=471356240&s=612x612&w=0&h=icad5tNDklvCvaQllTJiL5fY28GwT026eRy6CQ86Mw0=
https://media.gettyimages.com/photos/people-walk-in-front-of-one-of-the-oldest-high-schools-in-kathmandu-picture-id471418440?k=6&m=471418440&s=612x612&w=0&h=jQVWs96bPIo0bsvmZcSi8-LKaFSraH_JoHC_SfFvcqI=
https://media.gettyimages.com/photos/damaged-houses-are-seen-from-an-indian-army-helicopter-at-lapu-in-the-picture-id471409234?k=6&m=471409234&s=612x612&w=0&h=csiYWSqkfkaL9rLtOH2OSjwX5Q1vPQPF4P7Va-NFS40=
https://media.gettyimages.com/photos/nepali-women-sits-at-the-debris-of-a-destroyed-house-at-majuwa-onthe-picture-id472856114?k=6&m=472856114&s=612x612&w=0&h=RthIN52aJeefay558nVNjxKZpcqm40n78zi0e4sE0ak=
https://media.gettyimages.com/photos/man-crosses-a-street-covered-by-debris-from-nearby-collapsed-on-30-picture-id471626376?k=6&m=471626376&s=612x612&w=0&h=Xix8KzA_ME0wIpayQNDVQKqxR0gMoD2sMUQvA8yJHvc=
https://media.gettyimages.com/photos/nepalese-victims-of-the-earthquake-sit-as-the-have-a-chat-next-to-a-picture-id471627832?k=6&m=471627832&s=612x612&w=0&h=vPpbT8p21Et-DKp-djNuoaWcRtbAUTZLMxUIac2y7AQ=
https://media.gettyimages.com/photos/people-dig-in-the-ruins-of-homes-in-bhaktapur-a-major-79-earthquake-picture-id472190180?k=6&m=472190180&s=612x612&w=0&h=MbAA3OERGHtMWWe5gCymGolnJ_uuPnltZFik6trCpw0=
https://media.gettyimages.com/photos/member-of-the-nepali-rescue-team-searches-for-survivors-underneath-a-picture-id471626312?k=6&m=471626312&s=612x612&w=0&h=jSYXTUBh64A2NUGLNVMXrfUWb1Qd6pQYPEzOyo32TsQ=
https://media.gettyimages.com/photos/nepalese-resident-carries-a-child-as-she-walks-past-damaged-homes-in-picture-id473110748?k=6&m=473110748&s=612x612&w=0&h=kiPQHaCVY3gTpJOsA231mqyEU10oKrTUiJBYvr7hQXc=
https://media.gettyimages.com/photos/damaged-swayambhunath-temple-seen-after-deadly-earthquake-hits-on-picture-id471424766?k=6&m=471424766&s=612x612&w=0&h=1sZLUps2AOzIrqecqSCsr_Z5d8Cub_wA8iFmGVNfDsc=
https://media.gettyimages.com/photos/residents-cross-a-square-covered-in-debris-from-collapsed-buildings-picture-id471626344?k=6&m=471626344&s=612x612&w=0&h=DSSRSUmN_iRsvigyn0cTDz1Z-yvIHVmm5F3jOKoUskM=
https://media.gettyimages.com/photos/earthquake-destroyed-house-picture-id583327287?k=6&m=583327287&s=612x612&w=0&h=VY_Kuwomola85QXaG-eNoBr0_OKmahFeiUXI28oABAQ=
https://media.gettyimages.com/photos/man-carries-a-bag-of-rice-from-his-destroyed-house-in-shanku-on-may-6-picture-id472357754?k=6&m=472357754&s=612x612&w=0&h=4-bVqcZTnhSFVbuD_Cvo1o0IlxzfJ9c1LiF4Edo3Qcc=
https://media.gettyimages.com/photos/nepali-military-police-walk-between-damaged-homes-in-khokana-a-major-picture-id472375772?k=6&m=472375772&s=612x612&w=0&h=as9JLkzK_ibMqeLrl5MwSbpQZEYaVmwF2DbBeon5EQo=
https://media.gettyimages.com/photos/woman-cleaning-earthquake-rubble-picture-id583374345?k=6&m=583374345&s=612x612&w=0&h=U5MnATThD2LMS17Xri8F5IKgjQboRDuI0aZingaPiQc=
https://media.gettyimages.com/photos/nepalese-soldiers-clear-rubble-of-temples-at-the-patan-durbar-square-picture-id471937094?k=6&m=471937094&s=612x612&w=0&h=6U-81S75DzWiXavsyE-GiwOtNS82vWJP70u2X-tovY4=
https://media.gettyimages.com/photos/resident-walks-carrying-belongings-salvaged-from-their-collapsed-home-picture-id471518028?k=6&m=471518028&s=612x612&w=0&h=ukVP8sURRjKtFqsKAs-wPBMAy4cucvmPcUVbPcernmI=
https://media.gettyimages.com/photos/nepalese-earthquake-victims-walk-among-debris-of-collapsed-buildings-picture-id471517762?k=6&m=471517762&s=612x612&w=0&h=zyiwcm_AjmeTeXb1SMEFjI949Y9N_-6GR_7yLIS4fZ0=
https://media.gettyimages.com/photos/rescue-work-in-progress-the-nepal-earthquake-of-2015-or-nepal-greater-picture-id472022782?k=6&m=472022782&s=612x612&w=0&h=OytfGMvx1pFd3TpSxM-Vp4B7tyvqwhMDEVMUt7o2oYY=
https://media.gettyimages.com/photos/hotel-destroyed-by-earthquake-picture-id583866303?k=6&m=583866303&s=612x612&w=0&h=7BAvQcZJuK_M80vTeVRw5HmZw8s7zZqh2aEhJy3IKsI=
https://media.gettyimages.com/photos/nepalese-victims-of-the-earthquake-search-for-their-belongings-among-picture-id471487444?k=6&m=471487444&s=612x612&w=0&h=AxS-GYPOSDH0k_9Sp9v06EMYxVVYUdEqWY_Cy6oumNU=
https://media.gettyimages.com/photos/general-view-of-damaged-buildings-as-nepalese-victims-of-the-search-picture-id471487514?k=6&m=471487514&s=612x612&w=0&h=ACD9-C9llEYmoF2oxjMBApbV6a6o8qDRQA0qipydjlw=
https://media.gettyimages.com/photos/member-of-norwegian-rescue-team-sits-amidst-a-debris-of-collapsed-picture-id472112010?k=6&m=472112010&s=612x612&w=0&h=LhiRsaHr_YY16Kqs5Q9uUJVICqVEzrI4VTcWFgmvubk=
https://media.gettyimages.com/photos/young-nepalese-girl-yawns-as-she-is-carried-by-her-mother-amongst-the-picture-id472240862?k=6&m=472240862&s=612x612&w=0&h=wsyYyLnL48zw1u5YFiAp1nv0IYttL8i9eUTOHlYMcqs=
https://media.gettyimages.com/photos/nepalese-victims-of-the-earthquake-search-for-their-belongings-among-picture-id471487342?k=6&m=471487342&s=612x612&w=0&h=50D48_QlL7i3J8wXiZ1MuiMQattL3lRv_ZdHg6zqHO0=
https://media.gettyimages.com/photos/nepalese-resident-walks-past-damaged-houses-in-bungamati-on-the-of-picture-id474384102?k=6&m=474384102&s=612x612&w=0&h=b-XhZXVrygUPfezieunkcsJqvU1T1dBblUSkCZVeGFE=
https://media.gettyimages.com/photos/nepalese-woman-collects-belongings-from-her-damaged-home-at-kritipur-picture-id471914242?k=6&m=471914242&s=612x612&w=0&h=fQj9bQq0hjq5Q0AdwDx4B98dmBC1IE1eH3UGOM9WZ-k=
https://media.gettyimages.com/photos/army-dousing-a-partial-collapsed-house-the-nepal-earthquake-of-2015-picture-id472022262?k=6&m=472022262&s=612x612&w=0&h=QW1NBmheivKI2LJVOT2rbMBweVuZt2ClhjRqi22M9d4=
https://media.gettyimages.com/photos/nepalese-policeman-keeps-vigil-next-to-a-collapsed-temple-in-village-picture-id472567742?k=6&m=472567742&s=612x612&w=0&h=_I3maUpzoE_fS1NOCcKsW67x90I_HsfdOrOhkAj8QEs=
https://media.gettyimages.com/photos/people-walk-past-the-rubble-following-yesterdays-earthquake-on-may-13-picture-id473125822?k=6&m=473125822&s=612x612&w=0&h=T1UpOKYJDygEyG39ZEZ3TJJkIwUraL-evTJBgaPiqJk=
https://media.gettyimages.com/photos/rooster-is-seen-among-the-debris-of-houses-after-a-powerful-hits-picture-id471306862?k=6&m=471306862&s=612x612&w=0&h=_xLJJw8MJSJKL85lKcGhrqvkFcqcEqrYuV5JtPDEO4A=
https://media.gettyimages.com/photos/local-woman-stands-near-a-collapsed-building-following-an-earthquake-picture-id472427114?k=6&m=472427114&s=612x612&w=0&h=Wq6Os4P5p0LNTrEC5nzSWNAa9VhTCdcqUV3lJJdQaMI=
https://media.gettyimages.com/photos/woman-runs-on-top-of-debris-from-her-collapsed-home-on-april-30-2015-picture-id471626348?k=6&m=471626348&s=612x612&w=0&h=fJfdVK3rH2XNUsX3brsokUWKwl-6cvAkbCJ1uY-xxUE=
https://media.gettyimages.com/photos/members-of-the-nepalese-police-clear-debris-from-the-historical-site-picture-id472032458?k=6&m=472032458&s=612x612&w=0&h=SB1710s3U7d2iacmC9v8u7Mi57B8wHdq_GYzB3NJJHI=
https://media.gettyimages.com/photos/people-take-pictures-of-rubble-in-following-yesterdays-earthquake-on-picture-id473125776?k=6&m=473125776&s=612x612&w=0&h=sFt4nEp4O5Huqx3pDzo8AMyEQFyaAbB9vIYSaPQJshk=
https://media.gettyimages.com/photos/people-search-for-their-belongings-from-the-debris-of-houses-which-picture-id471873248?k=6&m=471873248&s=612x612&w=0&h=Rv796quS8G7Zng6d2U-QJy0SspAcQUw5FVIfMednNDc=
https://media.gettyimages.com/photos/boy-takes-a-break-from-clearing-debris-from-his-house-in-shanku-on-picture-id471612078?k=6&m=471612078&s=612x612&w=0&h=OjBNUrSLRcpZjLN17j4mTobRRSK8JBeA9j4xwpfosJg=
https://media.gettyimages.com/photos/nepalese-women-removes-rubble-as-she-looks-for-useable-belongings-picture-id472938820?k=6&m=472938820&s=612x612&w=0&h=3B7IbRjXR2KrcwJLIpiCl4_BFgoVRD3aGagPgGEGBWQ=
https://media.gettyimages.com/photos/hotel-destroyed-by-earthquake-picture-id583866311?k=6&m=583866311&s=612x612&w=0&h=WWNW4qZ_dqghO1OAtVHDmPm8cqiDkJp4NQDuu4q1JRY=
https://media.gettyimages.com/photos/volunteers-pick-up-entire-bricks-from-the-collapsed-temples-in-order-picture-id499675542?k=6&m=499675542&s=612x612&w=0&h=JNGuF1tjvBit5cxfKyODhtP5K-jkRuc4pa-eqNgysxk=
https://media.gettyimages.com/photos/nepali-passes-by-destroyed-buildings-in-katmandu-nepal-on-april-26-picture-id471233464?k=6&m=471233464&s=612x612&w=0&h=OqT-XavFDbHOlWSDBLa-CpOzJjG3Yd7JA9OE8Zdi0Z4=
https://media.gettyimages.com/photos/cyclist-rides-past-damaged-and-destroyed-buildings-at-durbar-square-picture-id476329856?k=6&m=476329856&s=612x612&w=0&h=a2wiHcjwcoJMA9vB-aStFOXl7bwbloMGDF8ke0z_vec=
https://media.gettyimages.com/photos/residents-gather-amongst-rubble-to-search-for-personal-belongings-in-picture-id471487660?k=6&m=471487660&s=612x612&w=0&h=ez3EyB8C1Z8vVG8qftTo61e5h5dwNOCrtBaQBMxwIL0=
https://media.gettyimages.com/photos/resident-stands-among-the-wreckage-of-a-destroyed-house-in-the-of-picture-id472201382?k=6&m=472201382&s=612x612&w=0&h=ma2hkvjqrwVEJ1X76Lb9ltPezjtCJ6sqwqkthatyiPo=
https://media.gettyimages.com/photos/ducks-are-seen-among-the-debris-of-a-destroyed-house-in-bungamati-in-picture-id472768112?k=6&m=472768112&s=612x612&w=0&h=3QOG10S2ICBTnWAMKVEXF8ddsGqposFRacJ09c4aN_w=
https://media.gettyimages.com/photos/nepalese-security-forces-inspect-the-debris-of-a-5storey-building-in-picture-id473053818?k=6&m=473053818&s=612x612&w=0&h=9MG9ChvKoNXvZpKmmNc96h_CkCsa3Cfb8KqA2pknP0c=
https://media.gettyimages.com/photos/nepali-people-in-front-of-damaged-building-in-sindhupalchowk-nepal-on-picture-id477437536?k=6&m=477437536&s=612x612&w=0&h=T241P9VDgXpGmhC1y-sUwPHBQheTYy06SGL-8ibTv8c=
https://media.gettyimages.com/photos/nepalese-residents-clear-rubble-of-a-collapsed-house-after-an-in-on-picture-id474086012?k=6&m=474086012&s=612x612&w=0&h=06vXojbeOy8BibZO4onsssGdsOKy1KFH_s4ZKlfyagY=
https://media.gettyimages.com/photos/batrice-le-bohec-this-photo-taken-on-may-3-2015-shows-nepalese-men-picture-id472294942?k=6&m=472294942&s=612x612&w=0&h=RO4z8Gy3nCp9w3ALEM7L4o6mQF844sZMndsq25NenKE=
https://media.gettyimages.com/photos/woman-brings-stuffs-from-her-destroyed-home-in-a-small-village-in-picture-id471501554?k=6&m=471501554&s=612x612&w=0&h=5WX0fAoWjH5QqA4vbsYiIyzrFXAdShi4IpKfc7avBZg=
https://media.gettyimages.com/photos/rescue-personnel-search-for-survivors-amidst-the-rubble-in-bhaktapur-picture-id471348110?k=6&m=471348110&s=612x612&w=0&h=PEnZW8ivfLwZ2cSyjX1PRVyPElm5DPqgsnZW024pGWQ=
https://media.gettyimages.com/photos/nepalese-youth-volunteers-collect-belongings-from-a-damaged-house-at-picture-id471937600?k=6&m=471937600&s=612x612&w=0&h=v_5715_Rh7_g7zU3jt2pdvevMGsRocbDY0kylGgySHE=
https://media.gettyimages.com/photos/soldier-uses-a-mobile-next-to-rubble-following-yesterdays-earthquake-picture-id473125824?k=6&m=473125824&s=612x612&w=0&h=XPfJFt95Y3jMlZ8DmWn_gbws_JXjboj4p1Rim72f9tY=
https://media.gettyimages.com/photos/emergency-rescue-workers-search-for-survivors-in-the-debris-of-tower-picture-id471057696?k=6&m=471057696&s=612x612&w=0&h=T5U20SMYWQs4YUbDob5TUAktr5CUaYktJ3dSuSCdbEY=
https://media.gettyimages.com/photos/nepalese-people-are-seen-among-the-debris-of-buildings-in-the-city-picture-id472241692?k=6&m=472241692&s=612x612&w=0&h=CzSTOmlcZU1VC6OzYXzCPmy1_tho6OUpPaA8KFGq-30=
https://media.gettyimages.com/photos/collapsed-buildings-and-houses-after-a-fresh-earthquake-of-hit-nepal-picture-id473145126?k=6&m=473145126&s=612x612&w=0&h=KsxaM1FeHn0qZBHTar4b5q0TV5DlFr0vQhvbW-aB4bI=
https://media.gettyimages.com/photos/nepalese-armed-police-force-clear-rubble-at-the-narayan-temple-in-on-picture-id471807064?k=6&m=471807064&s=612x612&w=0&h=VEsrJ12kzXfm1L-JnEISgCLfaTqrVTCP_6az2FglYTE=
https://media.gettyimages.com/photos/nepalese-children-walk-pass-the-debris-of-a-destroyed-house-at-majuwa-picture-id472856204?k=6&m=472856204&s=612x612&w=0&h=K-bWqK_aYoSk0YrOSE-TPcBJzgzaqWRqE0zsJwR9f9g=
https://media.gettyimages.com/photos/man-is-throwing-rubble-as-he-clean-the-area-2-weeks-after-the-and-picture-id499709656?k=6&m=499709656&s=612x612&w=0&h=yZODUKxe-A8rfdwPiWvEB0J4WaPO7YfMjs2G0TKsXaI=
https://media.gettyimages.com/photos/nepalese-people-are-seen-among-the-debris-of-buildings-in-the-city-picture-id472242364?k=6&m=472242364&s=612x612&w=0&h=3X0XKcsmyMe3-GqxQhDixkgvNXOjZW0eWKVzPPeVZgg=
https://media.gettyimages.com/photos/nepalese-walk-among-the-collapse-buildings-in-sankhu-village-in-on-picture-id473571144?k=6&m=473571144&s=612x612&w=0&h=nxe0Gx0gpgmZHxj5pPZ2-2uib0VyytPKjFrj2_qCE98=
https://media.gettyimages.com/photos/nepalese-residents-sits-in-the-ruins-of-a-damaged-house-after-an-in-picture-id474093992?k=6&m=474093992&s=612x612&w=0&h=s3Iv8j9dK7oFUXL-uMIzmxE2DaByVYbG9GRo4uTbv24=
https://media.gettyimages.com/photos/fairfax-county-emergency-worker-jennifer-massey-and-a-canine-stand-picture-id471774368?k=6&m=471774368&s=612x612&w=0&h=_u3_iq1F2xvTnaicPjw_epkrLNbBRirg8DqEjiMd6R0=
https://media.gettyimages.com/photos/turkish-prime-ministry-disaster-and-emergency-management-presidency-picture-id471334032?k=6&m=471334032&s=612x612&w=0&h=ljAytQPVG_0M8ikORLBJLPLgEAy00EKQhG3qzoDhCiA=
https://media.gettyimages.com/photos/people-cover-their-noses-to-avoid-the-stench-in-the-area-as-they-pass-picture-id471533098?k=6&m=471533098&s=612x612&w=0&h=iR0iaSx8YXfE7e7PHyg7ZCd3ZqvPWa7uZ2kyuR8r1Ug=
https://media.gettyimages.com/photos/vehicles-moving-near-in-a-collapsed-buildings-and-houses-the-april-picture-id472131564?k=6&m=472131564&s=612x612&w=0&h=Vp8y7U7t5ksC2x9tOk1K4ROyDop0ZrgzyLgu1z8hgqA=
https://media.gettyimages.com/photos/people-clear-rubble-in-kathmandus-durbar-square-a-unesco-world-site-picture-id471067150?k=6&m=471067150&s=612x612&w=0&h=PJF1bON1emM4J2aYN4jl8QADsJGHKDtg1MD4WJO9rCw=
https://media.gettyimages.com/photos/nepali-people-collect-usable-belongings-amid-the-debris-of-destroyed-picture-id472944318?k=6&m=472944318&s=612x612&w=0&h=O-DBZkx201FfhSKcduvUj9A64IoAIPs0YJ4nDaEIyeY=
https://media.gettyimages.com/photos/women-near-at-the-debris-houses-in-sankhu-village-the-nepal-of-2015-picture-id472022884?k=6&m=472022884&s=612x612&w=0&h=TP_lOsu7qMVLbpXwaVhofGibEbW4x2opnxfUmcUqkvc=
https://media.gettyimages.com/photos/mamgal-bauhadur-rai-walks-past-earthquake-damaged-structures-on-may-picture-id472211856?k=6&m=472211856&s=612x612&w=0&h=vry3dP8K2DcAb26akUKfwcgijyfWcW74DNCG3XZVn28=
https://media.gettyimages.com/photos/nepalese-man-seen-among-the-debris-of-buildings-in-the-bhaktapur-city-picture-id472248530?k=6&m=472248530&s=612x612&w=0&h=T6OZfZaIkAnFyXzqvpGugUOia-T3bQasr74ZXkBxEZk=
https://media.gettyimages.com/photos/flowers-are-left-by-survivors-on-top-of-debris-from-a-collapsed-at-picture-id471071802?k=6&m=471071802&s=612x612&w=0&h=YSHM4ZdBzUa_5n_Yau7vdj1yON8wvkSg6HzP2grng50=
https://media.gettyimages.com/photos/man-walks-on-top-of-his-damaged-home-on-may-1-2015-in-kalchowk-nepal-picture-id471809976?k=6&m=471809976&s=612x612&w=0&h=rqoxlZanePniVIR2CzfKWIqDGoo-w_b67TKkn-7zkuw=
https://media.gettyimages.com/photos/man-walks-past-a-earthquake-damaged-house-picture-id583385331?k=6&m=583385331&s=612x612&w=0&h=8mtYK_mBwS8FWEGiXwim-CDZj4hlHDtGRQ_GOUIlXBs=
https://media.gettyimages.com/photos/rescue-workers-and-local-people-search-for-lives-at-a-collapsed-on-picture-id471568964?k=6&m=471568964&s=612x612&w=0&h=VyVcUZ8yB7Em8EHzHpfZugIrC_4R2LQxdVoU_JdUMS8=
https://media.gettyimages.com/photos/man-and-woman-walk-through-the-rubble-of-fallen-homes-on-may-1-2015-picture-id472304032?k=6&m=472304032&s=612x612&w=0&h=ifDgheD7bsFKkTASz2lg_u4J4wg9IZnu0aAIm9ff7dk=
https://media.gettyimages.com/photos/nepalese-people-look-at-the-site-of-the-damaged-buildings-caused-by-picture-id471429428?k=6&m=471429428&s=612x612&w=0&h=ecK9E5lMyvN6tHbsLTVy9LYgMRDtfaZy0XZaFhg_hFk=
https://media.gettyimages.com/photos/street-lined-by-earthquake-houses-picture-id583853957?k=6&m=583853957&s=612x612&w=0&h=liRNXfO6v9BTKrl0XWGkRM9u8JV7vtxRlFxlkNP_TMQ=
https://media.gettyimages.com/photos/resident-throws-a-chicken-to-her-unseen-husband-as-she-looks-for-picture-id471473344?k=6&m=471473344&s=612x612&w=0&h=N23a5EsYRpK0Huh-yraJ1DkXxOC_pqtrOL9k0bBGS9c=
https://media.gettyimages.com/photos/nepali-woman-walks-amid-the-debris-of-destroyed-houses-at-district-picture-id472944314?k=6&m=472944314&s=612x612&w=0&h=7V3AxCb7025IaRaPm9hjCw9VbqkD1zwLepessSuTPxc=
https://media.gettyimages.com/photos/collapsed-temple-is-seen-in-kathmandu-after-an-earthquake-on-april-25-picture-id471066688?k=6&m=471066688&s=612x612&w=0&h=46M93MgQGcgiUD1AIWoF80PYaRkhvDCwyK0nPuJyxTs=
https://media.gettyimages.com/photos/nepalese-victims-of-the-earthquake-search-for-their-belongings-among-picture-id471487388?k=6&m=471487388&s=612x612&w=0&h=dcN880G_DEryggMr9DgwdMFHVS24T4l5YLftys5uKbM=
https://media.gettyimages.com/photos/earthquake-destroyed-houses-picture-id583344175?k=6&m=583344175&s=612x612&w=0&h=eKE28YyMJ4QuPkvvHgkUbwhkHPcICT2iI9EZkOMH6xI=
https://media.gettyimages.com/photos/nepali-women-carry-their-belongings-walk-pass-the-debris-of-a-house-picture-id472855906?k=6&m=472855906&s=612x612&w=0&h=U7QAhuBtF2FezOyZVlKMsFO1Z1mxzZ8ZDdnihbKvIr4=
https://media.gettyimages.com/photos/in-this-photo-taken-on-may-13-nepali-residnet-homenath-parajuli-ties-picture-id473242368?k=6&m=473242368&s=612x612&w=0&h=o_tIayzrhy4FnbKDxKkWJTVwUhy4UZWXOckmAb34em8=
https://media.gettyimages.com/photos/man-with-his-child-walk-pass-the-debris-of-a-destroyed-house-at-in-picture-id472559096?k=6&m=472559096&s=612x612&w=0&h=i0u7d6g6q4TJJmyhDrkcVdFJNthPaqfRN2-RFqFEaZA=
https://media.gettyimages.com/photos/nepale-villagers-stand-among-debris-on-may-6-2015-in-hulchuk-nepal-a-picture-id472320144?k=6&m=472320144&s=612x612&w=0&h=qFjkaNUkAyY0eWpLNJKXg8SuzTXI-l_fYxcvoF1ONk0=
https://media.gettyimages.com/photos/bricklayers-rebuilding-nepal-picture-id583385349?k=6&m=583385349&s=612x612&w=0&h=l0Dt4DF7Ryba54djHkuWjD6cyl4DUQE3iETkv1dtukY=
https://media.gettyimages.com/photos/buddha-statue-is-surrounded-by-debris-from-a-collapsed-temple-in-the-picture-id471208848?k=6&m=471208848&s=612x612&w=0&h=Ff5BdkhceMp_Qg0Lysoe5Uck7PgQhsLDwEU9fHaUQPU=
https://media.gettyimages.com/photos/residents-prepare-to-spend-the-night-under-a-tent-next-to-damaged-in-picture-id472567570?k=6&m=472567570&s=612x612&w=0&h=RrvHANJR3MBvv0IprerbnpSf8iuw8W2i-2wVqrTWoMY=
https://media.gettyimages.com/photos/girl-rest-after-searching-her-belongings-in-debris-of-collapsed-house-picture-id472023302?k=6&m=472023302&s=612x612&w=0&h=E_CGa-w0jkN4U3cftyQQ1Dgl53Y1GgzRv92TuPdvuAA=
https://media.gettyimages.com/photos/nepalese-local-salvage-essential-items-from-the-debris-of-their-homes-picture-id471825528?k=6&m=471825528&s=612x612&w=0&h=f7h-PvFJT-B9cnyjcsVwhs0A_YTBQbBDxhmaYPxRLHg=
https://media.gettyimages.com/photos/man-climbs-over-rubble-outside-his-house-in-bhaktapur-on-may-1-2015-picture-id471834634?k=6&m=471834634&s=612x612&w=0&h=4VANVyOBZAGmQ2G81gHC6MMg5nPX1XnwTJsis-Njpv0=
https://media.gettyimages.com/photos/kathmandu-resident-passes-in-front-of-a-collapsed-temple-at-durbar-picture-id471061084?k=6&m=471061084&s=612x612&w=0&h=gjuuAKrOtU-JESJu7qBRdSF_KGc1eZWi5wg1AOggdAc=
https://media.gettyimages.com/photos/nepalese-volunteers-are-breaking-the-damaged-walls-in-order-the-clean-picture-id499709808?k=6&m=499709808&s=612x612&w=0&h=7GgGfRtFuJED_XEX85tInPob6Ur2hOZ5m_5o1Y9cNjk=
https://media.gettyimages.com/photos/woman-stand-on-the-rubble-from-her-collapsed-house-on-the-araniko-picture-id499707122?k=6&m=499707122&s=612x612&w=0&h=4XX7TtWAPC_-xhz7lz7Ebebqbiq9DeIPcC0WNSAU3_g=
https://media.gettyimages.com/photos/woman-pass-through-a-collapsed-house-2-weeks-after-the-powerful-and-picture-id499709574?k=6&m=499709574&s=612x612&w=0&h=PstvENNWUPfgVmhDoI_J-aaBeJntqqO_iFIEEgArUls=
https://media.gettyimages.com/photos/nepali-man-stands-amid-the-debris-of-destroyed-houses-at-district-picture-id472943554?k=6&m=472943554&s=612x612&w=0&h=BUMrmQHG-tqLfWmTxXIXBe6mgdPouOOp3634XwqmrOg=
https://media.gettyimages.com/photos/an-alleyway-is-covered-in-the-debris-from-earthquakedamaged-buildings-picture-id472304084?k=6&m=472304084&s=612x612&w=0&h=mXfySGNcy5r_6AYsmfe0osLr7vdvK1GbZjyHbb632FM=
https://media.gettyimages.com/photos/nepalis-walk-with-rugs-to-the-safe-place-after-deadly-earthquake-the-picture-id471424878?k=6&m=471424878&s=612x612&w=0&h=vCYDVpi0COs40rlBUWVjPkw66ynwZCLNBpG66WrHl9I=
https://media.gettyimages.com/photos/in-this-photograph-taken-on-may-13-nepalese-residents-walk-past-picture-id473251972?k=6&m=473251972&s=612x612&w=0&h=kEm2cVM7-ycTsOdG9vT1HR5X2qDHmkohe7CVLgg_kRg=
https://media.gettyimages.com/photos/hotel-destroyed-by-earthquake-picture-id583866353?k=6&m=583866353&s=612x612&w=0&h=FaBGVhu5q_E6lSn15Z2_tJg72Bhevqp-qGArFgQYAc8=
https://media.gettyimages.com/photos/two-members-of-an-emergency-rescue-team-stand-on-top-of-the-debris-of-picture-id471335134?k=6&m=471335134&s=612x612&w=0&h=P0s1xNyKe0ahW4r7v7D3XDNrJT4JpBPI1QgeOJKumck=
https://media.gettyimages.com/photos/nepalese-woman-walks-among-the-debris-of-houses-after-a-powerful-in-picture-id471415296?k=6&m=471415296&s=612x612&w=0&h=DJubkwEfjYfYVQ2iemT5WlOZNScoePhyz9kYeEM9JAI=
https://media.gettyimages.com/photos/people-look-for-their-belongings-at-the-debris-of-their-destroyed-picture-id471919046?k=6&m=471919046&s=612x612&w=0&h=PQfWLeHp_U1zGC1-tRs2zBJ-nTiC8jDCN5c0DZOZAWA=
https://media.gettyimages.com/photos/emergency-workers-and-bystanders-clear-debris-while-searching-for-a-picture-id471071820?k=6&m=471071820&s=612x612&w=0&h=HOKQCvdkht9tihfqwT1oOGaiBsfBPLf533M7cDuxeiQ=
https://media.gettyimages.com/photos/survivors-of-the-nepal-earthquake-search-through-the-rubble-of-homes-picture-id472304082?k=6&m=472304082&s=612x612&w=0&h=3RjoJiXkR3fyhP6WRsPLdAr5PnVrRYvOBtPwIQdWbGo=
https://media.gettyimages.com/photos/samar-tamang-sits-on-debris-from-his-family-home-on-may-1-2015-in-a-picture-id471806870?k=6&m=471806870&s=612x612&w=0&h=YNlNWNA2C8Lah3eatfNMWWHXOHE7k4NwrFNUQD0c84A=
https://media.gettyimages.com/photos/nepalese-army-personnel-clear-earthquake-debris-in-patan-durbar-a-picture-id472060748?k=6&m=472060748&s=612x612&w=0&h=SwzD6fcG01VYfTkpTP8ru_951w9qPrnj5JWdCwaXpTU=
https://media.gettyimages.com/photos/delegate-takes-a-photograph-inside-a-damaged-temple-during-their-to-picture-id478233892?k=6&m=478233892&s=612x612&w=0&h=gSziU-sd6qCM-yEenn_Z1mMm8xOqlBT6q85DCMZKWhs=
https://media.gettyimages.com/photos/locals-work-on-the-rubble-of-damaged-temple-at-the-durbar-square-in-picture-id472042884?k=6&m=472042884&s=612x612&w=0&h=_y1eL43ZBn8KcASNjBDmijiLymKCT31VWNJJ5B9cUik=
https://media.gettyimages.com/photos/man-stands-inside-his-damaged-home-on-may-1-2015-in-kalchowk-nepal-a-picture-id471809966?k=6&m=471809966&s=612x612&w=0&h=uWjxXaPEc7RzQD9n3aXPHy7cjdy8uCp-3IOvMqD76_4=
https://media.gettyimages.com/photos/diggers-remove-the-debris-of-a-5storey-building-in-balaju-of-after-picture-id473050292?k=6&m=473050292&s=612x612&w=0&h=u3d8zofzNYjfwDDMfJfbw0gyOSam-sKWhZBH5s_qI-M=
https://media.gettyimages.com/photos/nepalese-people-walk-past-collapsed-buildings-at-lalitpur-on-the-of-picture-id471042034?k=6&m=471042034&s=612x612&w=0&h=-oTwFZcSDyRYayhOHL5C0D14XLBIzcLGNm7UtTgWxAs=
https://media.gettyimages.com/photos/kid-found-food-under-the-rubbles-caused-by-the-earthquake-more-than-picture-id499680276?k=6&m=499680276&s=612x612&w=0&h=H19tVMk8Vm0VXIdmGlmr4rYLPhExCVpmYgvCHGvSkbc=
https://media.gettyimages.com/photos/sculptures-stand-among-rubble-of-a-destroyed-temple-in-the-unesco-picture-id471584594?k=6&m=471584594&s=612x612&w=0&h=qgzPQoqu3GtAzKdi1_erwneZlXYdZ8BVIcu2X6WE_Ug=
https://media.gettyimages.com/photos/woman-waiting-as-the-army-working-on-search-and-rescue-in-front-of-picture-id472022772?k=6&m=472022772&s=612x612&w=0&h=2gu9BOIP33L9H4ok2zwqdhDRRC0HWuycVhh2dtTilvI=
https://media.gettyimages.com/photos/earthquake-destroyed-building-picture-id583344103?k=6&m=583344103&s=612x612&w=0&h=HJ59sHGA_-zlLqwVFcuHtVcgsldS3tS3caHywEPXhUY=
https://media.gettyimages.com/photos/nepalese-people-walk-among-the-debris-of-houses-after-a-powerful-on-picture-id471409638?k=6&m=471409638&s=612x612&w=0&h=XPwX0MsVvgFCUofcRuoEs6ysLd7wpsh0aEuYPUlYodw=
https://media.gettyimages.com/photos/debris-of-a-building-destroyed-a-huge-rock-in-nepals-kodari-near-the-picture-id472971666?k=6&m=472971666&s=612x612&w=0&h=AJiM68kStxmwnMTkXM8CmkKcMxU9UCOmA_LERUzJ3ro=
https://media.gettyimages.com/photos/nepal-army-and-volunteers-clear-the-debris-at-hanuman-dhoka-area-on-picture-id471356340?k=6&m=471356340&s=612x612&w=0&h=RPLdtCJtR1YQyaGO4AydDL-yx49HSvFzjkHmrguGCl0=
https://media.gettyimages.com/photos/woman-pulls-a-water-pipe-through-the-rubble-in-shanku-on-may-6-2015-picture-id472357946?k=6&m=472357946&s=612x612&w=0&h=LzZ9AzmDF-V_3ZKGZ8xyxecg_4GmHKjhIzF-Wo_K2sI=
https://media.gettyimages.com/photos/nepalese-residents-walk-beside-buildings-severely-damaged-by-an-on-picture-id471213684?k=6&m=471213684&s=612x612&w=0&h=nskVuoUw0svm_wU75E4IEan3BZ42FH2Mv6nDoZglFhE=
https://media.gettyimages.com/photos/soldier-from-the-nepal-police-force-stands-guard-beside-fallen-rubble-picture-id472304110?k=6&m=472304110&s=612x612&w=0&h=6jMaak7FnnUi1JHILuQAcab4w16yKxJPX2vBzt7r4uc=
https://media.gettyimages.com/photos/father-holds-his-sons-hand-picture-id583869661?k=6&m=583869661&s=612x612&w=0&h=mDmaArxGF-qR2kG7GE2tas5I4hUAG_WTeq2SyMiaAcM=
https://media.gettyimages.com/photos/residents-look-at-the-damages-in-their-neighborhood-on-april-26-2015-picture-id480639218?k=6&m=480639218&s=612x612&w=0&h=UrtzKpQEcHx0rtWJXNMZ_89ZXV2PIIyBD6gjS1Wh60A=
https://media.gettyimages.com/photos/nepalese-soldiers-line-up-to-clear-rubble-of-temples-at-the-patan-picture-id471936598?k=6&m=471936598&s=612x612&w=0&h=nbV2LYECcjT7UtgI0dNCHtRXQFbxT3mSWnClETyCzTI=
https://media.gettyimages.com/photos/people-dig-in-the-ruins-of-homes-in-bhaktapur-a-major-79-earthquake-picture-id472190104?k=6&m=472190104&s=612x612&w=0&h=PgWawaOKTKWG51IdmI8-9GYCtPa2hJ91N9YR7lKyJ3o=
https://media.gettyimages.com/photos/woman-walks-past-a-damaged-home-in-khokana-a-major-79-earthquake-hit-picture-id472375788?k=6&m=472375788&s=612x612&w=0&h=To9uJSDSarEstYJWSuVrx9f3zKpCG4ABSowh3-ePCnM=
https://media.gettyimages.com/photos/nepali-woman-stands-amid-the-debris-of-destroyed-houses-at-district-picture-id472943506?k=6&m=472943506&s=612x612&w=0&h=hwk5DkqUkvEulVU1Zfifr2UEhqyVXmxo5uu9u4sW9ns=
https://media.gettyimages.com/photos/members-of-nepalese-security-forces-clear-debris-out-of-patan-dubar-picture-id472111614?k=6&m=472111614&s=612x612&w=0&h=97k4BM1qVk0NgKX_tAMCUsMANV8y85XR3NtLUWiCNr8=
https://media.gettyimages.com/photos/in-this-photograph-taken-on-may-13-a-nepalese-resident-exits-a-to-picture-id473246082?k=6&m=473246082&s=612x612&w=0&h=Bw-zm1fQ3xzDV7NmVWI01U79YFahMGfNYtvXhD0Gfbw=
https://media.gettyimages.com/photos/small-temple-structure-is-seen-undamaged-amidst-rubble-of-damaged-at-picture-id471484160?k=6&m=471484160&s=612x612&w=0&h=OpbosnZBYzlOiM_Vcs79yQC69Y5M1LzB6wSZsGjlEoo=
https://media.gettyimages.com/photos/people-dig-in-the-ruins-of-homes-in-bhaktapur-a-major-79-earthquake-picture-id472190078?k=6&m=472190078&s=612x612&w=0&h=zAAv9BNtJYAz55JKqc8YASiqu_QlyKu2ZhtpjwvUyao=
https://media.gettyimages.com/photos/nepalese-woman-walks-next-to-damaged-homes-in-sankhu-town-in-the-on-picture-id472046914?k=6&m=472046914&s=612x612&w=0&h=JhG1zcxxmThRmi4Tm5UaSrmzqwLa3fNs-KS64TqNRlQ=
https://media.gettyimages.com/photos/nepalese-elderly-man-sits-on-the-entrance-to-a-temple-after-praying-picture-id472062588?k=6&m=472062588&s=612x612&w=0&h=73osHJ2fQ-Vspn78HyWMuBG5c3rM6VsQrrUupgGcpCU=
https://media.gettyimages.com/photos/local-people-search-for-belonging-in-a-collapsed-building-at-sundra-picture-id471356232?k=6&m=471356232&s=612x612&w=0&h=mRs7YT8z1O686aNAPzUPCCrfZhL6J0C_7ASHVl-YTXk=
https://media.gettyimages.com/photos/man-walks-among-the-badly-damaged-durbar-square-a-unesco-world-site-picture-id471523564?k=6&m=471523564&s=612x612&w=0&h=hAbksNqpjjyulVthb8T6bsHzp1lRb8cUKjPjLBmuyH8=
https://media.gettyimages.com/photos/nepalese-women-collect-belongings-from-their-damaged-home-in-sankhu-picture-id472046920?k=6&m=472046920&s=612x612&w=0&h=WeP5dCcac78aBAjF8JwwnfUQV0NykK74SOuaQStfMw8=
https://media.gettyimages.com/photos/in-this-photograph-taken-on-may-13-a-nepalese-resident-walks-past-picture-id473251970?k=6&m=473251970&s=612x612&w=0&h=jgXJatLL-cAty9C6hFZQGL61lXcyWR8iEb51iN0XZWI=
https://media.gettyimages.com/photos/this-photograph-taken-on-may-4-shows-a-villager-clearing-the-rubble-picture-id472295884?k=6&m=472295884&s=612x612&w=0&h=33vVFQ7lrVMpqpMYBNA47Ag01gFITuVIPnKEcmoYGDE=
https://media.gettyimages.com/photos/foreign-delegates-visit-reconstruction-at-a-damaged-area-of-durbar-picture-id478233388?k=6&m=478233388&s=612x612&w=0&h=YjZYHcyrT_AezF_mDHBLkjac-tKg4eVLZjo4NcBZXNc=
https://media.gettyimages.com/photos/earthquake-destruction-picture-id583327297?k=6&m=583327297&s=612x612&w=0&h=DWq3S_O4Mn9xZmGQpW_KcL6x557SXnpmB4nU_VpILO0=
https://media.gettyimages.com/photos/woman-pickin-up-stuffs-from-her-destroyed-house-walk-on-the-debris-on-picture-id471797318?k=6&m=471797318&s=612x612&w=0&h=LRrUSJC3UkPpvUZtuknRyFMhbx4AoLuhAtvScqbl6s0=
https://media.gettyimages.com/photos/woman-walks-with-her-belongings-amid-the-debris-of-a-destroyed-house-picture-id472565314?k=6&m=472565314&s=612x612&w=0&h=fyOXzqwCMhp5x6b4cexDBId0kDsCce7E3XCl9YKN50g=
https://media.gettyimages.com/photos/nepalese-victims-of-the-earthquake-search-for-belongings-among-debris-picture-id471632682?k=6&m=471632682&s=612x612&w=0&h=zVsCeduXz9QQyD9_9HwaebamNpbu5aPg4G0I8ohHbV0=
https://media.gettyimages.com/photos/armies-from-different-countries-joined-forces-during-the-search-and-picture-id471879800?k=6&m=471879800&s=612x612&w=0&h=o9njEePGpnMawsyLHePbVaMvSoifW1G-I2Fuc8rdSwo=
https://media.gettyimages.com/photos/nepalquakehealthchildrenfeature-by-ammu-kannampilly-this-photograph-picture-id485490886?k=6&m=485490886&s=612x612&w=0&h=icxKZ6_-lHQC-IoTZ_hCr7F0WCdq9SHkxznQ5v-W-DY=
https://media.gettyimages.com/photos/indian-army-dig-out-a-road-in-bhaktapur-a-major-79-earthquake-hit-picture-id472285874?k=6&m=472285874&s=612x612&w=0&h=hJCayAShOQuU7An-bCLrGfaprI3icThB2VvDArs4kA0=
https://media.gettyimages.com/photos/dog-searches-through-the-rubble-in-kathmandu-for-a-live-human-scent-picture-id471616168?k=6&m=471616168&s=612x612&w=0&h=JBCPQ7VjlSWp11P2IcqRX4YTXctLzcOmMj_B3raZfWE=
https://media.gettyimages.com/photos/woman-takes-a-picture-of-the-debris-of-a-destroyed-house-at-darbar-picture-id472590290?k=6&m=472590290&s=612x612&w=0&h=WjC-q3jmtKj0kketvysLsPD5OophW6BkhtM5qjUEL6Y=
https://media.gettyimages.com/photos/the-monastery-pema-choling-gompa-which-was-heavily-damaged-during-the-picture-id513286292?k=6&m=513286292&s=612x612&w=0&h=05nk-f29VBqmke2FbQf46LktXRc4w3vVujQN9FuA4P0=
https://media.gettyimages.com/photos/volunteers-and-army-remove-debris-at-a-temple-at-thapathali-the-picture-id472410922?k=6&m=472410922&s=612x612&w=0&h=hdndeEYjtXAGjDN-VbjylYHa6kXX1dETZ0wODPioPqk=
https://media.gettyimages.com/photos/people-searching-of-their-belongings-in-a-collapsed-house-at-sankhu-picture-id472022910?k=6&m=472022910&s=612x612&w=0&h=1Bo3IdICyZLnb0g2zYB0ig9_tYbmWkB5h5Eg1SLjfXA=
https://media.gettyimages.com/photos/view-from-the-collapsed-village-of-khokana-south-of-kathmandu-as-two-picture-id499709174?k=6&m=499709174&s=612x612&w=0&h=dlXjl7IBioOOX78PJWqqPz3lca2rptAC5_0aTJ6mrBk=
https://media.gettyimages.com/photos/people-are-seen-among-the-debris-of-buildings-in-the-bhaktapur-city-picture-id472400068?k=6&m=472400068&s=612x612&w=0&h=hyBL6FzcoZTHCx-lHCSAeoxjULIbiyiNXN4HSwdKLi4=
https://media.gettyimages.com/photos/nepalese-residents-clear-rubble-of-a-collapsed-house-after-an-in-on-picture-id473716948?k=6&m=473716948&s=612x612&w=0&h=bl8R42XZfWubwSvq23Cy7vn1edw0MeNBwWhMJi0DsII=
https://media.gettyimages.com/photos/buddha-statue-sits-among-the-debris-of-a-collapsed-temple-on-april-29-picture-id471517732?k=6&m=471517732&s=612x612&w=0&h=M98iQHnIkETg1zcSe5nuIOKFYhTMZiWfz4DpVWjB0Vc=
https://media.gettyimages.com/photos/man-sits-on-the-rubble-of-his-damaged-house-on-may-01-2015-in-nepal-picture-id471869032?k=6&m=471869032&s=612x612&w=0&h=1z5da5wIpxKzGZmDU6aTUxpMbX7U88vtraghplPLp1M=
https://media.gettyimages.com/photos/woman-carries-a-door-that-she-salvaged-from-her-collapsed-home-on-30-picture-id471626684?k=6&m=471626684&s=612x612&w=0&h=8es16CbSi3bNpHh2OfHyHgpIrPsuhYtboexc4mPQh3Y=
https://media.gettyimages.com/photos/people-salvage-a-destroyed-building-in-chautara-nepal-a-major-79-hit-picture-id472111060?k=6&m=472111060&s=612x612&w=0&h=PnPeo3THW3ZGt6uk6eR6PEerE9S73GdhueJOB2eBl0I=
https://media.gettyimages.com/photos/residents-carry-their-belongings-taken-out-from-their-destroyed-house-picture-id471506528?k=6&m=471506528&s=612x612&w=0&h=k_D9h5HFw-0pvrXJ1ikfxXNsKCoQbVH0T6RTah_B7Gg=
https://media.gettyimages.com/photos/nepalese-victims-of-the-earthquake-carry-their-belongings-among-of-picture-id471487624?k=6&m=471487624&s=612x612&w=0&h=N0lYh-_LgdY1GTlJBOqZCfLtyHLa-SpUpG_VzCrGP0c=
https://media.gettyimages.com/photos/nepalese-earthquake-victims-take-a-break-as-they-search-for-their-picture-id471517760?k=6&m=471517760&s=612x612&w=0&h=qAnDr3sXw6Z7WcV9viyqOm-W7hJuKzuak-kdfqvjuwA=
https://media.gettyimages.com/photos/nepalese-resident-clears-rubble-from-a-collapsed-house-after-an-in-picture-id474091562?k=6&m=474091562&s=612x612&w=0&h=NhaP1jdm2bluL9gwxvjPtVuJHnYMhy8HMU9VI8Z3V-E=
https://media.gettyimages.com/photos/buddhist-monks-try-to-get-into-a-damaged-temple-via-a-window-to-find-picture-id472111892?k=6&m=472111892&s=612x612&w=0&h=1p1cwM1m6TaZHaD86OifA-gI1dyYyS62mdgqcj9kEl0=
https://media.gettyimages.com/photos/armed-police-force-and-volunteers-sift-through-debris-at-the-site-of-picture-id473305478?k=6&m=473305478&s=612x612&w=0&h=D9veyGkiAYrHC8KdrCaKJk8j_MNKJrVJzDq496B0bew=
https://media.gettyimages.com/photos/destroyed-buildings-are-seen-after-a-powerful-earthquake-hits-nepal-picture-id471334076?k=6&m=471334076&s=612x612&w=0&h=K8ZXHkWFegdwfptocvu1O0tx-81XhyhYCUnlkRtmYcY=
https://media.gettyimages.com/photos/view-of-a-destroyed-village-abandoned-by-people-on-the-araniko-road-picture-id499707156?k=6&m=499707156&s=612x612&w=0&h=4CVzFbkgJDHa52ysZ7Tc_aq5FvJ73iquZnaYpt3ZU2E=
https://media.gettyimages.com/photos/residents-look-for-their-belongings-among-the-rubbles-of-their-homes-picture-id471473894?k=6&m=471473894&s=612x612&w=0&h=Kl9aiOkaAt7iP27gffrvbjwHFI3N1g-K64L505cmnSs=
https://media.gettyimages.com/photos/nepalese-farmers-walk-past-damaged-houses-in-bungamati-on-the-of-on-picture-id474383236?k=6&m=474383236&s=612x612&w=0&h=vYYOAKzZvmkOuWmdSJ2vgyQDdN4ns7MPf1XYOn7g1KM=
https://media.gettyimages.com/photos/destroyed-houses-nepal-himalya-picture-id471456556?k=6&m=471456556&s=612x612&w=0&h=WNbeTwtEB_QuvyOjkXNyM-WiB-j0-IAA67zMQGiPRkw=
https://media.gettyimages.com/photos/nepalese-civilians-and-police-personnel-clear-rubble-at-the-narayan-picture-id471907126?k=6&m=471907126&s=612x612&w=0&h=eKHX8-k8lKrsi-DYN8FD31dudjFE4_MGNZMVEDortQ0=
[truncated: 873 more rows]
