# Supplementary material for: Detecting damaged buildings using real-time crowdsourced images and transfer learning
Source: Sci Rep. 2022 May 27;12:8968. doi: 10.1038/s41598-022-12965-0 (PMC9142599; doi:10.1038/s41598-022-12965-0)
Supplement: Supplementary file 3 — Supplementary Table S4. [file 41598_2022_12965_MOESM3_ESM.csv]

image_url
http://pbs.twimg.com/media/CCkUq7wWMAIjHeG.jpg
http://pbs.twimg.com/media/CDa-yzrWYAAnzYd.jpg
http://pbs.twimg.com/media/CDa0-3mUgAAKMcx.jpg
http://pbs.twimg.com/media/CDa0-jdUkAADh1F.jpg
http://pbs.twimg.com/media/CDa0-Y4VEAAjhYI.jpg
http://pbs.twimg.com/media/CDa045qVIAAtfvd.jpg
http://pbs.twimg.com/media/CDa05uOUUAETBkA.jpg
http://pbs.twimg.com/media/CDa05vuWYAAoOHB.jpg
http://pbs.twimg.com/media/CDa0DP8UgAAPe_R.jpg
http://pbs.twimg.com/media/CDa0lYiVAAA1sCX.jpg
http://pbs.twimg.com/media/CDa0NziUsAAQ1iy.jpg
http://pbs.twimg.com/media/CDa0uC7UIAEwSR8.jpg
http://pbs.twimg.com/media/CDa15s6WIAAxXy2.jpg
http://pbs.twimg.com/media/CDa19enVEAAQDzx.jpg
http://pbs.twimg.com/media/CDa1AR9UgAABA4p.jpg
http://pbs.twimg.com/media/CDa1EH9UsAMNBfx.jpg
http://pbs.twimg.com/media/CDa1F4iWgAAmAVZ.jpg
http://pbs.twimg.com/media/CDa1flkUEAAUqHn.jpg
http://pbs.twimg.com/media/CDa1fVQUkAAQSfq.jpg
http://pbs.twimg.com/media/CDa1hnFUgAAyTZ_.jpg
http://pbs.twimg.com/media/CDa1KQlWAAE2o_h.jpg
http://pbs.twimg.com/media/CDa1lnfVIAELHbM.jpg
http://pbs.twimg.com/media/CDa1oolUIAIWuMn.jpg
http://pbs.twimg.com/media/CDa25X6UgAAKTLc.jpg
http://pbs.twimg.com/media/CDa2ip9UIAAaM6J.jpg
http://pbs.twimg.com/media/CDa2nafUkAAFjRM.jpg
http://pbs.twimg.com/media/CDa2_QeUIAAtpNx.jpg
http://pbs.twimg.com/media/CDa2_QiVIAAvCEu.jpg
http://pbs.twimg.com/media/CDa38QFVEAAIgpf.jpg
http://pbs.twimg.com/media/CDa3JJnVEAAQ66G.jpg
http://pbs.twimg.com/media/CDa3jvrUIAAO5cr.jpg
http://pbs.twimg.com/media/CDa3WyHUsAAnp0Y.jpg
http://pbs.twimg.com/media/CDa3xJfUMAEaDf0.jpg
http://pbs.twimg.com/media/CDa3zHAUkAA3OhO.jpg
http://pbs.twimg.com/media/CDa4BDiUMAAu6dw.jpg
http://pbs.twimg.com/media/CDa4C88UIAAGHnM.jpg
http://pbs.twimg.com/media/CDa4F2xUkAAcvYL.jpg
http://pbs.twimg.com/media/CDa4L88WIAAtqlu.jpg
http://pbs.twimg.com/media/CDa4qkGVEAAetnE.jpg
http://pbs.twimg.com/media/CDa4SmRVIAEHgPk.jpg
http://pbs.twimg.com/media/CDa5653UMAEuJzX.jpg
http://pbs.twimg.com/media/CDa5M1yW8AAtldN.jpg
http://pbs.twimg.com/media/CDa5R6PUgAAyRb_.jpg
http://pbs.twimg.com/media/CDa5W2zVAAEi-Og.jpg
http://pbs.twimg.com/media/CDa5WEkVAAEnzEh.jpg
http://pbs.twimg.com/media/CDa69sMUsAA_k-1.jpg
http://pbs.twimg.com/media/CDa6dAcVAAAHErd.jpg
http://pbs.twimg.com/media/CDa7E7EUUAA7k70.jpg
http://pbs.twimg.com/media/CDa7MvlUEAEfk2a.jpg
http://pbs.twimg.com/media/CDa7RZPUUAE176J.jpg
http://pbs.twimg.com/media/CDa84XoVIAAkszw.jpg
http://pbs.twimg.com/media/CDa8f5BVIAAhWSZ.jpg
http://pbs.twimg.com/media/CDa8SkrVAAA1ygs.jpg
http://pbs.twimg.com/media/CDa925YUMAAp58b.jpg
http://pbs.twimg.com/media/CDa99MvUkAEGPkI.jpg
http://pbs.twimg.com/media/CDa9H5BVAAA0_Ko.jpg
http://pbs.twimg.com/media/CDa9zpaUgAAKjpa.jpg
http://pbs.twimg.com/media/CDar52fVIAA9uwU.jpg
http://pbs.twimg.com/media/CDarb5CVAAAKYGY.jpg
http://pbs.twimg.com/media/CDarG3DUUAACCDd.jpg
http://pbs.twimg.com/media/CDargm6VIAA5Hxm.jpg
http://pbs.twimg.com/media/CDargpFUsAAF5Q_.jpg
http://pbs.twimg.com/media/CDariW-VAAAyjP3.jpg
http://pbs.twimg.com/media/CDaro-iUEAEUTkS.jpg
http://pbs.twimg.com/media/CDarqzdVAAAUZGB.jpg
http://pbs.twimg.com/media/CDas-JPUMAALw2I.jpg
http://pbs.twimg.com/media/CDaSd7-VEAAqJCe.jpg
http://pbs.twimg.com/media/CDasgflWgAAvoJ-.jpg
http://pbs.twimg.com/media/CDashsOUMAAfXXj.jpg
http://pbs.twimg.com/media/CDasIHHUUAASA82.jpg
http://pbs.twimg.com/media/CDasimgUgAAht7G.jpg
http://pbs.twimg.com/media/CDastyrUMAETPpL.jpg
http://pbs.twimg.com/media/CDatM3fUkAAKrUH.jpg
http://pbs.twimg.com/media/CDatmwYUEAAZ0KH.jpg
http://pbs.twimg.com/media/CDatnO8UgAAyX9v.jpg
http://pbs.twimg.com/media/CDatUvfUgAADhF6.jpg
http://pbs.twimg.com/media/CDatYe9VIAApt9_.jpg
http://pbs.twimg.com/media/CDauiITUMAAIBQh.jpg
http://pbs.twimg.com/media/CDauyIiUEAAg5bP.jpg
http://pbs.twimg.com/media/CDav7MRVEAAdOkZ.jpg
http://pbs.twimg.com/media/CDavR1jUgAAlNzT.jpg
http://pbs.twimg.com/media/CDavRWUVEAA7DIU.jpg
http://pbs.twimg.com/media/CDavWlkUsAE6kh-.jpg
http://pbs.twimg.com/media/CDaw5qyUEAAjPbu.jpg
http://pbs.twimg.com/media/CDaw7ayVIAApB4P.jpg
http://pbs.twimg.com/media/CDawdZrUMAASC-z.jpg
http://pbs.twimg.com/media/CDawpx3VAAED8gZ.jpg
http://pbs.twimg.com/media/CDawXMBUkAE7lUJ.jpg
http://pbs.twimg.com/media/CDawZYkUkAAO7Ix.jpg
http://pbs.twimg.com/media/CDaxBIpUUAEAQNh.jpg
http://pbs.twimg.com/media/CDaxd_sUUAA2SlY.jpg
http://pbs.twimg.com/media/CDaxogHVAAAj8ZG.jpg
http://pbs.twimg.com/media/CDay2rnVEAEILj2.jpg
http://pbs.twimg.com/media/CDay4hPUgAAzImT.jpg
http://pbs.twimg.com/media/CDayiuZUEAA8nM3.jpg
http://pbs.twimg.com/media/CDayNXYVEAAR28Z.jpg
http://pbs.twimg.com/media/CDaysKaUsAEsDRy.jpg
http://pbs.twimg.com/media/CDazMLJWMAAWafe.jpg
http://pbs.twimg.com/media/CDazn2IUUAAWEjs.jpg
http://pbs.twimg.com/media/CDazp3RVIAAwdbP.jpg
http://pbs.twimg.com/media/CDazPuyUMAE1_2q.jpg
http://pbs.twimg.com/media/CDazXhGUIAAhh3v.jpg
http://pbs.twimg.com/media/CDazYP8UIAADDHB.jpg
http://pbs.twimg.com/media/CDazzLQVIAEpFIs.jpg
http://pbs.twimg.com/media/CDa_5N-UMAEsmTY.jpg
http://pbs.twimg.com/media/CDa_6iLVAAE1u4i.jpg
http://pbs.twimg.com/media/CDa_QMXUgAANLla.jpg
http://pbs.twimg.com/media/CDa_RQrUEAERM8x.jpg
http://pbs.twimg.com/media/CDa_rw0UIAAqfCp.jpg
http://pbs.twimg.com/media/CDb-6DaWAAAoFES.jpg
http://pbs.twimg.com/media/CDb-kyGUEAAIJID.jpg
http://pbs.twimg.com/media/CDb0_RbVIAAsgBv.jpg
http://pbs.twimg.com/media/CDb13SJUUAE0-Om.jpg
http://pbs.twimg.com/media/CDb187QUEAAFTtJ.jpg
http://pbs.twimg.com/media/CDb1rHtWgAAqWN1.jpg
http://pbs.twimg.com/media/CDb1WGkUgAAbFw_.jpg
http://pbs.twimg.com/media/CDb2x1GUMAAn-Qa.jpg
http://pbs.twimg.com/media/CDb35nLW8AE-139.jpg
http://pbs.twimg.com/media/CDb3ImcUEAILvQk.jpg
http://pbs.twimg.com/media/CDb3ypyUUAAWBsH.jpg
http://pbs.twimg.com/media/CDb4UM0UgAI-aZQ.jpg
http://pbs.twimg.com/media/CDb50NJW0AEOnLo.jpg
http://pbs.twimg.com/media/CDb6olzW8AAR2Xd.jpg
http://pbs.twimg.com/media/CDb6vbXVIAAUAO4.jpg
http://pbs.twimg.com/media/CDb6wfrUsAABga9.jpg
http://pbs.twimg.com/media/CDb73-NVEAAkK1i.jpg
http://pbs.twimg.com/media/CDb740bUIAAPeXm.jpg
http://pbs.twimg.com/media/CDb7EyMVEAEiUCS.jpg
http://pbs.twimg.com/media/CDb7kGpUkAE7woR.jpg
http://pbs.twimg.com/media/CDb8zjzUkAEuwTG.jpg
http://pbs.twimg.com/media/CDb8_JMW0AAHl1u.jpg
http://pbs.twimg.com/media/CDbA7wdWIAAgbKO.jpg
http://pbs.twimg.com/media/CDbaCusW8AAci0Q.jpg
http://pbs.twimg.com/media/CDbalRTUUAAXnbT.jpg
http://pbs.twimg.com/media/CDbaO1yUgAA68_l.jpg
http://pbs.twimg.com/media/CDbAqdwUkAAE1W7.jpg
http://pbs.twimg.com/media/CDbB0A9VAAEWcl8.jpg
http://pbs.twimg.com/media/CDbb6NsWIAEPyTi.jpg
http://pbs.twimg.com/media/CDbbDIVUsAAK9SM.jpg
http://pbs.twimg.com/media/CDbBh_7UkAAI3WB.jpg
http://pbs.twimg.com/media/CDbbRjBUEAAPMgN.jpg
http://pbs.twimg.com/media/CDbbwOqVEAAXhJs.jpg
http://pbs.twimg.com/media/CDbBxzwUIAEbEjk.jpg
http://pbs.twimg.com/media/CDbBynJVIAANj-j.jpg
http://pbs.twimg.com/media/CDbBzW7VAAEvLh5.jpg
http://pbs.twimg.com/media/CDbC01iVIAAe9Wk.jpg
http://pbs.twimg.com/media/CDbc98gUMAAQtUf.jpg
http://pbs.twimg.com/media/CDbcpq9UUAALyfn.jpg
http://pbs.twimg.com/media/CDbd3eVVAAApfcq.jpg
http://pbs.twimg.com/media/CDbd5K9VAAAJaXH.jpg
http://pbs.twimg.com/media/CDbE3EkUMAAD1rV.jpg
http://pbs.twimg.com/media/CDbebfiVAAAeCRF.jpg
http://pbs.twimg.com/media/CDbebi4UkAA6RsQ.jpg
http://pbs.twimg.com/media/CDbEH95VIAEFMGX.jpg
http://pbs.twimg.com/media/CDbElHkUEAA7uxr.jpg
http://pbs.twimg.com/media/CDbEm3HUIAAON4r.jpg
http://pbs.twimg.com/media/CDbePvnUsAA99fR.jpg
http://pbs.twimg.com/media/CDbExPoUEAEkaqN.jpg
http://pbs.twimg.com/media/CDbfBYTUEAE625i.jpg
http://pbs.twimg.com/media/CDbFX_tUgAAOmmg.jpg
http://pbs.twimg.com/media/CDbg66XUIAA0AOF.jpg
http://pbs.twimg.com/media/CDbg6lIVIAA-qvm.jpg
http://pbs.twimg.com/media/CDbGE_VUMAA9cQ_.jpg
http://pbs.twimg.com/media/CDbgzyfUEAApF_6.jpg
http://pbs.twimg.com/media/CDbH5j3UgAAGv4R.jpg
http://pbs.twimg.com/media/CDbH9QAUsAA5lSS.jpg
http://pbs.twimg.com/media/CDbhBT-VIAAr8Ek.jpg
http://pbs.twimg.com/media/CDbhBynUEAA0q1W.jpg
http://pbs.twimg.com/media/CDbhF2gWMAEZ_b5.jpg
http://pbs.twimg.com/media/CDbHjroVEAEiW5g.jpg
http://pbs.twimg.com/media/CDbI_ctWIAEtTcv.jpg
http://pbs.twimg.com/media/CDbj1lVWAAIZXia.jpg
http://pbs.twimg.com/media/CDbJcCUVAAA1BGc.jpg
http://pbs.twimg.com/media/CDbjXcUUsAEsuUh.jpg
http://pbs.twimg.com/media/CDbJyG0UgAAbx57.jpg
http://pbs.twimg.com/media/CDbkFiBWMAA5jfe.jpg
http://pbs.twimg.com/media/CDbkFifWAAItj6D.jpg
http://pbs.twimg.com/media/CDbklvsVAAEL8wI.jpg
http://pbs.twimg.com/media/CDbklvYUMAAVljk.jpg
http://pbs.twimg.com/media/CDbkxqzWAAEAb71.jpg
http://pbs.twimg.com/media/CDbm4N-UsAAimZJ.jpg
http://pbs.twimg.com/media/CDbMC1XUEAAtxEU.jpg
http://pbs.twimg.com/media/CDbMdshVAAA8IEs.jpg
http://pbs.twimg.com/media/CDbn-4TWoAAq2Za.jpg
http://pbs.twimg.com/media/CDbN4Q7UIAAtGD-.jpg
http://pbs.twimg.com/media/CDbN4QfUkAE8Fhc.jpg
http://pbs.twimg.com/media/CDboFTVUkAE-5MV.jpg
http://pbs.twimg.com/media/CDbOgXFVEAAkAOY.jpg
http://pbs.twimg.com/media/CDboLCWUgAEhsAN.jpg
http://pbs.twimg.com/media/CDbOlfyVAAAZdTD.jpg
http://pbs.twimg.com/media/CDbPEfGUUAAC3LB.jpg
http://pbs.twimg.com/media/CDbPmIjUIAA_PXZ.jpg
http://pbs.twimg.com/media/CDbpTTvUkAAAv5z.jpg
http://pbs.twimg.com/media/CDbPu4TWMAAoRLF.jpg
http://pbs.twimg.com/media/CDbQuvIUIAAI_EP.jpg
http://pbs.twimg.com/media/CDbqVzqWMAENQ_Y.jpg
http://pbs.twimg.com/media/CDbQY9dUgAEw8kM.jpg
http://pbs.twimg.com/media/CDbr5OTUMAEdecu.jpg
http://pbs.twimg.com/media/CDbRhOHVAAA9U7i.jpg
http://pbs.twimg.com/media/CDbRKqAVAAEPv-3.jpg
http://pbs.twimg.com/media/CDbrrIMVAAAw8VE.jpg
http://pbs.twimg.com/media/CDbRZ0BVAAAgRLA.jpg
http://pbs.twimg.com/media/CDbS9HhVEAAEdcX.jpg
http://pbs.twimg.com/media/CDbT418UMAAV0F9.jpg
http://pbs.twimg.com/media/CDbTRABWgAA2zau.jpg
http://pbs.twimg.com/media/CDbUjOeUsAEpMa-.jpg
http://pbs.twimg.com/media/CDbV6qAWIAA8CE9.jpg
http://pbs.twimg.com/media/CDbvQV7UgAEelTh.jpg
http://pbs.twimg.com/media/CDbwkWCXIAAVhXI.jpg
http://pbs.twimg.com/media/CDbWvkPUkAAPfrL.jpg
http://pbs.twimg.com/media/CDbWWzkUkAApZrR.jpg
http://pbs.twimg.com/media/CDbWxihWoAAvAD6.jpg
http://pbs.twimg.com/media/CDb_6n0UsAAwLA8.jpg
http://pbs.twimg.com/media/CDb_8qTVAAEDCRN.jpg
http://pbs.twimg.com/media/CDb_W5hWoAAW2ol.jpg
http://pbs.twimg.com/media/CDjn06xUgAAhNLu.jpg
http://pbs.twimg.com/media/CDjnhkxUsAAC3N9.jpg
http://pbs.twimg.com/media/CDjitsaUMAAWSGq.jpg
http://pbs.twimg.com/media/CDidw2vUgAAGM7L.jpg
http://pbs.twimg.com/media/CDids8yWAAEhzzI.jpg
http://pbs.twimg.com/media/CDNRjvrWYAAEZuh.png
http://pbs.twimg.com/media/CDidqvPUkAAaihM.jpg
http://pbs.twimg.com/media/CDidrFNWAAEhus5.jpg
http://pbs.twimg.com/media/CDjisZYVAAAxKIX.jpg
http://pbs.twimg.com/media/CDidqJ0WIAICVaD.jpg
http://pbs.twimg.com/media/CDidf7vUsAAayK9.jpg
http://pbs.twimg.com/media/CDidh17VEAAnld-.jpg
http://pbs.twimg.com/media/CDiczpQVIAAKaQx.jpg
http://pbs.twimg.com/media/CDidaqmWMAEf1Z7.jpg
http://pbs.twimg.com/media/CDjirK-UMAAs44W.jpg
http://pbs.twimg.com/media/CDg3hjSUMAAu4_g.jpg
http://pbs.twimg.com/media/CDidXt1WAAAAqz2.png
http://pbs.twimg.com/media/CDiZ1CCWIAAoKAb.jpg
http://pbs.twimg.com/media/CDidRywUEAEScu8.jpg
http://pbs.twimg.com/media/CDidA2dUgAA699p.jpg
http://pbs.twimg.com/media/CDic_8gUkAASQI7.jpg
http://pbs.twimg.com/media/CDicwD2UgAAAi0L.png
http://pbs.twimg.com/media/CDicp3UVEAAqaa5.jpg
http://pbs.twimg.com/media/CDicq07UMAAQ1sC.jpg
http://pbs.twimg.com/media/CDicsG9VIAAT2y0.jpg
http://pbs.twimg.com/media/CDicUWRW0AEe6dl.jpg
http://pbs.twimg.com/media/CDgroSDUIAAXEea.jpg
http://pbs.twimg.com/media/CDicOFwUEAEma9J.jpg
http://pbs.twimg.com/media/CDicI5nWIAEFtBL.jpg
http://pbs.twimg.com/media/CDjiTFPUsAA1s6p.jpg
http://pbs.twimg.com/media/CDiby0HWoAExufB.jpg
http://pbs.twimg.com/media/CDibvHRWYAAhr-n.jpg
http://pbs.twimg.com/media/CDibf2sWIAA_YRS.jpg
http://pbs.twimg.com/media/CDjnd0eVEAA1rd1.jpg
http://pbs.twimg.com/media/CDibagHVIAEkk4W.jpg
http://pbs.twimg.com/media/CDibb6bUsAEz71_.jpg
http://pbs.twimg.com/media/CDibdMtUIAAUksG.jpg
http://pbs.twimg.com/media/CDiayDJWoAAHqKr.jpg
http://pbs.twimg.com/media/CDibXICWIAA1_8N.jpg
http://pbs.twimg.com/media/CDibWlJW8AAPEfs.jpg
http://pbs.twimg.com/media/CDibV8MW8AE84CX.jpg
http://pbs.twimg.com/media/CDibVehVAAEKEZQ.jpg
http://pbs.twimg.com/media/CDibVOlWEAElHt9.jpg
http://pbs.twimg.com/media/CDibUpxWAAIaZTr.jpg
http://pbs.twimg.com/media/CDibUFSVIAEvlsa.jpg
http://pbs.twimg.com/media/CDibUICW0AAyvpN.jpg
http://pbs.twimg.com/media/CDibR09XIAAqFek.jpg
http://pbs.twimg.com/media/CDibOfPWYAAhgUv.jpg
http://pbs.twimg.com/media/CDibLZ4UgAAIHlV.jpg
http://pbs.twimg.com/media/CDiU2x4UkAAhhWz.jpg
http://pbs.twimg.com/media/CDia_b4UkAA56kG.jpg
http://pbs.twimg.com/media/CDibBXHW8AI_M7K.jpg
http://pbs.twimg.com/media/CDh6RanUIAA5NfC.jpg
http://pbs.twimg.com/media/CDianoLUkAAAFBa.jpg
http://pbs.twimg.com/media/CDiadwYUUAESzR9.jpg
http://pbs.twimg.com/media/CDiaa-uWAAEx17W.jpg
http://pbs.twimg.com/media/CDiZyPOW0AEFVjX.jpg
http://pbs.twimg.com/media/CDh-uf4WMAA_dE6.jpg
http://pbs.twimg.com/media/CDjhqFkW8AA_L4H.jpg
http://pbs.twimg.com/media/CDiZ7FAUIAACirq.jpg
http://pbs.twimg.com/media/CDiZzOkXIAAU2_D.png
http://pbs.twimg.com/media/CDiZy84UkAAHXU9.jpg
http://pbs.twimg.com/media/CDiZqqHUsAAo9qS.jpg
http://pbs.twimg.com/media/CDiZj-MUgAEgRI6.png
http://pbs.twimg.com/media/CDiZN8PW8AEKwDa.jpg
http://pbs.twimg.com/media/CDiZDPCW0AE4-PH.png
http://pbs.twimg.com/media/CDiY5SyWgAA0vW2.jpg
http://pbs.twimg.com/media/CDjndiOWoAEqeGY.jpg
http://pbs.twimg.com/media/CDiYz7zUkAAe5AG.jpg
http://pbs.twimg.com/media/CDjMmHvWoAAfSCx.jpg
http://pbs.twimg.com/media/CDiXoyRUUAAbouz.jpg
http://pbs.twimg.com/media/CDiXo7dUUAABBBM.jpg
http://pbs.twimg.com/media/CDiXo76UkAAGNmC.jpg
http://pbs.twimg.com/media/CDiXo7gVAAA64n7.jpg
http://pbs.twimg.com/media/CDiYS1LWAAAt-kK.jpg
http://pbs.twimg.com/media/CDjhg5KUMAA9MJL.jpg
http://pbs.twimg.com/media/CDgSV4OWIAAMFor.png
http://pbs.twimg.com/media/CDh9YyXUIAAp4jQ.jpg
http://pbs.twimg.com/media/CDiYDwhVAAA7R21.jpg
http://pbs.twimg.com/media/CDiX-DmUIAEJHC6.jpg
http://pbs.twimg.com/media/CDhwG8wUkAA8uJz.jpg
http://pbs.twimg.com/media/CDhf5ZHVIAEaa9G.jpg
http://pbs.twimg.com/media/CDiX7gUUIAEtpSl.jpg
http://pbs.twimg.com/media/CDiXzr0UEAEW147.jpg
http://pbs.twimg.com/media/CDiXzhDUIAADLYO.png
http://pbs.twimg.com/media/CDjgiDLUMAE5I_L.jpg
http://pbs.twimg.com/media/CDiXwFuXIAAzNVN.jpg
http://pbs.twimg.com/media/CDiCsFXUgAE1Sjr.png
http://pbs.twimg.com/media/CDiXLlzUUAE-oL5.jpg
http://pbs.twimg.com/media/CDiXHp0VIAAucOD.jpg
http://pbs.twimg.com/media/CDiW0v_UUAEfIjQ.jpg
http://pbs.twimg.com/media/CDiWya1UIAA1QXr.jpg
http://pbs.twimg.com/media/CDjhIiOUEAEoJbd.jpg
http://pbs.twimg.com/media/CDiWxGNWMAABkj3.jpg
http://pbs.twimg.com/media/CDiWwqIWgAELPuK.jpg
http://pbs.twimg.com/media/CDiWmm2WgAIVpNF.jpg
http://pbs.twimg.com/media/CDiWi7pUMAA-NL7.jpg
http://pbs.twimg.com/media/CDiWd2bUgAAcMwO.jpg
http://pbs.twimg.com/media/CDiWYLHWYAAJOpp.jpg
http://pbs.twimg.com/media/CDiWUfkWAAEB6LC.jpg
http://pbs.twimg.com/media/CDh9SAqVIAA5xBD.png
http://pbs.twimg.com/media/CDiWNPtVEAAk5B5.jpg
http://pbs.twimg.com/media/CDiWJLwUkAIyhJU.jpg
http://pbs.twimg.com/media/CDjhAQWUgAEDEyj.jpg
http://pbs.twimg.com/media/CDiV6AtVAAAU9gk.jpg
http://pbs.twimg.com/media/CDiV4ChVIAAoobH.png
http://pbs.twimg.com/media/CDiVz5WWMAEYolO.jpg
http://pbs.twimg.com/media/CDiVoFoXIAErEpg.jpg
http://pbs.twimg.com/media/CDiVhugUUAA3cWq.jpg
http://pbs.twimg.com/media/CDiVmCkUgAEEhm1.jpg
http://pbs.twimg.com/media/CDeBKX2VIAAh5SA.jpg
http://pbs.twimg.com/media/CDjg-yOUEAAuyXi.jpg
http://pbs.twimg.com/media/CDbw4PnWgAEp9Fy.jpg
http://pbs.twimg.com/media/CDiVWeUUUAAGEIQ.jpg
http://pbs.twimg.com/media/CDiVRz3UgAAvekn.jpg
http://pbs.twimg.com/media/CDiVHmhVIAAXkHV.jpg
http://pbs.twimg.com/media/CDiVHIMWMAAPX2_.jpg
http://pbs.twimg.com/media/CDiL5A_WAAAUQj2.jpg
http://pbs.twimg.com/media/CDiU8eVUEAI_PEG.png
http://pbs.twimg.com/media/CDiU37cVEAEM-b2.jpg
http://pbs.twimg.com/media/CDiUxi4WEAIcamJ.png
http://pbs.twimg.com/media/CDiUmGGWoAAAzoT.jpg
http://pbs.twimg.com/media/CDhEMxlW0AAALxi.jpg
http://pbs.twimg.com/media/CDjg0tlWoAIjaLS.jpg
http://pbs.twimg.com/media/CDiUFY5VIAAIvxH.jpg
http://pbs.twimg.com/media/CDiTsK-VAAAyY6a.jpg
http://pbs.twimg.com/media/CDjgsAkVIAEtaCb.jpg
http://pbs.twimg.com/media/CDiToSZUUAA9u5-.jpg
http://pbs.twimg.com/media/CDjgrpLWEAAru8M.jpg
http://pbs.twimg.com/media/CDiSravWYAABr_B.jpg
http://pbs.twimg.com/media/CDiSf_uUIAE1b9w.jpg
http://pbs.twimg.com/media/CDiSiPPWYAAUH9h.jpg
http://pbs.twimg.com/media/CDiSaMcW8AM1UBa.jpg
http://pbs.twimg.com/media/CDiSWo0VEAA1bnq.jpg
http://pbs.twimg.com/media/CDiSEZ5UsAInRup.jpg
http://pbs.twimg.com/media/CDiSFwdWgAAyRxc.jpg
http://pbs.twimg.com/media/CDiRW3KWAAAyiNo.jpg
http://pbs.twimg.com/media/CDjgWm4XIAAzrI4.jpg
http://pbs.twimg.com/media/CDiRIF0UUAISVrA.jpg
http://pbs.twimg.com/media/CDiRE37UkAAUsgZ.jpg
http://pbs.twimg.com/media/CDg_LifVIAARh7C.jpg
http://pbs.twimg.com/media/CDiQ3UvVAAAa0hU.png
http://pbs.twimg.com/media/CDjgKX8W8AAM8Dv.jpg
http://pbs.twimg.com/media/CDjgIxAUEAAhXe7.jpg
http://pbs.twimg.com/media/CDiQdWuUgAEj78T.jpg
http://pbs.twimg.com/media/CDiB9mmUkAER33n.jpg
http://pbs.twimg.com/media/CDiB9qaWgAA8GVJ.jpg
http://pbs.twimg.com/media/CDjgAWKVAAAD78g.jpg
http://pbs.twimg.com/media/CDiB30sUgAAWwWQ.jpg
http://pbs.twimg.com/media/CDiBqylUsAAlO08.jpg
http://pbs.twimg.com/media/CDiBlXuVAAAIwLS.png
http://pbs.twimg.com/media/CDiBeg3UsAADZVu.jpg
http://pbs.twimg.com/media/CDiBUVEUEAIryZt.jpg
http://pbs.twimg.com/media/CDiBQVYWoAAz--H.jpg
http://pbs.twimg.com/media/CDiBIyWWMAE1s-H.jpg
http://pbs.twimg.com/media/CDiBITLVEAA3N9U.png
http://pbs.twimg.com/media/CDiBHOEW8AIHFnl.png
http://pbs.twimg.com/media/CDgUcfiUMAID7dC.jpg
http://pbs.twimg.com/media/CDiBF1gVIAEOsDi.jpg
http://pbs.twimg.com/media/CDhyj4MWgAAxMC0.png
http://pbs.twimg.com/media/CDjnQjbUEAESkO0.jpg
http://pbs.twimg.com/media/CDiApTcWEAEzTxk.png
http://pbs.twimg.com/media/CDiAqMYUgAEk-c0.png
http://pbs.twimg.com/media/CDiAVNAUEAAKYIg.jpg
http://pbs.twimg.com/media/CDiAU5UUUAA2TRK.jpg
http://pbs.twimg.com/media/CDjf1nbWEAADjJp.jpg
http://pbs.twimg.com/media/CDiAfY7UMAABHIK.jpg
http://pbs.twimg.com/media/CDiAbclWYAEwZic.jpg
http://pbs.twimg.com/media/CDiAOtHUIAALajo.jpg
http://pbs.twimg.com/media/CDiAQT5VIAA5sQs.jpg
http://pbs.twimg.com/media/CDcmV8vWYAAVRvi.png
http://pbs.twimg.com/media/CDh_3WBVIAElqog.jpg
http://pbs.twimg.com/media/CDh_uQJVAAAK9R3.jpg
http://pbs.twimg.com/media/CDh_khfUkAAuNRQ.jpg
http://pbs.twimg.com/media/CDh_W_pUIAAscUg.jpg
http://pbs.twimg.com/media/CDh_Q7FVAAEs872.jpg
http://pbs.twimg.com/media/CDh_BlNW0AAYEEo.jpg
http://pbs.twimg.com/media/CDh-3UoUgAEg78W.jpg
http://pbs.twimg.com/media/CDh-2ikWMAInToY.png
http://pbs.twimg.com/media/CDh-2VyVIAAV3j3.jpg
http://pbs.twimg.com/media/CDh-1tbUEAAPoqd.jpg
http://pbs.twimg.com/media/CDh-zHdUkAALgsE.png
http://pbs.twimg.com/media/CDjfpfTUUAAimeq.png
http://pbs.twimg.com/media/CDh-t7iUsAEnLWx.jpg
http://pbs.twimg.com/media/CDh-su3VEAAFtbN.jpg
http://pbs.twimg.com/media/CDh-sgZUkAEP_pJ.png
http://pbs.twimg.com/media/CDh-o1dVIAEdvOH.jpg
http://pbs.twimg.com/media/CDjfh2BUgAAOXvL.jpg
http://pbs.twimg.com/media/CDh-k7yUMAAlBM2.jpg
http://pbs.twimg.com/media/CDh8PHyWgAA1GsZ.jpg
http://pbs.twimg.com/media/CDh-epdUgAA33mZ.jpg
http://pbs.twimg.com/media/CDjfgwbW0AENquz.jpg
http://pbs.twimg.com/media/CDh-fQIXIAI_KLk.jpg
http://pbs.twimg.com/media/CDh-TzsVEAAuN65.jpg
http://pbs.twimg.com/media/CDh-USsW0AAGbRb.jpg
http://pbs.twimg.com/media/CDh-SkSUgAA1h8a.jpg
http://pbs.twimg.com/media/CDh9_I1WgAAAZmp.jpg
http://pbs.twimg.com/media/CDh9xxmUgAAaGMI.png
http://pbs.twimg.com/media/CDh9tWxUMAAMI1C.jpg
http://pbs.twimg.com/media/CDh9oUIWYAIC6zQ.jpg
http://pbs.twimg.com/media/CDh70iNUEAA4tDQ.png
http://pbs.twimg.com/media/CDh8xRIVAAAdYCp.jpg
http://pbs.twimg.com/media/CDjfO1jWMAArYpU.jpg
http://pbs.twimg.com/media/CDh8aFoVAAAWgCx.jpg
http://pbs.twimg.com/media/CDgllvkWgAAQWyD.jpg
http://pbs.twimg.com/media/CDgwIaeWYAAkgpb.jpg
http://pbs.twimg.com/media/CDh8KSIXIAApFgY.jpg
http://pbs.twimg.com/media/CDje-JUUEAEpH55.jpg
http://pbs.twimg.com/media/CDh8Bf1UMAAkaAJ.jpg
http://pbs.twimg.com/media/CDh73sUVIAEabiq.jpg
http://pbs.twimg.com/media/CDh72rLWMAAV-uK.jpg
http://pbs.twimg.com/media/CDh71blW8AEK8mI.jpg
http://pbs.twimg.com/media/CDh70FwW8AEtqOr.jpg
http://pbs.twimg.com/media/CDh7zZjWEAAx5Cy.jpg
http://pbs.twimg.com/media/CDh7yL4WgAAeIOV.jpg
http://pbs.twimg.com/media/CDh7xi-WEAAEdoB.jpg
http://pbs.twimg.com/media/CDh7w1MWMAEldVo.jpg
http://pbs.twimg.com/media/CDh7wIIWAAAiodk.jpg
http://pbs.twimg.com/media/CDjewZKWgAAW8nk.jpg
http://pbs.twimg.com/media/CDh7vcWWgAE1Zam.jpg
http://pbs.twimg.com/media/CDh7s7zWYAALsJ9.jpg
http://pbs.twimg.com/media/CDjerDIWYAIghA9.jpg
http://pbs.twimg.com/media/CDh7mLEUMAAJnsP.jpg
http://pbs.twimg.com/media/CDh7do2UEAEEBmo.jpg
http://pbs.twimg.com/media/CDh7eXVUMAE_GCi.jpg
http://pbs.twimg.com/media/CDh7ctZWoAAqil3.jpg
http://pbs.twimg.com/media/CDh7PnKVIAAje1S.jpg
http://pbs.twimg.com/media/CDh7KlPUgAEkrcm.jpg
http://pbs.twimg.com/media/CDh7KATUEAAquA4.jpg
http://pbs.twimg.com/media/CDh63LUWEAEjFGD.jpg
http://pbs.twimg.com/media/CDjenrhUMAAZQJO.jpg
http://pbs.twimg.com/media/CDh61yzUkAAK6_i.png
http://pbs.twimg.com/media/CDh6qvyUEAAyQF6.png
http://pbs.twimg.com/media/CDh6dwUUUAER9Q0.jpg
http://pbs.twimg.com/media/CDh6XcUW8AAlnaH.jpg
http://pbs.twimg.com/media/CDh6O0VUUAAr6RK.jpg
http://pbs.twimg.com/media/CDhv4j2W8AEhH6Y.jpg
http://pbs.twimg.com/media/CDhv5BgWEAANjUP.jpg
http://pbs.twimg.com/media/CDhjs57UsAAM-Lk.jpg
http://pbs.twimg.com/media/CDh50WeWAAAcgJ6.jpg
http://pbs.twimg.com/media/CDh5ee1VIAA1ZDz.jpg
http://pbs.twimg.com/media/CDh5Tu5UsAEe-LB.jpg
http://pbs.twimg.com/media/CDh5N9tUsAEF6cS.jpg
http://pbs.twimg.com/media/CDh5FyZUsAA08t-.jpg
http://pbs.twimg.com/media/CDhbWBxWMAAjFih.jpg
http://pbs.twimg.com/media/CDh420sUIAAqgwu.jpg
http://pbs.twimg.com/media/CDh44QkWYAAbH0N.jpg
http://pbs.twimg.com/media/CDhr2zYUMAAG97m.jpg
http://pbs.twimg.com/media/CDh4v7KUgAAGbRh.jpg
http://pbs.twimg.com/media/CDjdkpBWMAE5F0j.jpg
http://pbs.twimg.com/media/CDh4eWIVIAENE9w.jpg
http://pbs.twimg.com/media/CDh4ZIMWEAAVqdL.jpg
http://pbs.twimg.com/media/CDjeYONUkAAXpJ3.jpg
http://pbs.twimg.com/media/CDh4D9ZVEAA6Xm0.jpg
http://pbs.twimg.com/media/CDjeX-kUgAAbPbg.jpg
http://pbs.twimg.com/media/CDh3gk8VEAEgzMF.jpg
http://pbs.twimg.com/media/CDh3TN4UkAIvsh2.png
http://pbs.twimg.com/media/CDh3S5CUsAEtdBy.png
http://pbs.twimg.com/media/CDh3Su2VIAEwtqB.jpg
http://pbs.twimg.com/media/CDh3E9HUMAAaG7w.jpg
http://pbs.twimg.com/media/CDh3D-gWgAA5PI5.jpg
http://pbs.twimg.com/media/CDjeQwRUgAAESzL.jpg
http://pbs.twimg.com/media/CDh219iUsAAepZe.jpg
http://pbs.twimg.com/media/CDh21zuWEAAFqw8.png
http://pbs.twimg.com/media/CDh2qoMUgAAkNp0.jpg
http://pbs.twimg.com/media/CDh2lEEUIAAdlAD.jpg
http://pbs.twimg.com/media/CDfEe0pUEAAQzZB.jpg
http://pbs.twimg.com/media/CDh2FsHW8AMjfLV.jpg
http://pbs.twimg.com/media/CDjd5gRW8AEDCcS.jpg
http://pbs.twimg.com/media/CDh2E3qUMAAcJsp.jpg
http://pbs.twimg.com/media/CDh1t2OUgAALlpM.jpg
http://pbs.twimg.com/media/CDh1uHGUkAAVZBp.jpg
http://pbs.twimg.com/media/CDh2Ai3VIAAhIjX.jpg
http://pbs.twimg.com/media/CDh1-_JXIAAoZxq.jpg
http://pbs.twimg.com/media/CDh1FppWMAETwE8.png
http://pbs.twimg.com/media/CDjdaalUUAA0Azn.jpg
http://pbs.twimg.com/media/CDh1vEAUMAAsf7q.jpg
http://pbs.twimg.com/media/CDh06cjWoAEzwi4.png
http://pbs.twimg.com/media/CDg_Q3rWIAEZiBy.jpg
http://pbs.twimg.com/media/CDby8bPVAAIhvhZ.jpg
http://pbs.twimg.com/media/CDjm4X7UEAAKfeN.jpg
http://pbs.twimg.com/media/CDh0qdtVEAEbIGQ.jpg
http://pbs.twimg.com/media/CDh0iqtUMAACbQ5.jpg
http://pbs.twimg.com/media/CDh0X-_UsAMc7Q1.jpg
http://pbs.twimg.com/media/CDh0R1qUMAA5LUW.jpg
http://pbs.twimg.com/media/CDhzefbWIAEXQpM.jpg
http://pbs.twimg.com/media/CDhzd2sUIAA0yzU.png
http://pbs.twimg.com/media/CDhzVgVUUAA7jcH.jpg
http://pbs.twimg.com/media/B9alGAoCIAE-sVG.png
http://pbs.twimg.com/media/CDhy8KiUgAAO7Sn.jpg
http://pbs.twimg.com/media/CDjdAUOWgAAx3Rf.jpg
http://pbs.twimg.com/media/CDhyroBUgAEFj3z.jpg
http://pbs.twimg.com/media/CDhtjaIVAAA4Qbg.jpg
http://pbs.twimg.com/media/CDhypdMUEAE7R7J.jpg
http://pbs.twimg.com/media/CDhyj_kWYAAvPhX.jpg
http://pbs.twimg.com/media/CDjc8AQUIAAMMk5.jpg
http://pbs.twimg.com/media/CDhu-88XIAEadj_.jpg
http://pbs.twimg.com/media/CDhya-sUsAAni3V.jpg
http://pbs.twimg.com/media/CDhyRpjUkAEFAWf.jpg
http://pbs.twimg.com/media/CDjclCGUUAIQkfZ.jpg
http://pbs.twimg.com/media/CDhx6SOUUAAzwad.jpg
http://pbs.twimg.com/media/CDi6cDbWYAAHYUK.jpg
http://pbs.twimg.com/media/B7PngPFCIAMSpYu.jpg
http://pbs.twimg.com/media/CDhxNUpUsAEgaZh.png
http://pbs.twimg.com/media/CDjm4YwVEAAm_37.jpg
http://pbs.twimg.com/media/CDhxAV0UEAANQGK.jpg
http://pbs.twimg.com/media/CDhxFUCVEAAiM1r.jpg
http://pbs.twimg.com/media/CDg1CKCWMAAn0vE.png
http://pbs.twimg.com/media/CDhw3N5UUAIGcIl.jpg
http://pbs.twimg.com/media/CDhwgZIVAAACltP.jpg
http://pbs.twimg.com/media/CDhwcKvUMAABkTH.jpg
http://pbs.twimg.com/media/CDhwbgKUMAARM8z.jpg
http://pbs.twimg.com/media/CDhwZ6cWAAAyPnv.jpg
http://pbs.twimg.com/media/CDhwSVxVIAEXhNP.jpg
http://pbs.twimg.com/media/CDhwNpVW0AAm91_.jpg
http://pbs.twimg.com/media/CDjcQi9UkAAjTt0.jpg
http://pbs.twimg.com/media/CDhwLWZWgAAPrCU.jpg
http://pbs.twimg.com/tweet_video_thumb/CDhv6k-W0AAeXkV.png
http://pbs.twimg.com/media/CDhvKhyWAAEpP5e.jpg
http://pbs.twimg.com/media/CDhvlIlVAAAy9Wq.jpg
http://pbs.twimg.com/media/CDeDURDVEAAErWf.jpg
http://pbs.twimg.com/media/CDhvf80UEAEnr9f.jpg
http://pbs.twimg.com/media/CDjcGmdVEAEP3Z8.jpg
http://pbs.twimg.com/media/CDhtEHLVEAI9nAJ.jpg
http://pbs.twimg.com/media/CDhvKA5UUAE9Nq-.jpg
http://pbs.twimg.com/media/CDjcA-LUEAAW38X.jpg
http://pbs.twimg.com/media/CDhuyeuUEAMIr3C.jpg
http://pbs.twimg.com/media/CDhuyDFXIAAVN77.jpg
http://pbs.twimg.com/media/CDhuo9sVEAEr2zQ.jpg
http://pbs.twimg.com/media/CDjcBMbUkAA1_s-.jpg
http://pbs.twimg.com/media/CDhuo33UkAElveX.jpg
http://pbs.twimg.com/media/CDhuhsDUkAAuWL3.jpg
http://pbs.twimg.com/media/CDhudGpVIAAk9Xo.jpg
http://pbs.twimg.com/media/CDhuV84WYAAfaO4.jpg
http://pbs.twimg.com/media/CDjcB5-UsAARcHz.jpg
http://pbs.twimg.com/media/CDhuWtIWEAA9lX5.jpg
http://pbs.twimg.com/media/CDhuXbcWEAA3sxH.jpg
http://pbs.twimg.com/media/CDhuWVaUIAEmLtk.jpg
http://pbs.twimg.com/media/CDhuWv1UMAAkazJ.jpg
http://pbs.twimg.com/media/CDhuXJeVEAAFdAA.jpg
http://pbs.twimg.com/media/CDhuRKMVIAAQdhy.jpg
http://pbs.twimg.com/media/CDjm4YkUMAAHYLq.jpg
http://pbs.twimg.com/media/CDjcCtSUEAAv24C.jpg
http://pbs.twimg.com/media/CDhuOUJVEAAG1IB.jpg
http://pbs.twimg.com/media/CDhuH8xVAAEC8H0.jpg
http://pbs.twimg.com/media/CDht9LJUkAA-tQF.jpg
http://pbs.twimg.com/media/CDjb4PIWIAAt-6s.jpg
http://pbs.twimg.com/media/CDhtZvEUEAANtPr.jpg
http://pbs.twimg.com/media/CDjbx0HVEAI5ykI.jpg
http://pbs.twimg.com/media/CDhtIg0UsAAamDD.jpg
http://pbs.twimg.com/media/CDhtDLBWgAIuaP5.jpg
http://pbs.twimg.com/media/CDhsygYVEAAWCEr.png
http://pbs.twimg.com/media/CDhoYR3WMAEl1jQ.jpg
http://pbs.twimg.com/media/CDhsdY7UkAEHOVQ.jpg
http://pbs.twimg.com/media/CDhscTTUkAEPEnL.jpg
http://pbs.twimg.com/media/CDhsaUoVAAAsJWA.jpg
http://pbs.twimg.com/media/CDhsYWoUUAAn78H.jpg
http://pbs.twimg.com/media/CDhsYYhUsAAFo9J.jpg
http://pbs.twimg.com/media/CDhsVD9W8AEsYvA.jpg
http://pbs.twimg.com/media/CDhrlXdUUAEACMB.jpg
http://pbs.twimg.com/media/CDhrl2mUEAARcwS.jpg
http://pbs.twimg.com/media/CDhsIXXUgAAFE6I.jpg
http://pbs.twimg.com/media/CDdJGqBVIAAzcWL.jpg
http://pbs.twimg.com/media/CDjbStFUUAE0yz3.jpg
http://pbs.twimg.com/media/CDhr9WNUkAAkiPC.png
http://pbs.twimg.com/media/CDhr8maWEAEsPaJ.jpg
http://pbs.twimg.com/media/CDhrlLHWEAAOUnJ.jpg
http://pbs.twimg.com/media/CDhrlLVWEAAEI7e.jpg
http://pbs.twimg.com/media/CDhrlLeWoAEEUQZ.jpg
http://pbs.twimg.com/media/CDhrgxsUEAAz2y1.jpg
http://pbs.twimg.com/media/CDhraJXUkAAiA9W.jpg
http://pbs.twimg.com/media/CDhrV_oWMAEaKH8.jpg
http://pbs.twimg.com/media/CDhp1xjW8AA4axW.jpg
http://pbs.twimg.com/media/CDjm4YQUMAAniqJ.jpg
http://pbs.twimg.com/media/CDhq-fjWYAAeY43.jpg
http://pbs.twimg.com/media/CDhq-ftWEAAHew1.jpg
http://pbs.twimg.com/media/CDhq8DyWgAAPjRC.jpg
http://pbs.twimg.com/media/CDhq5AaWYAAHPcf.jpg
http://pbs.twimg.com/media/CDhqqfnUEAAhMXl.png
http://pbs.twimg.com/media/CDhqkuMVIAEW_Ok.jpg
http://pbs.twimg.com/media/CDhZieGUEAE_iiM.jpg
http://pbs.twimg.com/media/CDhqgLyUIAMumso.jpg
http://pbs.twimg.com/media/CDjbC0EUUAAUfVE.jpg
http://pbs.twimg.com/media/CDhqaXnUkAAmeYE.jpg
http://pbs.twimg.com/media/CDhqUrvWYAAMvtF.png
http://pbs.twimg.com/media/CDhqEVFUIAIRmrA.jpg
http://pbs.twimg.com/media/CDhqCn9UUAE-aTG.jpg
http://pbs.twimg.com/media/CDgx4NnUkAEsEQK.jpg
http://pbs.twimg.com/media/CDhpuvpW8AEHXQj.jpg
http://pbs.twimg.com/media/CDhpuUIWIAAu4Hi.jpg
http://pbs.twimg.com/media/CDhpuP-UUAA0A5z.jpg
http://pbs.twimg.com/media/CDja_UnUgAACC7t.jpg
http://pbs.twimg.com/media/CDhpsy1WAAA5Kdw.jpg
http://pbs.twimg.com/media/CDhprFZWMAAcUqV.jpg
http://pbs.twimg.com/media/CDhpqCNW0AA7fU9.jpg
http://pbs.twimg.com/media/CDja6AtVEAIJrar.jpg
http://pbs.twimg.com/media/CDhppc-UMAADHe8.jpg
http://pbs.twimg.com/media/CDhpn6hXIAE1Q0u.jpg
http://pbs.twimg.com/media/CDhpnjDWEAA66TI.jpg
http://pbs.twimg.com/media/CDhpmZQWgAAK26k.jpg
http://pbs.twimg.com/media/CDhpC9-UsAAOD27.jpg
http://pbs.twimg.com/media/CDhpABZWoAALB2G.jpg
http://pbs.twimg.com/media/CDhorDGUkAAeoFa.jpg
http://pbs.twimg.com/media/CDjabUxUsAAuZ0-.jpg
http://pbs.twimg.com/media/CDhUghWWEAEMiaq.jpg
http://pbs.twimg.com/media/CDhZ5xYUUAAAqcK.jpg
http://pbs.twimg.com/media/CDhZ5lHUEAAmVsm.jpg
http://pbs.twimg.com/media/CDhZ0gTWgAAZTNi.jpg
http://pbs.twimg.com/media/CDhZyEPVAAAE5hs.jpg
http://pbs.twimg.com/media/CDhZtYmVIAI1xX0.jpg
http://pbs.twimg.com/media/CDhZrzRWAAApFfj.jpg
http://pbs.twimg.com/media/CDjaSqgWEAAwad0.jpg
http://pbs.twimg.com/media/CDhZfQ0WoAICYRI.jpg
http://pbs.twimg.com/media/CDhZF8bUIAAT1oi.jpg
http://pbs.twimg.com/media/CDhTFgwWEAE9itB.jpg
http://pbs.twimg.com/media/CDhY5y5UEAAZ9YX.jpg
http://pbs.twimg.com/media/CDhDtGaWAAEoXMR.jpg
http://pbs.twimg.com/media/CDhYuYlWgAEKYek.jpg
http://pbs.twimg.com/media/CDhYqOVVAAAREpP.jpg
http://pbs.twimg.com/media/CDhYgRHUgAE4sMZ.jpg
http://pbs.twimg.com/media/CDeTTyaUkAE5bc_.jpg
http://pbs.twimg.com/media/CDhYk8kVIAANjPf.jpg
http://pbs.twimg.com/media/CDhYgd2UIAAzPdT.jpg
http://pbs.twimg.com/media/CDhBzBjVEAEuF_x.png
http://pbs.twimg.com/media/CDgzvW5W0AEyrut.jpg
http://pbs.twimg.com/media/CDhWqRYUEAAa38-.jpg
http://pbs.twimg.com/media/CDhWsUtUEAEZwOg.jpg
http://pbs.twimg.com/media/CDhWtPxUkAAjyEi.jpg
http://pbs.twimg.com/media/CDhX5EyUEAAbfNG.jpg
http://pbs.twimg.com/media/CDhX1UUUUAAsnd0.png
http://pbs.twimg.com/media/CDhX0mrWEAEXPHQ.jpg
http://pbs.twimg.com/media/CDjaHZeUsAE0pec.jpg
http://pbs.twimg.com/media/CDhXrpEWoAEEkWc.jpg
http://pbs.twimg.com/media/CDhXlpTUsAIVWEY.jpg
http://pbs.twimg.com/media/CDhXmUOXIAAn8Hh.png
http://pbs.twimg.com/media/CDhXL1WVAAA-YOn.jpg
http://pbs.twimg.com/media/CDhXM0RW8AA_5ic.jpg
http://pbs.twimg.com/media/CDhXJF0VEAIPREa.jpg
http://pbs.twimg.com/media/CDjZjzEUsAA1pnq.jpg
http://pbs.twimg.com/media/CDhW4NCVAAEtnIQ.png
http://pbs.twimg.com/media/CDjZgQeVAAAMDUz.jpg
http://pbs.twimg.com/media/CDjZLyjUEAA4fWV.jpg
http://pbs.twimg.com/media/CDhWQZoUgAAZzep.jpg
http://pbs.twimg.com/media/CDhWIRzUUAEjbtR.jpg
http://pbs.twimg.com/media/CDhWEmkUEAEFGo0.jpg
http://pbs.twimg.com/media/CDhWBzPUgAAJOKi.jpg
http://pbs.twimg.com/media/CDhVnv4UsAAOyWc.jpg
http://pbs.twimg.com/media/CDhVkIzUgAMCF8t.jpg
http://pbs.twimg.com/media/CDjY37xUUAAeQ1Q.jpg
http://pbs.twimg.com/media/CDhVYkoUgAE4-ob.jpg
http://pbs.twimg.com/media/CDjm3lMXIAEfYRO.jpg
http://pbs.twimg.com/media/CDhVR7SXIAAzwbE.jpg
http://pbs.twimg.com/media/CDhVLiNVIAAju_9.jpg
http://pbs.twimg.com/media/CDhU0OGWAAAPpJC.jpg
http://pbs.twimg.com/media/CDhUqsGWIAA0408.jpg
http://pbs.twimg.com/media/CDhURACWIAAGWCI.jpg
http://pbs.twimg.com/media/CDfKH1qWMAAMslL.png
http://pbs.twimg.com/media/CDhUN-LUsAARiqd.jpg
http://pbs.twimg.com/media/CDhRS_SWgAAe0a9.jpg
http://pbs.twimg.com/media/CDhT-E6VAAIF9d8.png
http://pbs.twimg.com/media/CDhT4KiVEAEYP8z.jpg
http://pbs.twimg.com/media/CDhT23uW8AEyjC6.png
http://pbs.twimg.com/media/CDhT2xEWYAEu70-.png
http://pbs.twimg.com/media/CDhT2XxW8AAp6RM.png
http://pbs.twimg.com/media/CDhTsKTUMAA78_n.jpg
http://pbs.twimg.com/media/CDhT1LEWIAEuPfG.png
http://pbs.twimg.com/media/CDhTnqXW0AAXxo9.jpg
http://pbs.twimg.com/media/CDhTXwkW0AEArp-.jpg
http://pbs.twimg.com/media/CDhTXKsWYAIlSYt.jpg
http://pbs.twimg.com/media/CDhTPG0UMAAj1f5.jpg
http://pbs.twimg.com/media/CDgtO9fUMAAHDrh.jpg
http://pbs.twimg.com/media/CDhTJOxUMAI_lYZ.jpg
http://pbs.twimg.com/media/CDhTGrUW8AA85KU.jpg
http://pbs.twimg.com/media/CDhTAxlW8AAv8h9.jpg
http://pbs.twimg.com/media/CDhS9BVUEAAYB1W.jpg
http://pbs.twimg.com/media/CDhStGwUEAADsYX.jpg
http://pbs.twimg.com/media/CDjX1vZUsAAZtAY.jpg
http://pbs.twimg.com/media/CDhS5A0UkAAYr1K.jpg
http://pbs.twimg.com/media/CDdJK9bWEAApmDr.jpg
http://pbs.twimg.com/media/CDhSyPlUEAAgjcO.jpg
http://pbs.twimg.com/media/CDhSyWvVAAId9L3.jpg
http://pbs.twimg.com/media/CDhSrRHWoAAqkLN.jpg
http://pbs.twimg.com/media/CDhSpyAWoAAhh6l.jpg
http://pbs.twimg.com/media/CDhSna5WYAAQzGu.jpg
http://pbs.twimg.com/media/CDhSkdlUgAAKECD.jpg
http://pbs.twimg.com/media/CDgagDAWoAATR3A.jpg
http://pbs.twimg.com/media/CDjXvJaVEAAmnJc.jpg
http://pbs.twimg.com/media/CDhR5kPUgAE5KP8.jpg
http://pbs.twimg.com/media/CDhRwm1VEAAms0z.jpg
http://pbs.twimg.com/media/CDhRpx-VAAEiG9F.jpg
http://pbs.twimg.com/media/CDW-s8OW0AETGnj.png
http://pbs.twimg.com/media/CDjXrRjUkAAAUr6.jpg
http://pbs.twimg.com/media/CDhRru7UEAA3Abw.jpg
http://pbs.twimg.com/media/CDhRi_kUMAAQ_vf.png
http://pbs.twimg.com/media/CDhRNutUsAAmuq6.jpg
http://pbs.twimg.com/media/CDjXfPZVAAAh5Ry.jpg
http://pbs.twimg.com/media/CDhQ8OZUgAEA69X.jpg
http://pbs.twimg.com/media/CDhQ6RVVEAA3DKx.png
http://pbs.twimg.com/media/CDhQzDAUEAE4BiS.jpg
http://pbs.twimg.com/media/CDhQ0FOUkAElGIo.jpg
http://pbs.twimg.com/media/CDhQ15YUEAAjhU-.jpg
http://pbs.twimg.com/media/CDjXl3PWoAAMAop.jpg
http://pbs.twimg.com/media/CDhQ0IkWIAAOs8L.jpg
http://pbs.twimg.com/media/CDhObSLUIAAJURd.jpg
http://pbs.twimg.com/media/CDhQqe5UIAA9olR.jpg
http://pbs.twimg.com/media/CDhQq-OUIAAHSUK.jpg
http://pbs.twimg.com/media/CDhQg3-VIAEKh6g.jpg
http://pbs.twimg.com/media/CDhQfOtWMAAC95g.jpg
http://pbs.twimg.com/media/CDhP4fvXIAEwpTn.png
http://pbs.twimg.com/media/CDhQU_DUsAALkbw.jpg
http://pbs.twimg.com/media/CDhQSgiUMAAp3fH.jpg
http://pbs.twimg.com/media/CDhQOgoUUAEZnID.jpg
http://pbs.twimg.com/media/CDgN2zvUIAAaJg6.jpg
http://pbs.twimg.com/media/CDhQG2XVEAEKnw-.jpg
http://pbs.twimg.com/media/CDhP-jiUUAAh3bB.jpg
http://pbs.twimg.com/media/CDhP3cIVIAAFIEG.jpg
http://pbs.twimg.com/media/CDhNXPdWMAAo-UZ.jpg
http://pbs.twimg.com/media/CDhOv0AVAAAq0Dj.jpg
http://pbs.twimg.com/media/CDhPXTZVAAAClEb.jpg
http://pbs.twimg.com/media/CDhPuWuVIAAwukx.jpg
http://pbs.twimg.com/media/CDjmzO-UgAAo34V.png
http://pbs.twimg.com/media/CDhPn50W0AA7U61.jpg
http://pbs.twimg.com/media/CDhPh4-UsAAroa_.jpg
http://pbs.twimg.com/media/CDhPijFUgAM8RvX.jpg
http://pbs.twimg.com/media/CDhPadWXIAAjNxb.jpg
http://pbs.twimg.com/media/CDg-Q9UVEAEyKmp.jpg
http://pbs.twimg.com/media/CDjXRM2UMAAx4PW.jpg
http://pbs.twimg.com/media/CDhOsOYWYAA8Gee.png
http://pbs.twimg.com/media/CDhOp_hUgAIfnUu.jpg
http://pbs.twimg.com/media/CDhOTpYWEAA6UBX.jpg
http://pbs.twimg.com/media/CDhOLfqUIAAkbpc.jpg
http://pbs.twimg.com/media/CDhMBM5WYAAhMHP.png
http://pbs.twimg.com/media/CDhN4A3UUAAya8H.jpg
http://pbs.twimg.com/media/CDhNvt7XIAInWtx.jpg
http://pbs.twimg.com/media/CDjXLbKWIAAXTPv.png
http://pbs.twimg.com/media/CDhNT7-UsAA14mP.png
http://pbs.twimg.com/media/CDhNPEkUgAAp6LD.jpg
http://pbs.twimg.com/media/CDhMpZGWYAEVMvL.jpg
http://pbs.twimg.com/media/CDhMnzaUgAAwU43.jpg
http://pbs.twimg.com/media/CDhMfymWAAAobU7.jpg
http://pbs.twimg.com/media/CDhMfeqWoAAuHdu.jpg
http://pbs.twimg.com/media/CDhMfHzWgAARCo0.jpg
http://pbs.twimg.com/media/CDhMed9WAAAFU4v.jpg
http://pbs.twimg.com/media/CDhMeL9XIAA3Lkg.jpg
http://pbs.twimg.com/media/CDhMbw6WoAAJigk.jpg
http://pbs.twimg.com/media/CDhMaRNUsAApTcN.jpg
http://pbs.twimg.com/media/CDhMY1zUgAAj7k4.jpg
http://pbs.twimg.com/media/CDhMXCuWMAAUQKq.jpg
http://pbs.twimg.com/media/CDhMXtIWgAM6gK8.jpg
http://pbs.twimg.com/media/CDgfo97UMAAEpyu.jpg
http://pbs.twimg.com/media/CDhMN9eWAAA4zxe.jpg
http://pbs.twimg.com/media/CDhMNaXVAAAg6Uz.jpg
http://pbs.twimg.com/media/CDhL3S9UMAAiZQV.jpg
http://pbs.twimg.com/media/CDhL_AcWYAA3mcG.jpg
http://pbs.twimg.com/media/CDhL1emVAAAxq8m.jpg
http://pbs.twimg.com/media/CDhLs6XUsAAlypM.jpg
http://pbs.twimg.com/media/CDhLuQAUEAAaIiz.jpg
http://pbs.twimg.com/media/CDhLuNgWoAAT0Cw.jpg
http://pbs.twimg.com/media/CDhLp86VAAAWKAV.jpg
http://pbs.twimg.com/media/CDhLhtsUgAArpsf.jpg
http://pbs.twimg.com/media/CDhLhywUsAIPaOw.jpg
http://pbs.twimg.com/media/CDhLUiVUIAECpfY.jpg
http://pbs.twimg.com/media/CDhLU0tUUAAdqYE.png
http://pbs.twimg.com/media/CDhLTM5UMAMtj42.jpg
http://pbs.twimg.com/media/CDhLKqnVAAAs0Ud.png
http://pbs.twimg.com/media/CDg6TjVWIAAhcLZ.jpg
http://pbs.twimg.com/media/CDhLDylUsAEyK04.jpg
http://pbs.twimg.com/media/CDhK4BWUIAAqvF9.jpg
http://pbs.twimg.com/media/CDhK5OPVEAAKZUp.jpg
http://pbs.twimg.com/media/CDhKZNzVIAEpWgr.jpg
http://pbs.twimg.com/media/CDhKMuZWYAAb1gO.jpg
http://pbs.twimg.com/media/CDg3QmPWoAAO0dz.jpg
http://pbs.twimg.com/media/CDhJuyxUgAAa_70.jpg
http://pbs.twimg.com/media/CDhJk69VEAEesn0.jpg
http://pbs.twimg.com/media/CDhJX5qUsAA9uea.jpg
http://pbs.twimg.com/media/CDhJfj4W8AEUeEK.png
http://pbs.twimg.com/media/CDhJfZAUIAA2d0l.jpg
http://pbs.twimg.com/tweet_video_thumb/CDjW68FWMAE4lQQ.png
http://pbs.twimg.com/media/CDhJblsUgAEyaYA.jpg
http://pbs.twimg.com/media/CDhJTG6WEAABxk4.jpg
http://pbs.twimg.com/media/CDhI_7wVAAA-KPR.jpg
http://pbs.twimg.com/media/CDhI243UsAAN9Wm.jpg
http://pbs.twimg.com/media/CDhIywSVIAAxCT8.jpg
http://pbs.twimg.com/media/CDhIvj_UkAAVZfr.jpg
http://pbs.twimg.com/media/CDhIqgsUsAEym0g.jpg
http://pbs.twimg.com/media/CDhHWX5VIAA4syV.jpg
http://pbs.twimg.com/media/CDhHV-2UsAASLwp.jpg
http://pbs.twimg.com/media/CDhInheUUAMKk3x.jpg
http://pbs.twimg.com/media/CDhIma2UUAEFoJI.png
http://pbs.twimg.com/media/CDeuYJmWgAEeJou.jpg
http://pbs.twimg.com/media/CDhIWehVAAAzOOz.png
http://pbs.twimg.com/media/CDhISj4W0AAJVU2.jpg
http://pbs.twimg.com/media/CDjWiyQW8AAo2aN.png
http://pbs.twimg.com/media/CDhINWWWYAEDs3l.jpg
http://pbs.twimg.com/media/CDjWPcPWEAAHht5.jpg
http://pbs.twimg.com/media/CDhHx1ZVIAAbzyw.jpg
http://pbs.twimg.com/media/CDhHx9YUsAAlOQJ.jpg
http://pbs.twimg.com/media/CDgYJ5MVAAAg0_h.jpg
http://pbs.twimg.com/media/CDhG596UgAEsLcc.jpg
http://pbs.twimg.com/media/CDhHbDgUIAAnqTu.jpg
http://pbs.twimg.com/media/CDhHcaxUEAA1lRc.jpg
http://pbs.twimg.com/media/CDhHEzVVAAAxZUw.jpg
http://pbs.twimg.com/media/CDhHEzTUsAE0s3T.jpg
http://pbs.twimg.com/media/CDjntrXW8AASJGr.jpg
http://pbs.twimg.com/media/CDhHE2bVAAA0_BT.jpg
http://pbs.twimg.com/media/CDhHCeFWMAIz1M2.jpg
http://pbs.twimg.com/media/CDhG8fhUkAEP9ps.jpg
http://pbs.twimg.com/media/CDhG67KVEAE9kQs.jpg
http://pbs.twimg.com/media/CDhGj_jVEAA-j7t.jpg
http://pbs.twimg.com/media/CDhGkCqUEAAtsGr.jpg
http://pbs.twimg.com/media/CDhGXPBWgAEcwnT.jpg
http://pbs.twimg.com/media/CDghEbSUsAAEe5i.jpg
http://pbs.twimg.com/media/CDhGS_fUkAEO69W.jpg
http://pbs.twimg.com/media/CDhGN_KUMAE-1cG.png
http://pbs.twimg.com/media/CDjV29jW0AA28jN.jpg
http://pbs.twimg.com/media/CDhGI1dVAAAGpdI.jpg
http://pbs.twimg.com/media/CDhGDtcUsAAq0aV.jpg
http://pbs.twimg.com/media/CDjV3YtW0AABBcb.jpg
http://pbs.twimg.com/media/CDhFyczWgAI1-rG.jpg
http://pbs.twimg.com/media/CDhFxswUEAAJo-j.jpg
http://pbs.twimg.com/media/CDhFm7zUMAA7pq4.jpg
http://pbs.twimg.com/media/CDhFbjYUEAEOfIR.jpg
http://pbs.twimg.com/media/CDhFWErWIAAWQnP.jpg
http://pbs.twimg.com/media/CDhFOfgXIAAZR-m.jpg
http://pbs.twimg.com/media/CDhFED8UsAAUnKl.jpg
http://pbs.twimg.com/media/CDhE803UUAISrjx.jpg
http://pbs.twimg.com/media/CDhE1E9WMAAx0Zn.jpg
http://pbs.twimg.com/media/CDhEs-UVAAAsRtd.jpg
http://pbs.twimg.com/media/CDhEweFWgAM9R2Q.jpg
http://pbs.twimg.com/media/CDjmfVXW8AAiUAE.png
http://pbs.twimg.com/media/CDhADvlUsAAoLGZ.jpg
http://pbs.twimg.com/media/CDhAD_6UsAEZJvp.jpg
http://pbs.twimg.com/media/CDhEjiuUIAAjEAf.jpg
http://pbs.twimg.com/media/CDhEjo3WoAA1RJ6.jpg
http://pbs.twimg.com/media/CDjVasqWIAAnWUv.jpg
http://pbs.twimg.com/media/CDhEaT0VEAIC_Dq.jpg
http://pbs.twimg.com/media/CDhETN-UkAEndpR.jpg
http://pbs.twimg.com/media/CDhEPzuUEAAajgX.jpg
http://pbs.twimg.com/media/CDjVaiuWoAAkiaY.jpg
http://pbs.twimg.com/media/CDbiwzwVEAA0Oap.jpg
http://pbs.twimg.com/media/CDhD3dxUsAAEX5f.jpg
http://pbs.twimg.com/media/CDhD3FhUgAAsBnQ.jpg
http://pbs.twimg.com/media/CDhDzm7UEAA9IeJ.png
http://pbs.twimg.com/media/CDhDt7qUsAAaN_Q.jpg
http://pbs.twimg.com/media/CDhDkRaWgAAcg5U.jpg
http://pbs.twimg.com/media/CDhDagEUgAIwc6A.jpg
http://pbs.twimg.com/media/CDhDTLjVAAEjdNc.jpg
http://pbs.twimg.com/media/CDhDReQVAAAdT61.jpg
http://pbs.twimg.com/media/CDhDRAYUkAA2n1Y.jpg
http://pbs.twimg.com/media/CDgzyWTWMAAexXC.png
http://pbs.twimg.com/media/CDgzdk5UMAAcLLn.jpg
http://pbs.twimg.com/media/CDgzdk8VIAAXQUc.jpg
http://pbs.twimg.com/media/CDgzZKdW0AAb7Qr.jpg
http://pbs.twimg.com/media/CDgzNQSWoAAbUdK.jpg
http://pbs.twimg.com/media/CDjmYgjUUAA7c6m.jpg
http://pbs.twimg.com/media/CDgzFSxUMAA-U60.jpg
http://pbs.twimg.com/media/CDgfrsXUEAAofsO.png
http://pbs.twimg.com/media/CDgy6CmUMAANj4D.jpg
http://pbs.twimg.com/media/CDgy5LUWgAAg6Ji.jpg
http://pbs.twimg.com/media/CDgyrb5UUAAGtGw.jpg
http://pbs.twimg.com/media/CDgynzkWgAIOU2b.jpg
http://pbs.twimg.com/media/CDgycTgWMAALkAV.jpg
http://pbs.twimg.com/media/CDgyQZgWMAAh5u4.jpg
http://pbs.twimg.com/media/CDgyP6-WoAA9YbM.jpg
http://pbs.twimg.com/media/CDgyLV6UgAANY2E.jpg
http://pbs.twimg.com/media/CDgJtNmW8AEvsjf.jpg
http://pbs.twimg.com/media/CDgw8XcUgAAY8_V.jpg
http://pbs.twimg.com/media/CDgxqlQWYAATIpU.png
http://pbs.twimg.com/media/CDc4y_kUgAAnbY6.png
http://pbs.twimg.com/media/CDc4y7gUEAAlsyy.png
http://pbs.twimg.com/media/CDgxl5VWoAEtVYf.jpg
http://pbs.twimg.com/media/CDcV1YLW8AAh5xY.png
http://pbs.twimg.com/media/CDjVFzvWEAAaG4x.jpg
http://pbs.twimg.com/media/CDgxYvaVAAAQNPp.jpg
http://pbs.twimg.com/media/CDjVFmCWoAASGaD.jpg
http://pbs.twimg.com/media/CDgxO0PWYAAJ15-.png
http://pbs.twimg.com/media/CDf4IhkWEAAnaTM.jpg
http://pbs.twimg.com/media/CDgw_sIWEAAu-uR.jpg
http://pbs.twimg.com/media/CDgw6tXUIAA8TCI.jpg
http://pbs.twimg.com/media/CDgwyaQVEAAIxUj.png
http://pbs.twimg.com/media/CDjVFHXW0AAqZQb.jpg
http://pbs.twimg.com/media/CDjmYhQUMAEAtEf.jpg
http://pbs.twimg.com/media/CDgwPOGWoAAA7wv.jpg
http://pbs.twimg.com/media/CDgvwQgWAAA6WRj.png
http://pbs.twimg.com/media/CDgwE25XIAEwMrK.jpg
http://pbs.twimg.com/media/CDgv-dIUMAED7qS.jpg
http://pbs.twimg.com/media/CDjVAulUgAE1Hcd.jpg
http://pbs.twimg.com/media/CDgvtUyW8AMDxQp.jpg
http://pbs.twimg.com/media/CDjUw93UsAAAKnQ.jpg
http://pbs.twimg.com/media/CDgvp5NWoAAJb42.jpg
http://pbs.twimg.com/media/CDgvpWqWoAEsnZR.jpg
http://pbs.twimg.com/media/CDgvpIOWAAAJCZS.jpg
http://pbs.twimg.com/media/CDgvoj2XIAARQ92.jpg
http://pbs.twimg.com/media/CDgvoUjW8AEZ7bU.jpg
http://pbs.twimg.com/media/CDgvjgcVAAAc8IT.jpg
http://pbs.twimg.com/media/CDgvJA3UIAAseMC.jpg
http://pbs.twimg.com/media/CDgRL-eUgAARgmj.jpg
http://pbs.twimg.com/media/CDKtEVfW0AEzIXi.jpg
http://pbs.twimg.com/media/CDgu15gUkAEDai4.jpg
http://pbs.twimg.com/media/CDgutW6WgAAlfB2.jpg
http://pbs.twimg.com/media/CDjUh3UVIAAz2a8.jpg
http://pbs.twimg.com/media/CDguk9zUEAEUgO2.jpg
http://pbs.twimg.com/media/CDgue13UkAIy3gA.jpg
http://pbs.twimg.com/media/CDguL03UMAEyfyv.jpg
http://pbs.twimg.com/media/CDguLWFVAAASsXO.jpg
http://pbs.twimg.com/media/CDguC_gUsAAHfkD.jpg
http://pbs.twimg.com/media/CDguE94VIAA6OF9.jpg
http://pbs.twimg.com/media/CDgt4wqWEAALP7x.jpg
http://pbs.twimg.com/media/CDgt3wUWgAA92vL.jpg
http://pbs.twimg.com/media/CDgpR3iWAAAAiYc.jpg
http://pbs.twimg.com/media/CDgto92VIAAaOzU.jpg
http://pbs.twimg.com/media/CDgqS1DUIAAZDEC.jpg
http://pbs.twimg.com/media/CDgqTM_UgAAayiR.jpg
http://pbs.twimg.com/media/CDgqTQRUEAAKZxv.jpg
http://pbs.twimg.com/media/CDgs1RUWoAAiKoi.jpg
http://pbs.twimg.com/media/CDgsrYVWgAARe3T.jpg
http://pbs.twimg.com/media/CDgsmG8UsAEYMBu.jpg
http://pbs.twimg.com/media/CDgsnRsWEAEqx90.jpg
http://pbs.twimg.com/media/CDgslwsUUAE9zBz.jpg
http://pbs.twimg.com/media/CDgsefdVIAAQuCh.jpg
http://pbs.twimg.com/media/CDgrum6WMAInPfp.jpg
http://pbs.twimg.com/media/CDgsLFlWEAAZkgM.jpg
http://pbs.twimg.com/media/CDgsFA-VIAMtHtc.jpg
http://pbs.twimg.com/media/CDgr8APUsAEeHk-.jpg
http://pbs.twimg.com/media/CDgrBEmWEAAACDF.jpg
http://pbs.twimg.com/media/CDgrRuoUIAAeINi.jpg
http://pbs.twimg.com/media/CDgqtX6UkAEg0K9.jpg
http://pbs.twimg.com/media/CDgrNOvUEAERViu.jpg
http://pbs.twimg.com/media/CDjUEOtUMAEBU4r.png
http://pbs.twimg.com/media/CDgq4KsWIAAgoff.jpg
http://pbs.twimg.com/media/CDgqyiXUIAAwEcO.jpg
http://pbs.twimg.com/media/CDgquZCUsAE0UnE.jpg
http://pbs.twimg.com/media/CDjT9tKUgAACNnC.jpg
http://pbs.twimg.com/media/CDgqlfDUMAAFqGG.jpg
http://pbs.twimg.com/media/CDgqfQJW0AAdjgh.jpg
http://pbs.twimg.com/media/CDjT9n1UEAAfS6Z.jpg
http://pbs.twimg.com/media/CDgqIAtUgAAgdE3.jpg
http://pbs.twimg.com/media/CDgqIBOUIAAwhlC.jpg
http://pbs.twimg.com/media/CDgp7qZUsAAhoS_.jpg
http://pbs.twimg.com/media/CDgqIOpWgAAcg5h.jpg
http://pbs.twimg.com/media/CDjmNjFUgAAxRpc.jpg
http://pbs.twimg.com/media/CDjT7uNWMAA5P_4.png
http://pbs.twimg.com/media/CDgp4dyUUAAFB7N.jpg
http://pbs.twimg.com/media/CDgp4bXUEAEPQef.jpg
http://pbs.twimg.com/media/CDgp4eVVEAA_Pn4.jpg
http://pbs.twimg.com/media/CDgp37gUkAAF0OQ.jpg
http://pbs.twimg.com/media/CDjTyYBWEAALGMH.jpg
http://pbs.twimg.com/media/CDgpWzEWYAEkxuC.png
http://pbs.twimg.com/media/CDgpRg4VEAAYLY5.png
http://pbs.twimg.com/media/CDgpFcFUUAAipbB.png
http://pbs.twimg.com/media/CDgo1ELUIAAH5n4.jpg
http://pbs.twimg.com/media/CDgo1JIUsAANsUu.jpg
http://pbs.twimg.com/media/CDgohZmUgAA40mf.jpg
http://pbs.twimg.com/media/CDjTpT-W8AA2xJs.jpg
http://pbs.twimg.com/media/CDgoc96VEAA4uAY.jpg
http://pbs.twimg.com/media/CDgoRp4UgAAC-FJ.png
http://pbs.twimg.com/media/CDgoMkkWMAAm4AB.jpg
http://pbs.twimg.com/media/CDgoIAXUIAAy4Ql.jpg
http://pbs.twimg.com/media/CDgoDXwUsAIlWBj.jpg
http://pbs.twimg.com/media/CDgnxtiVEAAtm4j.jpg
http://pbs.twimg.com/media/CDgnvtcWgAA5wn5.jpg
http://pbs.twimg.com/media/CDjTeBPWEAIiN4C.jpg
http://pbs.twimg.com/media/CDgntHKVIAAe3Ie.jpg
http://pbs.twimg.com/media/CDgnroIWEAI7LiN.jpg
http://pbs.twimg.com/media/CDgnpsbUUAAoHGU.jpg
http://pbs.twimg.com/media/CDgnnKdUEAI7z-M.jpg
http://pbs.twimg.com/media/CDgnl5AVAAAtKgr.jpg
http://pbs.twimg.com/media/CDgnei1VIAAJn47.jpg
http://pbs.twimg.com/media/CDjmNzeUUAA0jnW.jpg
http://pbs.twimg.com/media/CDgnO-yWYAElerB.png
http://pbs.twimg.com/media/CDgnC_MVEAA8ENX.jpg
http://pbs.twimg.com/media/CDgnCZXUkAEa5Pu.jpg
http://pbs.twimg.com/media/CDjTYNzUUAEWsRb.jpg
http://pbs.twimg.com/media/CDgm1dtUIAAovH_.jpg
http://pbs.twimg.com/media/CDgmr_8WEAA5N3w.jpg
http://pbs.twimg.com/media/CDgmjITUsAAp9hW.png
http://pbs.twimg.com/media/CDjTS4UWgAALbbq.jpg
http://pbs.twimg.com/media/CDgmP9SUgAAf1N7.jpg
http://pbs.twimg.com/media/CDjTS1DWMAANjGY.jpg
http://pbs.twimg.com/media/CDgmFrKVIAA2nrt.jpg
http://pbs.twimg.com/media/CDgmDO-VIAADlCi.jpg
http://pbs.twimg.com/media/CDgmBSBUEAAIue1.jpg
http://pbs.twimg.com/media/CDgllHKVEAEeLBn.jpg
http://pbs.twimg.com/media/CDglqnsUUAA2YzH.jpg
http://pbs.twimg.com/media/CDglqU-VAAA3V0L.jpg
http://pbs.twimg.com/media/CDglld2UIAAamdU.jpg
http://pbs.twimg.com/media/CDglTzdUEAA7KlO.jpg
http://pbs.twimg.com/media/CDglUTOUkAAZjTT.jpg
http://pbs.twimg.com/media/CDglHqtVIAE5cSp.jpg
http://pbs.twimg.com/media/CDglLj5UsAAYc1a.jpg
http://pbs.twimg.com/media/CDglMt7UUAAnFX0.jpg
http://pbs.twimg.com/media/CDjSwd-VIAErmcE.jpg
http://pbs.twimg.com/media/CDgkx-kWYAEM2ce.png
http://pbs.twimg.com/media/CDgkuM9UIAAx7H3.jpg
http://pbs.twimg.com/media/CDgkrywUMAAiHnZ.jpg
http://pbs.twimg.com/media/CDgkaeKUsAAt8Xg.jpg
http://pbs.twimg.com/media/CDgkCScVIAAxYOz.jpg
http://pbs.twimg.com/media/CDgkMTlVEAER3Ke.jpg
http://pbs.twimg.com/media/CDgkHOJVIAIVtfz.jpg
http://pbs.twimg.com/media/CDiSzqBWEAAsHkR.jpg
http://pbs.twimg.com/media/CDgj1o7XIAEv_DI.png
http://pbs.twimg.com/media/CDgjyg1UUAEjA41.jpg
http://pbs.twimg.com/media/CDgjuBXUkAA7qxx.jpg
http://pbs.twimg.com/media/CDgjZCrVEAAuQ-M.jpg
http://pbs.twimg.com/media/CDgjTz1VAAAtXEH.jpg
http://pbs.twimg.com/media/CDgjSMFW8AIWVnX.png
http://pbs.twimg.com/media/CDgCGufWYAAHLSU.jpg
http://pbs.twimg.com/media/CDgi-rGUMAATaix.jpg
http://pbs.twimg.com/media/CDgilP5UUAAJpAe.jpg
http://pbs.twimg.com/media/CDgimDNUUAIn54e.jpg
http://pbs.twimg.com/media/CDghuA8VEAIXLD3.jpg
http://pbs.twimg.com/media/CDgh42bUIAACI53.jpg
http://pbs.twimg.com/media/CDgh8XHUMAA1s21.jpg
http://pbs.twimg.com/media/CDjSPGsUkAIMcgz.jpg
http://pbs.twimg.com/media/CDghzPnUMAAQTVI.jpg
http://pbs.twimg.com/media/CDfuxFZUMAAj2U-.jpg
http://pbs.twimg.com/media/CDjSNaVUUAALu2W.jpg
http://pbs.twimg.com/media/CDghqgsUkAQ55Xu.jpg
http://pbs.twimg.com/media/CDghinmVAAAkYTN.jpg
http://pbs.twimg.com/media/CDghgrjUsAEXeRw.jpg
http://pbs.twimg.com/media/CDghe-bUEAAgRCv.jpg
http://pbs.twimg.com/media/CDghYy6VEAAv_hw.jpg
http://pbs.twimg.com/media/CDghKXVXIAARG3R.jpg
http://pbs.twimg.com/media/CDghJR3XIAABrgt.jpg
http://pbs.twimg.com/media/CDghI_AWoAA8PP_.jpg
http://pbs.twimg.com/media/CDghIvyW0AAQ3VL.jpg
http://pbs.twimg.com/media/CDghHzpWoAEEXgr.jpg
http://pbs.twimg.com/media/CDghHYDWIAAnPqA.jpg
http://pbs.twimg.com/media/CDghGX-WYAAf2SU.jpg
http://pbs.twimg.com/media/CDghF-RWAAAuptH.jpg
http://pbs.twimg.com/media/CDghFjOWoAEpimc.jpg
http://pbs.twimg.com/media/CDggn7QVAAAbLIi.jpg
http://pbs.twimg.com/media/CDgg64BUkAASj8i.jpg
http://pbs.twimg.com/media/CDgg0c2UgAEqp3D.jpg
http://pbs.twimg.com/media/CDggpMgW8AAyzqy.jpg
http://pbs.twimg.com/media/CDggUYzXIAAPVn9.jpg
http://pbs.twimg.com/media/CDggLC2VIAEQJsb.jpg
http://pbs.twimg.com/media/CDggE3rUIAAQtA5.jpg
http://pbs.twimg.com/media/CDgf9xIUUAAVaBQ.jpg
http://pbs.twimg.com/media/CDgf65TWAAAHnkk.jpg
http://pbs.twimg.com/media/CDgfypgVEAADhaU.jpg
http://pbs.twimg.com/media/CDgfymfWMAEShbi.jpg
http://pbs.twimg.com/media/CDgft3eWMAIinbr.jpg
http://pbs.twimg.com/media/CDgftvwUgAAdmsL.jpg
http://pbs.twimg.com/media/CDgfWW9WgAAS988.png
http://pbs.twimg.com/media/CDgfSrYUgAAUVkY.jpg
http://pbs.twimg.com/media/CDgfQqEWMAAU6td.jpg
http://pbs.twimg.com/media/CDgfD47UUAAXqSY.jpg
http://pbs.twimg.com/media/CDjRy99WYAEv8ko.jpg
http://pbs.twimg.com/media/CDgfB71UMAA0Evj.jpg
http://pbs.twimg.com/media/CDge84IUEAAXTrr.jpg
http://pbs.twimg.com/media/CDgevGoUgAA69S2.jpg
http://pbs.twimg.com/media/CDgetIHUgAEhNyO.jpg
http://pbs.twimg.com/media/CDfeXykW8AAx4Ll.jpg
http://pbs.twimg.com/media/CDgen6oUMAACJHp.jpg
http://pbs.twimg.com/media/CDgemSrUMAA3Mc2.png
http://pbs.twimg.com/media/CDgefR6UgAEQu7-.jpg
http://pbs.twimg.com/media/CDged5BUkAA0k1f.jpg
http://pbs.twimg.com/media/CDgeWGTVEAApvY2.png
http://pbs.twimg.com/media/CDgeVwwWEAE6wvc.jpg
http://pbs.twimg.com/media/CDgeIigUUAAiKne.jpg
http://pbs.twimg.com/media/CDgeGe8UgAAjduA.jpg
http://pbs.twimg.com/media/CDc0aBvWYAEJ4Gz.jpg
http://pbs.twimg.com/media/CDgeDc_UsAAXl0b.jpg
http://pbs.twimg.com/media/CDgd0bWVIAEp3W6.jpg
http://pbs.twimg.com/media/CDir0aUVAAA-f6K.jpg
http://pbs.twimg.com/media/CDgdrf7UMAAkvcl.jpg
http://pbs.twimg.com/media/CDgdqZEWgAAGnAf.png
http://pbs.twimg.com/media/CDgdolvVIAArGBm.jpg
http://pbs.twimg.com/media/CDgdlOvUkAA3YcK.jpg
http://pbs.twimg.com/media/CDgdgMUUsAIXUcJ.jpg
http://pbs.twimg.com/media/CDir0aQVIAAe49Y.jpg
http://pbs.twimg.com/media/CDjRDadW8AISsAt.jpg
http://pbs.twimg.com/media/CDgdHZdUIAE8oVg.jpg
http://pbs.twimg.com/media/CDgdDzaUMAEbIFt.jpg
http://pbs.twimg.com/media/CDgb3ZHVIAAbQM9.jpg
http://pbs.twimg.com/media/CDgb3SRUkAE5U7Z.jpg
http://pbs.twimg.com/media/CDgc2X9WMAEjVgn.jpg
http://pbs.twimg.com/media/CDgct1oUsAEQpXY.jpg
http://pbs.twimg.com/media/CDgcnDdUUAAiyvs.jpg
http://pbs.twimg.com/media/CDgcmC4WIAAxBmX.jpg
http://pbs.twimg.com/media/CDgcliRUUAAoT5T.jpg
http://pbs.twimg.com/media/CDgcerpWgAApoNm.png
http://pbs.twimg.com/media/CDgcSZTWoAAM42N.png
http://pbs.twimg.com/media/CDgcO4IUMAAUa22.jpg
http://pbs.twimg.com/media/CDgcUUCUEAA0hDj.jpg
http://pbs.twimg.com/media/CDgcQMKXIAAdmpI.png
http://pbs.twimg.com/media/CDgcNhEWoAA30pP.png
http://pbs.twimg.com/media/CDgcM7oUIAADb6Z.jpg
http://pbs.twimg.com/media/CDgcBo8VAAAeo1y.jpg
http://pbs.twimg.com/media/CDgb-Q5WIAA5kzj.jpg
http://pbs.twimg.com/media/CDgb5tSW0AA0aYI.jpg
http://pbs.twimg.com/media/CDgb7kxUsAAZ7pZ.jpg
http://pbs.twimg.com/media/CDe3wiNUsAAQ0EC.jpg
http://pbs.twimg.com/media/CDgbxaNUIAAM650.jpg
http://pbs.twimg.com/media/CDgbsx9UkAAjq_7.jpg
http://pbs.twimg.com/media/CDgbqBZWIAEE6Zc.jpg
http://pbs.twimg.com/media/CDgbjstWAAETrjT.jpg
http://pbs.twimg.com/media/CDgbXIFUgAAoCPE.jpg
http://pbs.twimg.com/media/CDjQaM-VIAEtfpd.jpg
http://pbs.twimg.com/media/CDgbV61UkAEqJuf.jpg
http://pbs.twimg.com/media/CDgQU5iXIAAzeJB.jpg
http://pbs.twimg.com/media/CDjQX8GVEAEuJXy.jpg
http://pbs.twimg.com/media/CDjQTdJW0AAm2lK.jpg
http://pbs.twimg.com/media/CDgQEYRUIAAE7y5.png
http://pbs.twimg.com/media/CDgQAWbUsAAxtOV.jpg
http://pbs.twimg.com/media/CDgP88vWEAA4szQ.jpg
http://pbs.twimg.com/media/CDgP4aGUgAA-l-O.jpg
http://pbs.twimg.com/media/CDgPy8HVEAA6kdx.jpg
http://pbs.twimg.com/media/CDgPpx8VAAAll6W.jpg
http://pbs.twimg.com/media/CDjP6gWWgAARcDJ.jpg
http://pbs.twimg.com/media/CDgJz01WYAAhq-V.png
http://pbs.twimg.com/media/CDgPnHdWEAEQAus.jpg
http://pbs.twimg.com/media/CDgPmFsVAAALAx-.jpg
http://pbs.twimg.com/media/CDfudO2WgAAuQRk.jpg
http://pbs.twimg.com/media/CDgKeFhVEAAUMBW.png
http://pbs.twimg.com/media/CDgHQPdUEAADf1O.jpg
http://pbs.twimg.com/media/CDgG1mRVAAAgax2.jpg
http://pbs.twimg.com/media/CDgPZ59UsAASYTb.jpg
http://pbs.twimg.com/media/CDgPasBUUAEG-0t.jpg
http://pbs.twimg.com/media/CDgPV2UVEAMfVSY.jpg
http://pbs.twimg.com/media/CDgPKxhVIAACp7n.jpg
http://pbs.twimg.com/media/CDgPKxhUUAA8rEw.jpg
http://pbs.twimg.com/media/CDgPE0QUsAE4iNn.jpg
http://pbs.twimg.com/media/CDgOr4uUMAA6WIz.jpg
http://pbs.twimg.com/media/CDgO_suUkAAXAcr.jpg
http://pbs.twimg.com/media/CDgO4EwW0AA-WUV.jpg
http://pbs.twimg.com/media/CDgO3dNVIAEWokD.jpg
http://pbs.twimg.com/media/CDgOzEsUsAAXyj6.jpg
http://pbs.twimg.com/media/CDgOvymUMAE9ATK.jpg
http://pbs.twimg.com/media/CDgOrhXUIAAz0n6.jpg
http://pbs.twimg.com/media/CDgOjcyUMAA1oFI.jpg
http://pbs.twimg.com/media/CDjPe1tUUAAIwkF.jpg
http://pbs.twimg.com/media/CDgOdC0WEAEVp6u.jpg
http://pbs.twimg.com/media/CDgOQ6nWYAAzqzA.png
http://pbs.twimg.com/media/CDgOZiOVEAAOK6H.jpg
http://pbs.twimg.com/media/CDjPeQnW8AAkpmz.jpg
http://pbs.twimg.com/media/CDgOZaFUUAAdiOx.jpg
http://pbs.twimg.com/media/CDgONmvUEAA9Xqb.jpg
http://pbs.twimg.com/media/CDgOHWeWAAE75Uz.jpg
http://pbs.twimg.com/media/CDgOCldUgAA_QnV.png
http://pbs.twimg.com/media/CDgOCixWgAAQcU_.jpg
http://pbs.twimg.com/media/CDgOBimUMAAL8f_.jpg
http://pbs.twimg.com/media/CDgN88MWMAERmem.jpg
http://pbs.twimg.com/media/CDgN0MYUIAAqGYO.jpg
http://pbs.twimg.com/media/CDgN1oPWIAAmgbH.jpg
http://pbs.twimg.com/media/CDgNv2sVEAAsen-.jpg
http://pbs.twimg.com/media/CDjPLWSWIAIVQ2D.jpg
http://pbs.twimg.com/media/CDgNtqCUUAABiqm.jpg
http://pbs.twimg.com/media/CDgNsTRWEAAD6TZ.jpg
http://pbs.twimg.com/media/CDgNptVUIAA-aZx.jpg
http://pbs.twimg.com/media/CDjPMRcW0AAy3XY.jpg
http://pbs.twimg.com/media/CDgNg2LUEAESV5-.jpg
http://pbs.twimg.com/media/CDgNhbJUkAAFOR8.jpg
http://pbs.twimg.com/media/CDgNiOiUMAAiB45.jpg
http://pbs.twimg.com/media/CDjPG_uWEAEBTaM.jpg
http://pbs.twimg.com/media/CDgNe1DUkAARDY5.png
http://pbs.twimg.com/media/CDgNeSuUkAEWvwz.png
http://pbs.twimg.com/media/CDgNdVSUkAAvn_q.jpg
http://pbs.twimg.com/media/CDgNd9FVAAAmDyg.jpg
http://pbs.twimg.com/media/CDgNaTWUEAAapFO.jpg
http://pbs.twimg.com/media/CDgNT6HVIAAtK_T.jpg
http://pbs.twimg.com/media/CDgNTABUsAAVKzA.jpg
http://pbs.twimg.com/media/CDgNNjkUgAA7jij.jpg
http://pbs.twimg.com/media/CDjO9n6UMAAgvOO.jpg
http://pbs.twimg.com/media/CDgNHmXUMAAIOzX.jpg
http://pbs.twimg.com/media/CDgM_ZTUkAAjSnb.jpg
http://pbs.twimg.com/media/CDgJuGuUMAEcuKE.jpg
http://pbs.twimg.com/media/CDgM_eMUMAM8QZI.jpg
http://pbs.twimg.com/media/CDgM9QQWAAAetcH.jpg
http://pbs.twimg.com/media/CDjOzZSXIAM46VJ.png
http://pbs.twimg.com/media/CDgM063UUAEDYRM.jpg
http://pbs.twimg.com/media/CDgM4C3UgAA1f09.png
http://pbs.twimg.com/media/CDgMz6hWMAEOEJW.jpg
http://pbs.twimg.com/media/CDgMv4KWYAE7oEF.jpg
http://pbs.twimg.com/media/CDgMmPhWAAES-uo.jpg
http://pbs.twimg.com/media/CDgMmYcUMAAbaEv.jpg
http://pbs.twimg.com/media/CDgMXauUEAMPxKV.jpg
http://pbs.twimg.com/media/CDgMVQSUgAEOUjv.jpg
http://pbs.twimg.com/media/CDgMRoXUgAAVu_x.jpg
http://pbs.twimg.com/media/CDgMP61UsAAaFN-.jpg
http://pbs.twimg.com/media/CDgMNzMUkAAEpjX.jpg
http://pbs.twimg.com/media/CDgMKL5UMAAaxIG.jpg
http://pbs.twimg.com/media/CDgMJl0UsAIH7oW.jpg
http://pbs.twimg.com/media/CDgMIIHVEAAJRQd.png
http://pbs.twimg.com/media/CDjOlLjUgAEYePl.jpg
http://pbs.twimg.com/media/CDgMEqkUUAEQwl7.jpg
http://pbs.twimg.com/media/CDgMEE5UgAAQMD_.jpg
http://pbs.twimg.com/media/CDgL_ccVIAAwCB7.jpg
http://pbs.twimg.com/media/CDgL_R4VIAAvtlt.png
http://pbs.twimg.com/media/CDgL4bWVEAA-6O3.jpg
http://pbs.twimg.com/media/CDjOgIzW8AA-r8w.jpg
http://pbs.twimg.com/media/CDgL0tSUMAAFH5g.jpg
http://pbs.twimg.com/media/CDgLusUUMAEDvBx.jpg
http://pbs.twimg.com/media/CDgLu4PW0AAMtOv.png
http://pbs.twimg.com/media/CDgLt3GW8AAyeZN.jpg
http://pbs.twimg.com/media/CDjOc4oWEAA6YH1.jpg
http://pbs.twimg.com/media/CDgLSVrUMAERued.jpg
http://pbs.twimg.com/media/CDgLOB_WEAE8ayd.jpg
http://pbs.twimg.com/media/CDgLKkxWIAAyP3e.jpg
http://pbs.twimg.com/media/CDgLK3eWEAA7dP8.jpg
http://pbs.twimg.com/media/CDgLEiWUsAAQwRz.jpg
http://pbs.twimg.com/media/CDgLG0UUgAAUB2Z.jpg
http://pbs.twimg.com/media/CDgLEx3UIAALkOW.png
http://pbs.twimg.com/media/CDgLGwJVIAE-O2D.jpg
http://pbs.twimg.com/media/CDgLCGLUsAA6EBJ.jpg
http://pbs.twimg.com/media/CDgK-U_VIAAVQtt.jpg
http://pbs.twimg.com/media/CDgK8eLWgAE11Mi.jpg
http://pbs.twimg.com/media/CDgK4WqUsAAnGeS.jpg
http://pbs.twimg.com/media/CDgK0QIWYAA8mRf.jpg
http://pbs.twimg.com/media/CDgH-VlUMAAg429.jpg
http://pbs.twimg.com/media/CDgGAJxUgAAiq71.jpg
http://pbs.twimg.com/media/CDgKkvxUsAE7PSc.jpg
http://pbs.twimg.com/media/CDgKd50UIAAaRSx.jpg
http://pbs.twimg.com/media/CDgKUkTUIAAGQ2E.png
http://pbs.twimg.com/media/CDgFU6vXIAA5wVT.jpg
http://pbs.twimg.com/media/CDjN_4LWYAAsn0D.jpg
http://pbs.twimg.com/media/CDgKPzjVIAA-AUr.jpg
http://pbs.twimg.com/media/CDgKPigUEAIkQ-G.jpg
http://pbs.twimg.com/media/CDgKMxLUUAE4r15.jpg
http://pbs.twimg.com/media/CDgJ7p1UkAAD0Ej.jpg
http://pbs.twimg.com/media/CDjN_VyXIAAFTbH.jpg
http://pbs.twimg.com/media/CDgJ5OIVAAAfXdD.jpg
http://pbs.twimg.com/media/CDgJ9jmXIAA8mgh.jpg
http://pbs.twimg.com/media/CDfrqVyUIAAu6S1.jpg
http://pbs.twimg.com/media/CDgJ73qUsAANTHh.jpg
http://pbs.twimg.com/media/CDgJ51OUsAAZClc.jpg
http://pbs.twimg.com/media/CDgJ1vGUUAAMbUi.jpg
http://pbs.twimg.com/media/CDjN3XhVEAA2XiA.jpg
http://pbs.twimg.com/media/CDgJzCPUUAAfwsc.jpg
http://pbs.twimg.com/media/CDgJqUnUEAA9_ZW.jpg
http://pbs.twimg.com/media/CDgJwP5W8AAe3Fk.jpg
http://pbs.twimg.com/media/CDgJtTlVEAAqC0Q.jpg
http://pbs.twimg.com/media/CDgJkSiVIAAnCgL.jpg
http://pbs.twimg.com/media/CDgJj0JUUAA0tEB.jpg
http://pbs.twimg.com/media/CDgJij-VAAEUxEM.jpg
http://pbs.twimg.com/media/CDgJhFoWMAA8DCy.png
http://pbs.twimg.com/media/CDgJcw7VEAAdotg.jpg
http://pbs.twimg.com/media/CDgI4joVIAAjqjL.jpg
http://pbs.twimg.com/media/CDgJagYUsAAnbhu.png
http://pbs.twimg.com/media/CDgJZ5tVIAAo0u0.jpg
http://pbs.twimg.com/media/CDgJYO2UUAAFiaC.jpg
http://pbs.twimg.com/media/CDgJXm6VAAAtVG9.jpg
http://pbs.twimg.com/media/CDgJPdiUEAABje-.jpg
http://pbs.twimg.com/media/CDgJI2iUkAAHQyq.jpg
http://pbs.twimg.com/media/CDgJHcFUMAAjs3Q.jpg
http://pbs.twimg.com/media/CDgJGLgUkAI5wXd.jpg
http://pbs.twimg.com/media/CDjNoKFXIAAMziU.jpg
http://pbs.twimg.com/media/CDgGa67UkAAp7ZP.jpg
http://pbs.twimg.com/media/CDgJBHJUkAEMgfG.png
http://pbs.twimg.com/media/CDgI_05VEAAyNA1.jpg
http://pbs.twimg.com/media/CDgI8s6VAAAYvI2.jpg
http://pbs.twimg.com/media/CDgI5NpUkAAkGpH.jpg
http://pbs.twimg.com/media/CDgI5IsWoAAOrOm.jpg
http://pbs.twimg.com/media/CDgI3ToUIAAmAhN.jpg
http://pbs.twimg.com/media/CDgI3-ZUMAATdUP.jpg
http://pbs.twimg.com/media/CDgIumvWAAEM7Ol.jpg
http://pbs.twimg.com/media/CDjbSTvWAAE3F7l.png
http://pbs.twimg.com/media/CDgIunLWYAAJWUR.jpg
http://pbs.twimg.com/media/CDgIunfW0AAGMVv.jpg
http://pbs.twimg.com/media/CDgIvbnUEAAmGj5.jpg
http://pbs.twimg.com/media/CDgIu-NUMAETymA.jpg
http://pbs.twimg.com/media/CDgHxyiWIAEUGLY.png
http://pbs.twimg.com/media/CDgIrv4UkAELG9F.jpg
http://pbs.twimg.com/media/CDgIkyUUsAASM9E.jpg
http://pbs.twimg.com/media/CDgIdKAUMAAwBVV.jpg
http://pbs.twimg.com/media/CDgIeQRUkAA37kF.jpg
http://pbs.twimg.com/media/CDgIbe2UsAAami3.png
http://pbs.twimg.com/media/CDgHT2pUkAAnQx2.png
http://pbs.twimg.com/media/CDgIOEiUgAAkUnF.jpg
http://pbs.twimg.com/media/CDgIJUmUUAAaJ4J.jpg
http://pbs.twimg.com/media/CDjNGCGWAAAnTo0.jpg
http://pbs.twimg.com/media/CDgIEUYUgAAPu97.jpg
http://pbs.twimg.com/media/CDgH-4lVIAIGSld.jpg
http://pbs.twimg.com/media/CDgH_b1UUAAWRrd.jpg
http://pbs.twimg.com/media/CDgIDfBUEAEdLOC.jpg
http://pbs.twimg.com/media/CDgH4l6UgAALw0R.jpg
http://pbs.twimg.com/media/CDjNEMDXIAA_fto.jpg
http://pbs.twimg.com/media/CDgHxdqUkAAWv-7.png
http://pbs.twimg.com/media/CDgHxVmVAAA27Hq.jpg
http://pbs.twimg.com/media/CDgHvbFUMAAoHsP.jpg
http://pbs.twimg.com/media/CDgHs2TUEAAHWfQ.jpg
http://pbs.twimg.com/media/CDgHcC_VIAA8adm.jpg
http://pbs.twimg.com/media/CDgHC6zUMAAhwiY.jpg
http://pbs.twimg.com/media/CDgHJrnUgAAP_zG.jpg
http://pbs.twimg.com/media/CDgHTunUgAAdTf0.jpg
http://pbs.twimg.com/media/CDgHJitWoAAL0dG.jpg
http://pbs.twimg.com/media/CDgGgybUIAAQM8A.jpg
http://pbs.twimg.com/media/CDgG0s9VAAEmw5d.jpg
http://pbs.twimg.com/media/CDjM3xjVIAIAzC3.jpg
http://pbs.twimg.com/media/CDgG0CuUMAAMec1.jpg
http://pbs.twimg.com/media/CDgGlo3UgAAfW-z.jpg
http://pbs.twimg.com/tweet_video_thumb/CDgGvRyW8AA-ead.png
http://pbs.twimg.com/media/CDgFBJLUMAA8oNx.png
http://pbs.twimg.com/media/CDgGprfUkAAFZFr.jpg
http://pbs.twimg.com/media/CDgGprhUsAAogOT.jpg
http://pbs.twimg.com/media/CDi9IkpUgAAia8-.jpg
http://pbs.twimg.com/media/CDgGoLuUIAA2Qth.jpg
http://pbs.twimg.com/media/CDgGpeTUkAAjlMj.jpg
http://pbs.twimg.com/media/CDgGoW3VAAEt6ex.jpg
http://pbs.twimg.com/media/CDgGnq5VAAEejlG.jpg
http://pbs.twimg.com/media/CDgGjd8UEAEmrV_.jpg
http://pbs.twimg.com/media/CDgGjJ-WoAEDNrx.jpg
http://pbs.twimg.com/media/CDgGYaCUIAAFUaO.jpg
http://pbs.twimg.com/media/CDgGf6FVEAE8auh.jpg
http://pbs.twimg.com/media/CDgGZWkUkAA0mez.jpg
http://pbs.twimg.com/media/CDi9Ik5VEAAsFMk.jpg
http://pbs.twimg.com/media/CDgGTejUkAAl6V7.jpg
http://pbs.twimg.com/media/CDgGU0cUsAA2WIu.jpg
http://pbs.twimg.com/media/CDgGVYUVAAAKv0J.jpg
http://pbs.twimg.com/media/CDgGVe1UgAAvt8c.jpg
http://pbs.twimg.com/media/CDgGOL_UMAAx_8r.jpg
http://pbs.twimg.com/media/CDgGFffUIAAxVv4.jpg
http://pbs.twimg.com/media/CDgGFU5UMAAbCiS.jpg
http://pbs.twimg.com/media/CDgF_KSUEAAQw7V.jpg
http://pbs.twimg.com/media/CDgF_rqUsAA8WQh.jpg
http://pbs.twimg.com/media/CDgF_WNUkAEItfZ.jpg
http://pbs.twimg.com/media/CDgF-9eUkAAnqI9.jpg
http://pbs.twimg.com/media/CDgF8hOUIAAmdY5.png
http://pbs.twimg.com/media/CDgFxGhUkAAzpF2.jpg
http://pbs.twimg.com/media/CDgF4cTUEAAubBZ.png
http://pbs.twimg.com/media/CDjMx_ZW8AALetQ.jpg
http://pbs.twimg.com/media/CDgF0GEUEAAlQdH.jpg
http://pbs.twimg.com/media/CDgFyLhUgAAEcT0.jpg
http://pbs.twimg.com/media/CDgFxZkVIAE211M.jpg
http://pbs.twimg.com/media/CDgFwV3W0AAALBP.jpg
http://pbs.twimg.com/media/CDgFvu1UgAEDrVu.jpg
http://pbs.twimg.com/media/CDgFmeFUMAEQLV6.png
http://pbs.twimg.com/media/CDgFg-NUIAEujPZ.jpg
http://pbs.twimg.com/media/CDgFhZqVEAAsPFj.jpg
http://pbs.twimg.com/media/CDgFetZVEAAge45.jpg
http://pbs.twimg.com/media/CDgFf5tWYAAQipr.jpg
http://pbs.twimg.com/media/CDgFcA5UEAA4bnv.jpg
http://pbs.twimg.com/tweet_video_thumb/CDgFZv5WMAEsE2Y.png
http://pbs.twimg.com/media/CDgFVTnVEAA1oTi.jpg
http://pbs.twimg.com/media/CDgFTLnUIAAv_C8.jpg
http://pbs.twimg.com/media/CDgFQMAVEAEUY7Y.jpg
http://pbs.twimg.com/media/CDgFQJvVEAEp_YR.jpg
http://pbs.twimg.com/media/CDjMoGuUIAIZCYR.jpg
http://pbs.twimg.com/media/CDgFNRgUEAAHngj.jpg
http://pbs.twimg.com/media/CDgFMPLUsAIluNv.jpg
http://pbs.twimg.com/media/CDgFHiMVEAEm2lK.jpg
http://pbs.twimg.com/media/CDgFDdzVEAEzeg-.png
http://pbs.twimg.com/media/CDgFDVeUIAASFdP.jpg
http://pbs.twimg.com/media/CDgE-NnVIAESH8s.jpg
http://pbs.twimg.com/media/CDgE9dyUkAArO1w.png
http://pbs.twimg.com/media/CDjMhetVEAA0voj.jpg
http://pbs.twimg.com/media/CDgEkShUkAEx4JA.jpg
http://pbs.twimg.com/media/CDgEjMnUsAA3RP1.jpg
http://pbs.twimg.com/media/CDgEel0UUAAh_bi.jpg
http://pbs.twimg.com/media/CDgDcfQUIAEDS-r.jpg
http://pbs.twimg.com/media/CDgEaWhW8AAF1Ib.png
http://pbs.twimg.com/media/CDgEVoVVIAERzxp.png
http://pbs.twimg.com/media/CDgEPnIUIAAoUir.jpg
http://pbs.twimg.com/media/CDgEQ5LVEAAB_s9.jpg
http://pbs.twimg.com/media/CDgEGjYVEAEY0Wi.jpg
http://pbs.twimg.com/media/CDjMLLlUUAAB7nv.jpg
http://pbs.twimg.com/media/CDgD5JkUEAAlBgV.jpg
http://pbs.twimg.com/media/CDgD4bRVEAATHKi.jpg
http://pbs.twimg.com/media/CDgD24MWYAAHXHp.jpg
http://pbs.twimg.com/media/CDgDzx2WAAAMN5h.jpg
http://pbs.twimg.com/media/CDgDwDQVEAAc1d7.jpg
http://pbs.twimg.com/media/CDgDxB2VAAAhrU8.jpg
http://pbs.twimg.com/media/CDgDtdCUkAAlboA.jpg
http://pbs.twimg.com/media/CDgDmMlVEAA-EPl.jpg
http://pbs.twimg.com/media/CDgDmJUUIAA8mrY.jpg
http://pbs.twimg.com/media/CDjMDdYUgAAmMK1.jpg
http://pbs.twimg.com/media/CDgDdvnUUAEkOzN.jpg
http://pbs.twimg.com/media/CDgDd1TUsAAfp5Y.jpg
http://pbs.twimg.com/media/CDgDcl_VEAAmkuJ.jpg
http://pbs.twimg.com/media/CDgDa5lUsAAwVt7.jpg
http://pbs.twimg.com/media/CDgDV-DWoAAinuy.jpg
http://pbs.twimg.com/media/CDgDTH0UEAAYit9.jpg
http://pbs.twimg.com/media/CDgDVRBW8AAZlXq.jpg
http://pbs.twimg.com/media/Bi4OBTQCAAIlGTn.jpg
http://pbs.twimg.com/media/CDgDUwbWgAAxYv7.jpg
http://pbs.twimg.com/media/CDgDUhGWoAA6oxC.jpg
http://pbs.twimg.com/media/CDgDCQMVEAA4UKu.jpg
http://pbs.twimg.com/media/CDgDRbVVIAAtc6s.jpg
http://pbs.twimg.com/media/CDgDM-SVAAErFfn.jpg
http://pbs.twimg.com/media/CDgDOKEVIAIW3uK.png
http://pbs.twimg.com/media/CDjLsgcWoAA5RKP.jpg
http://pbs.twimg.com/media/CDjLslbWAAAZCzR.jpg
http://pbs.twimg.com/media/CDgDAZeVAAA_L9z.jpg
http://pbs.twimg.com/media/CDc8EDrVAAAZVwt.jpg
http://pbs.twimg.com/media/CDfzlFPUgAAFpeN.png
http://pbs.twimg.com/media/CDfzbalUEAEdwm9.jpg
http://pbs.twimg.com/media/CDfzbABUEAAshF-.jpg
http://pbs.twimg.com/media/CDfzRr_WYAA9STs.jpg
http://pbs.twimg.com/media/CDfzFyUVAAI-Erw.jpg
http://pbs.twimg.com/media/CDfzFzMVEAIhKMr.jpg
http://pbs.twimg.com/media/CDjLrthWEAEd3nI.jpg
http://pbs.twimg.com/media/CDfy_hKUMAAStl6.jpg
http://pbs.twimg.com/media/CDfy9oEVAAEVC50.jpg
http://pbs.twimg.com/media/CDfy7BvUEAErpQB.jpg
http://pbs.twimg.com/media/CDfyvE1UkAAO2hh.jpg
http://pbs.twimg.com/media/CDjLoD2UIAAlXen.jpg
http://pbs.twimg.com/media/CDfycwzUEAAmolD.png
http://pbs.twimg.com/media/CDfyNT7VAAAZhY-.jpg
http://pbs.twimg.com/media/CDfyJcXUsAAtb00.jpg
http://pbs.twimg.com/media/CDfyFZxVEAAluWT.jpg
http://pbs.twimg.com/media/CDjLiRlUMAAfMlJ.jpg
http://pbs.twimg.com/media/CDfyE_7VEAEW_YC.jpg
http://pbs.twimg.com/media/CDfyBnBUMAAZxjQ.jpg
http://pbs.twimg.com/media/CDfxzrKW8AAsTQi.jpg
http://pbs.twimg.com/media/CDfx6oxWoAAxYtX.jpg
http://pbs.twimg.com/media/CDfx5mzUgAANAzc.jpg
http://pbs.twimg.com/media/CDfx2KIVIAANGBZ.jpg
http://pbs.twimg.com/media/CDfxs4OUsAAeJj8.jpg
http://pbs.twimg.com/media/CDfxaTYWAAAHhhS.png
http://pbs.twimg.com/media/CDjIzP0W8AADO-Q.jpg
http://pbs.twimg.com/media/CDfxHm0UgAAbJ_k.jpg
http://pbs.twimg.com/media/CDfxFPVUkAAuu5g.jpg
http://pbs.twimg.com/media/CDfw9anWEAEk9cz.jpg
http://pbs.twimg.com/media/CDfwxkHVEAAaGlW.jpg
http://pbs.twimg.com/media/CDfwZqpUsAEjHYe.jpg
http://pbs.twimg.com/media/CDfwQlcUMAAvcws.jpg
http://pbs.twimg.com/media/CDjLBSDWYAEev4T.jpg
http://pbs.twimg.com/media/CDfwMTjUkAA_Puk.jpg
http://pbs.twimg.com/media/CDfwF5AVEAAM_pP.jpg
http://pbs.twimg.com/media/CDfwFg4UkAAEUHH.jpg
http://pbs.twimg.com/media/CDfv2nEUkAEqoQR.jpg
http://pbs.twimg.com/media/CDfvs92WAAA-GrX.jpg
http://pbs.twimg.com/media/CDbzJlbWAAA5zl6.png
http://pbs.twimg.com/media/CDfvPT3WYAAzrRD.jpg
http://pbs.twimg.com/media/CDfvcE6UIAA7qvg.jpg
http://pbs.twimg.com/media/CDfvJlyVEAEcDjq.jpg
http://pbs.twimg.com/media/CDfvAYTVAAA5Oi0.jpg
http://pbs.twimg.com/media/CDjk8zIUIAAywmG.jpg
http://pbs.twimg.com/media/CDfusFfUEAMRNzf.jpg
http://pbs.twimg.com/media/CDfj4SVXIAA7U51.png
http://pbs.twimg.com/media/CDfunXsUgAADH5a.jpg
http://pbs.twimg.com/media/CDfukvMWAAANzyG.jpg
http://pbs.twimg.com/media/CDfujXvUIAAq7AB.jpg
http://pbs.twimg.com/media/CDfuit4VIAA3dqx.jpg
http://pbs.twimg.com/media/CDfuehRUgAE5z3m.jpg
http://pbs.twimg.com/media/CDfuVbyVEAAZhBA.jpg
http://pbs.twimg.com/media/CDftyx5W0AEygbu.jpg
http://pbs.twimg.com/media/CDfuHZSUgAAjhrG.png
http://pbs.twimg.com/media/CDft-EqXIAE1BaW.jpg
http://pbs.twimg.com/media/CDft76GUIAEW2PY.jpg
http://pbs.twimg.com/media/CDft1HhUIAA6hoC.jpg
http://pbs.twimg.com/media/CDftaq7UkAAxRIA.jpg
http://pbs.twimg.com/media/CDftG2YUUAIAIvk.jpg
http://pbs.twimg.com/media/CDfs7dYWMAASQFl.jpg
http://pbs.twimg.com/media/CDfs0WQVAAAVTG4.jpg
http://pbs.twimg.com/media/CDfsjgCUIAEcbVk.jpg
http://pbs.twimg.com/media/CDjKW2QUkAAxHSS.jpg
http://pbs.twimg.com/media/CDfsil6WYAEbnjF.jpg
http://pbs.twimg.com/media/CDfsfNsUIAAjN4p.jpg
http://pbs.twimg.com/media/CDjKTHmUgAAw59p.jpg
http://pbs.twimg.com/media/CDfrqF-WEAAxGiG.jpg
http://pbs.twimg.com/media/CDfrsGCWoAAYqhQ.jpg
http://pbs.twimg.com/media/CDfrv0eWgAAFJv2.jpg
http://pbs.twimg.com/media/CDfrxVnWEAAx8mb.jpg
http://pbs.twimg.com/media/CDfsEONUIAAgVA9.jpg
http://pbs.twimg.com/media/CDfsDCdUsAAPDBD.jpg
http://pbs.twimg.com/media/CDfr5KIUkAEj_JD.jpg
http://pbs.twimg.com/media/CDfr0lDWIAAvh2H.jpg
http://pbs.twimg.com/media/CDfroQFUMAAtjG3.jpg
http://pbs.twimg.com/media/CDfrZIZUUAACrHg.jpg
http://pbs.twimg.com/media/CDfqpZhW8AAoEbM.png
http://pbs.twimg.com/media/CDfqoSKWAAEu5YM.jpg
http://pbs.twimg.com/media/CDfqUXWWgAEY_4B.png
http://pbs.twimg.com/media/CDfpwizVIAA8udL.jpg
http://pbs.twimg.com/media/CDjJq54VIAI43XG.jpg
http://pbs.twimg.com/media/CDa0wYOVIAAHo17.png
http://pbs.twimg.com/media/CDjJZJrWYAI-Z90.jpg
http://pbs.twimg.com/media/CDfpxT2UUAAQMIZ.jpg
http://pbs.twimg.com/media/CDfptRdWoAA7ty3.png
http://pbs.twimg.com/media/CDfpTW0UsAAkkFQ.jpg
http://pbs.twimg.com/media/CDdOJEUUsAATin_.jpg
http://pbs.twimg.com/media/CDdOJPcUIAMz8Yl.jpg
http://pbs.twimg.com/media/CDfo3j9UsAIVPF6.jpg
http://pbs.twimg.com/media/CDfouFqWoAAwhGI.png
http://pbs.twimg.com/media/CDjJWvsWYAEshdz.jpg
http://pbs.twimg.com/media/CDjJWvsWYAA5uKJ.jpg
http://pbs.twimg.com/media/CDfoNlAVIAEjFao.png
http://pbs.twimg.com/media/CDfnzqMUIAAZEgh.jpg
http://pbs.twimg.com/media/CDfnwYQVIAAD7yx.jpg
http://pbs.twimg.com/media/CDfng7cWMAAh6fx.jpg
http://pbs.twimg.com/media/CDfns4VWgAEh6Jf.jpg
http://pbs.twimg.com/media/CDfnrAwW0AAFs88.jpg
http://pbs.twimg.com/media/CDjIsC2WIAECxEq.png
http://pbs.twimg.com/media/CDfntcCUsAAq08e.jpg
http://pbs.twimg.com/media/CDfnbakXIAAAR-3.jpg
http://pbs.twimg.com/media/CDfncNZWgAA2Q3O.jpg
http://pbs.twimg.com/media/CDfnd81WgAI2JeR.jpg
http://pbs.twimg.com/media/CDfndjlW8AAT6-F.jpg
http://pbs.twimg.com/media/CDfnWUtWoAAvrLz.png
http://pbs.twimg.com/media/CDfnV1oWEAAQmA3.jpg
http://pbs.twimg.com/media/CDjIuEIWEAAWaAo.png
http://pbs.twimg.com/media/CDfnVkyWIAAVR-P.jpg
http://pbs.twimg.com/media/CDfm_CHVIAA1ISR.jpg
http://pbs.twimg.com/media/CDfm5ikUsAAF8Kk.jpg
http://pbs.twimg.com/media/CDfm2XLUEAApNAq.jpg
http://pbs.twimg.com/media/CDfmr-vVIAE4SCQ.jpg
http://pbs.twimg.com/media/CDfmoOuVEAAyR6o.png
http://pbs.twimg.com/media/CDfmmkiUgAAl8el.jpg
http://pbs.twimg.com/media/CDfmiYzVEAEQGzb.jpg
http://pbs.twimg.com/media/CDjJTY9WYAA9Ybb.jpg
http://pbs.twimg.com/media/CDfmgWAUEAAIAE2.jpg
http://pbs.twimg.com/media/CDfmYqKVAAIR78P.jpg
http://pbs.twimg.com/media/CDfmSADVIAIf0_L.jpg
http://pbs.twimg.com/media/CDfmQWWWMAAT-LX.jpg
http://pbs.twimg.com/media/CDfmQGQW8AAZvrn.jpg
http://pbs.twimg.com/media/CDjJRc8UkAAmudY.jpg
http://pbs.twimg.com/media/CDfmPWFWgAAqItV.jpg
http://pbs.twimg.com/media/CDfmN7kWIAAOpuX.jpg
http://pbs.twimg.com/media/CDjJKMQUUAIVvXF.jpg
http://pbs.twimg.com/media/CDfkGzgUgAAHDME.png
http://pbs.twimg.com/media/CDjJITBVIAA-YuP.jpg
http://pbs.twimg.com/media/CDfln3EUEAARZ0h.jpg
http://pbs.twimg.com/media/CDjk5fXUEAEDK2l.jpg
http://pbs.twimg.com/media/CDjI8htWAAAtsV-.jpg
http://pbs.twimg.com/media/CDflf1zVEAAmHKJ.jpg
http://pbs.twimg.com/media/CDcxFg_VAAA6X1T.jpg
http://pbs.twimg.com/media/CDcxFhWUUAAZzZR.jpg
http://pbs.twimg.com/media/CDjI0nCVIAIkXaG.jpg
http://pbs.twimg.com/media/CDflRSEUIAAf4Lc.jpg
http://pbs.twimg.com/media/CDfg0DJUsAEwNPO.jpg
http://pbs.twimg.com/media/CDflNVYUUAAA85p.jpg
http://pbs.twimg.com/media/CDjDeQqUIAAHeHr.jpg
http://pbs.twimg.com/media/CDfka1KUkAALKlo.jpg
http://pbs.twimg.com/media/CDfkbfNUIAEPK9x.png
http://pbs.twimg.com/media/CDjIyP6VEAAENda.jpg
http://pbs.twimg.com/media/CDfkaqEUsAExFct.jpg
http://pbs.twimg.com/media/CDfkUB6UkAAHbUq.jpg
http://pbs.twimg.com/media/CDfkJNYVAAE-ePi.jpg
http://pbs.twimg.com/media/CDfj3v1VEAAf_kx.jpg
http://pbs.twimg.com/media/CDfj3t7UMAAfXZU.jpg
http://pbs.twimg.com/media/CDfjxKAUEAAD4l8.jpg
http://pbs.twimg.com/media/CDcim-EUEAEQ4n1.jpg
http://pbs.twimg.com/media/CDfjv4jUIAAKClF.jpg
http://pbs.twimg.com/media/CDfjpwoWAAEQeN9.jpg
http://pbs.twimg.com/media/CDfjglsUIAE3pma.jpg
http://pbs.twimg.com/media/CDcmiCsUkAEFLMl.jpg
http://pbs.twimg.com/media/CDfjM5mUIAIGEDv.jpg
http://pbs.twimg.com/media/CDfjJxVUgAAusxr.jpg
http://pbs.twimg.com/media/CDfjEkXUkAAqccX.jpg
http://pbs.twimg.com/media/CDfjDNVUsAAYU_V.jpg
http://pbs.twimg.com/media/CDjk5fXVAAAmsEb.jpg
http://pbs.twimg.com/media/CDfixkZWoAAqO9z.jpg
http://pbs.twimg.com/media/CDdD7khVEAAvrPn.jpg
http://pbs.twimg.com/media/CDfil2GVEAAMFDF.jpg
http://pbs.twimg.com/media/CDfilGsUgAAJD68.jpg
http://pbs.twimg.com/media/CDdL8YGUUAAy0ZG.jpg
http://pbs.twimg.com/media/CDdMXJLVEAAUihf.jpg
http://pbs.twimg.com/media/CDdaGW9UUAAUYAp.jpg
http://pbs.twimg.com/media/CDfiS7cUIAAOLAr.png
http://pbs.twimg.com/media/CDfiQ6FUEAALpGz.jpg
http://pbs.twimg.com/media/CDdOWToVAAAgAAg.jpg
http://pbs.twimg.com/media/CDfiME3VAAAY7jW.jpg
http://pbs.twimg.com/media/CDfiKhjVIAA_1Cv.jpg
http://pbs.twimg.com/media/CDfh8_6VIAAe6oT.jpg
http://pbs.twimg.com/media/CDfh6YQUEAA1LxP.jpg
http://pbs.twimg.com/media/CDfh2rdUMAAe4s8.jpg
http://pbs.twimg.com/media/CDfh3C6UgAAhid8.jpg
http://pbs.twimg.com/media/CDfh1lvUUAAQRXh.jpg
http://pbs.twimg.com/media/CDjH6a1UUAAvs_o.jpg
http://pbs.twimg.com/media/CDfh1ktUkAA7mSl.jpg
http://pbs.twimg.com/media/CDdY_UkUgAA71gZ.jpg
http://pbs.twimg.com/media/CDdbaf9UkAAYvN1.jpg
http://pbs.twimg.com/media/CDfgoTaUMAIN7W-.jpg
http://pbs.twimg.com/media/CDfgzi7UIAAN-A7.png
http://pbs.twimg.com/media/CDfgmf8UIAAAzdt.jpg
http://pbs.twimg.com/media/CDfgmAzUMAAbE0l.jpg
http://pbs.twimg.com/media/CDfgO5rWoAA_Cls.jpg
http://pbs.twimg.com/media/CDff8geVEAAC-u7.jpg
http://pbs.twimg.com/media/CDjHodjVIAAiEsu.jpg
http://pbs.twimg.com/media/CDff0_6UIAAQVPc.jpg
http://pbs.twimg.com/media/CDffsE2VIAEkUeT.jpg
http://pbs.twimg.com/media/CDffsFDVEAEY00r.jpg
http://pbs.twimg.com/media/CDffsqEUIAAzSuo.png
http://pbs.twimg.com/media/CDjHmwvWAAA3TrL.jpg
http://pbs.twimg.com/media/CDffbHLUkAAMFLr.jpg
http://pbs.twimg.com/media/CDffBDDVAAApERP.jpg
http://pbs.twimg.com/media/CDffAc7UUAAD3jC.jpg
http://pbs.twimg.com/media/CDffAdSUkAEqcUm.jpg
http://pbs.twimg.com/media/CDffAdjUkAAj5ds.jpg
http://pbs.twimg.com/media/CDaxYErUUAEm591.jpg
http://pbs.twimg.com/media/CDfe9u1UUAAUpOy.jpg
http://pbs.twimg.com/media/CDfe77RUEAAaCAE.jpg
http://pbs.twimg.com/media/CDfe2I-VAAEQFHx.jpg
http://pbs.twimg.com/media/CDfehs3WMAE11I4.jpg
http://pbs.twimg.com/media/CDfeTlXXIAAKdM-.jpg
http://pbs.twimg.com/media/CDfec72UUAA6KMT.jpg
http://pbs.twimg.com/media/CDfeZdAWoAAfj3j.jpg
http://pbs.twimg.com/media/CDfeYLHUEAAr32h.jpg
http://pbs.twimg.com/media/CDfeOPjVAAASoJm.jpg
http://pbs.twimg.com/media/CDfeOPeUEAAKO5h.jpg
http://pbs.twimg.com/media/CDfeOPXUEAARCqY.jpg
http://pbs.twimg.com/media/CDfeNY6UMAAAMCC.jpg
http://pbs.twimg.com/media/CDfeNboVIAAp5_T.jpg
http://pbs.twimg.com/media/CDfdw2vWIAA3bxJ.jpg
http://pbs.twimg.com/media/CDfde48VEAAKd76.jpg
http://pbs.twimg.com/media/CDfdXUsUMAEAGRx.jpg
http://pbs.twimg.com/media/CDivrsWWYAE6Cn9.jpg
http://pbs.twimg.com/media/CDfcq1LWYAA2Yea.jpg
http://pbs.twimg.com/media/CDfcrSeWEAESEJT.jpg
http://pbs.twimg.com/media/CDfdJOjWEAErRdX.jpg
http://pbs.twimg.com/media/CDfOG8qUsAALYP3.jpg
http://pbs.twimg.com/media/CDivseWVEAAOSko.jpg
http://pbs.twimg.com/media/CDfchO3VIAEGl12.jpg
http://pbs.twimg.com/media/CDfcPWvUMAAiOOb.jpg
http://pbs.twimg.com/media/CDfbhRJUgAAX_C3.jpg
http://pbs.twimg.com/media/CDfbevnUUAAtadW.jpg
http://pbs.twimg.com/media/CDjkt17VAAEQwQb.jpg
http://pbs.twimg.com/media/CDfbCLYUkAAVBbi.jpg
http://pbs.twimg.com/media/CDfbFg2UMAAWE8s.jpg
http://pbs.twimg.com/media/CDfa10vVIAA8zDA.jpg
http://pbs.twimg.com/media/CDfa0P7WIAEqO50.jpg
http://pbs.twimg.com/media/CDfatwSUIAAKhtk.png
http://pbs.twimg.com/media/CDfagKWWAAEwi5K.jpg
http://pbs.twimg.com/media/CDfaYAXVIAACo3b.jpg
http://pbs.twimg.com/media/CDfaOLrUEAA2xRn.jpg
http://pbs.twimg.com/media/CDfZ_9PVEAArISM.jpg
http://pbs.twimg.com/media/CDfZ2qRWAAAOku2.jpg
http://pbs.twimg.com/media/CDfZzs3UkAAEu6f.jpg
http://pbs.twimg.com/media/CDfZvydVAAAZ30r.jpg
http://pbs.twimg.com/media/CDiWNrDWoAARh2S.png
http://pbs.twimg.com/media/CDfZN4nWMAE5FGg.jpg
http://pbs.twimg.com/media/CDfZNBVVEAE0En2.jpg
http://pbs.twimg.com/media/CDfY6bCWAAAJBv1.jpg
http://pbs.twimg.com/media/CDfRBEoWoAIXmhx.jpg
http://pbs.twimg.com/media/CDfYoFbVEAAmkJD.png
http://pbs.twimg.com/media/CDdHQQ9UUAAELDp.jpg
http://pbs.twimg.com/media/CDfYh4-WAAAEiiF.jpg
http://pbs.twimg.com/media/CDfYhA5VEAAx9ot.jpg
http://pbs.twimg.com/media/CDfYcA7XIAAm05C.jpg
http://pbs.twimg.com/media/CDfXsxQWIAAkDgM.jpg
http://pbs.twimg.com/media/CDfYYgPUkAARxwN.jpg
http://pbs.twimg.com/media/CDfYUVfVAAEurNi.jpg
http://pbs.twimg.com/media/CDfX_QZUIAAam5H.jpg
http://pbs.twimg.com/media/CDfX71kUEAADcQB.jpg
http://pbs.twimg.com/media/CDfX06yUIAEdR0m.jpg
http://pbs.twimg.com/media/CDfXzBIXIAETvqZ.jpg
http://pbs.twimg.com/media/CDiu5C2WMAAZVgJ.jpg
http://pbs.twimg.com/media/CDfXypXW0AA9-eH.jpg
http://pbs.twimg.com/media/CDfXxzXWIAELk5f.jpg
http://pbs.twimg.com/media/CDiurkhUMAA7KJt.jpg
http://pbs.twimg.com/media/CDfXwvEVIAAfJO0.jpg
http://pbs.twimg.com/media/CDfXwsMWMAA5Acb.jpg
http://pbs.twimg.com/media/CDfXwc9UkAAX6r_.jpg
http://pbs.twimg.com/media/CDfXwSJWoAAkAt3.jpg
http://pbs.twimg.com/media/CDiuqwTUgAAysfR.jpg
http://pbs.twimg.com/media/CDfXjhJUUAARQT3.png
http://pbs.twimg.com/media/CDfXeLuVAAArIUO.jpg
http://pbs.twimg.com/media/CDfXSHqUgAMyaZ8.jpg
http://pbs.twimg.com/media/CDfXMR2UIAAntt0.jpg
http://pbs.twimg.com/media/CDfW295UEAA7Rs4.jpg
http://pbs.twimg.com/media/CDfWqAVVEAAWTKX.jpg
http://pbs.twimg.com/media/CDfWlD8UUAEWsq1.jpg
http://pbs.twimg.com/media/CDfWi_KUUAA3TMy.jpg
http://pbs.twimg.com/media/CDfG94BUsAAAm6s.png
http://pbs.twimg.com/media/CDfG1o6VEAAqSxJ.jpg
http://pbs.twimg.com/media/CDfGoYkUUAAtiOh.jpg
http://pbs.twimg.com/media/CDfGk5BUUAAuDHY.jpg
http://pbs.twimg.com/media/CDfEdfKVIAANK95.jpg
http://pbs.twimg.com/media/CDfGX6LUEAAXiRW.jpg
http://pbs.twimg.com/media/CDfGXR9VAAA3ei8.jpg
http://pbs.twimg.com/media/CDfGISMUEAATADw.jpg
http://pbs.twimg.com/media/CDfGJOwUEAApOX8.jpg
http://pbs.twimg.com/media/CDfFa33UgAAHCCs.jpg
http://pbs.twimg.com/media/CDfFF8bUUAAOq4s.jpg
http://pbs.twimg.com/media/CDfFA9aUUAABr_1.jpg
http://pbs.twimg.com/media/CDfEdr4UEAE4PRm.jpg
http://pbs.twimg.com/media/CDfESZMXIAEjHY_.jpg
http://pbs.twimg.com/media/CDfESnZUMAAWYvG.jpg
http://pbs.twimg.com/media/CDfD9cBUEAAC7cI.jpg
http://pbs.twimg.com/media/CDfD9G9UkAE7i-L.jpg
http://pbs.twimg.com/media/CDfDYncW0AAD6R8.jpg
http://pbs.twimg.com/media/CDfDL67W8AMye4F.jpg
http://pbs.twimg.com/media/CDfDEtJWoAEggeG.jpg
http://pbs.twimg.com/media/CDfC_vNUsAAmQtJ.jpg
http://pbs.twimg.com/media/CDfCuouUkAAPgBj.jpg
http://pbs.twimg.com/media/CDfCyvCWEAEIehv.jpg
http://pbs.twimg.com/media/CDfCjuZUIAEA_50.jpg
http://pbs.twimg.com/media/CDfCczvW8AE0Uv_.jpg
http://pbs.twimg.com/media/CDfCILwW0AEM74p.jpg
http://pbs.twimg.com/media/CDfB7YFUEAIauyy.jpg
http://pbs.twimg.com/media/CDfBipoVAAESDlk.jpg
http://pbs.twimg.com/media/CDfBYftVEAARQ3s.jpg
http://pbs.twimg.com/media/CDfBUNqXIAAtQEi.jpg
http://pbs.twimg.com/media/CDfBNuvW8AASnp3.jpg
http://pbs.twimg.com/media/CDfA6-fUIAEv2Xe.png
http://pbs.twimg.com/media/CDitaqQVIAAAAW5.png
http://pbs.twimg.com/media/CDfAgFCUIAAdXUA.jpg
http://pbs.twimg.com/media/CDfAZo5UMAAbqU6.jpg
http://pbs.twimg.com/media/CDfAMs0UMAATMPO.jpg
http://pbs.twimg.com/media/CDfAEutVAAEKQ7R.jpg
http://pbs.twimg.com/media/CDfAOLgUUAAzDDd.jpg
http://pbs.twimg.com/media/CDfAQf6UgAEV39N.jpg
http://pbs.twimg.com/media/CDitQ8DWYAAYcCA.jpg
http://pbs.twimg.com/media/CDfACiJUkAE9G7r.jpg
http://pbs.twimg.com/media/CDdi41qVEAEKsYp.jpg
http://pbs.twimg.com/media/CDe_XkWWIAIyTCD.jpg
http://pbs.twimg.com/media/CDe_UA4WMAA5euk.jpg
http://pbs.twimg.com/media/CDe_Q7YVIAE4vjt.jpg
http://pbs.twimg.com/media/CDe_SEOVAAALl9G.jpg
http://pbs.twimg.com/media/CDe_NucUEAEckWj.jpg
http://pbs.twimg.com/media/CDe_LxMUIAAISRI.jpg
http://pbs.twimg.com/media/CDe_D-lUMAEoZcq.jpg
http://pbs.twimg.com/media/CDe_BsCVEAI2Rso.jpg
http://pbs.twimg.com/media/CDe_ApHUgAAOGf7.jpg
http://pbs.twimg.com/media/CDe-2NyUgAEPY8-.jpg
http://pbs.twimg.com/media/CDe-k1qUMAItR8s.jpg
http://pbs.twimg.com/media/CDe-Y_hUMAAUSqw.jpg
http://pbs.twimg.com/media/CDe-YEKUsAEJVKT.jpg
http://pbs.twimg.com/media/CDe-KJuWgAAuS9K.png
http://pbs.twimg.com/media/CDe-TiaUgAA7lLT.jpg
http://pbs.twimg.com/media/CDe-LoOVEAAExrn.jpg
http://pbs.twimg.com/media/CDe-BhOVEAIT6TX.jpg
http://pbs.twimg.com/media/CDe97fdUkAAfpEu.jpg
http://pbs.twimg.com/media/CDe9ZUHW0AEzBZD.png
http://pbs.twimg.com/media/CDe9XTnUUAAecVg.png
http://pbs.twimg.com/media/CDe89h_W0AAnOiu.jpg
http://pbs.twimg.com/media/CDis_0hW0AMcGyx.jpg
http://pbs.twimg.com/media/CDe8wFHUIAAS5Np.jpg
http://pbs.twimg.com/media/CDitAKOWIAAGMbH.jpg
http://pbs.twimg.com/media/CDe8P0zWIAAAtrR.jpg
http://pbs.twimg.com/media/CDe7RsOUsAAphHj.jpg
http://pbs.twimg.com/media/CDe7AjlUgAEQ7lS.jpg
http://pbs.twimg.com/media/CDe67O9VEAAOLpr.jpg
http://pbs.twimg.com/media/CDe60LhWoAAMB2Z.jpg
http://pbs.twimg.com/media/CDissenWAAAjs_K.jpg
http://pbs.twimg.com/media/CDe6tQGWAAEF1XV.jpg
http://pbs.twimg.com/media/CDe6s_AWgAAn4Nf.jpg
http://pbs.twimg.com/media/CDe6suZW0AAMwRa.jpg
http://pbs.twimg.com/media/CDe6rhqWAAAi2PT.jpg
http://pbs.twimg.com/media/CDe6rSxWIAAFY_E.jpg
http://pbs.twimg.com/media/CDhe1HcUEAEekXh.jpg
http://pbs.twimg.com/media/CDe6qoMW8AAUFT5.jpg
http://pbs.twimg.com/media/CDe6qcdWMAAPm2K.jpg
http://pbs.twimg.com/media/CDe6qMfWEAE2UVu.jpg
http://pbs.twimg.com/media/CDe6jmlVAAAGgrY.jpg
http://pbs.twimg.com/tweet_video_thumb/CDe6gvhUsAEyCIB.png
http://pbs.twimg.com/media/CDe6Vl2UEAAlcpZ.png
http://pbs.twimg.com/media/CDe6SQ2UkAAdfQC.png
http://pbs.twimg.com/media/CDe59y1UMAAiBXp.jpg
http://pbs.twimg.com/media/CDe578YUsAAPsyP.jpg
http://pbs.twimg.com/media/CDe5jfNUgAAp9I0.jpg
http://pbs.twimg.com/media/CDe5kKWUUAAmppO.jpg
http://pbs.twimg.com/media/CDe4zHuXIAAKhe3.jpg
http://pbs.twimg.com/media/CDisaW6UUAAulfh.jpg
http://pbs.twimg.com/media/CDe4qP6VAAAQuHx.jpg
http://pbs.twimg.com/media/CDe4Xz3UEAAAi_k.jpg
http://pbs.twimg.com/media/CDe4BK_XIAEW0Xj.jpg
http://pbs.twimg.com/media/CDjkcM2WMAEkb-H.jpg
http://pbs.twimg.com/media/CDe3z0kWEAASTQi.jpg
http://pbs.twimg.com/media/CDe33B4WMAAto2m.jpg
http://pbs.twimg.com/media/CDe3mtjUgAE-QQ9.jpg
http://pbs.twimg.com/media/CDisP3fUIAE-o_S.png
http://pbs.twimg.com/media/CDe3HTgUEAApZD4.png
http://pbs.twimg.com/media/CDe2qJrW8AAcSdV.jpg
http://pbs.twimg.com/media/CDe2parVAAAr1YC.jpg
http://pbs.twimg.com/media/CDe0wm4UEAETfhO.jpg
http://pbs.twimg.com/media/CDe2Jf7UgAADQ1v.jpg
http://pbs.twimg.com/media/CDe2GUIVAAAZZ5S.jpg
http://pbs.twimg.com/media/CDe15hsUMAAjbDI.jpg
http://pbs.twimg.com/media/CDclc_7XIAAK_8d.png
http://pbs.twimg.com/media/CDe1kwIUIAAmxBk.jpg
http://pbs.twimg.com/media/CDe1fFMWAAAN0cZ.png
http://pbs.twimg.com/media/CDe1b-gVAAAhJcA.jpg
http://pbs.twimg.com/media/CDe1W8BW0AAGapW.jpg
http://pbs.twimg.com/media/CDe05FHUEAAx16Y.jpg
http://pbs.twimg.com/media/CDe07oAUMAAxoxn.jpg
http://pbs.twimg.com/media/CDe0542UMAAmI3V.jpg
http://pbs.twimg.com/media/CDewPN-W0AAntYI.jpg
http://pbs.twimg.com/media/CDe0nvRUEAAvrXo.jpg
http://pbs.twimg.com/media/CDe0KaPUEAAB_hg.jpg
http://pbs.twimg.com/media/CDezzsmWYAEqPQc.jpg
http://pbs.twimg.com/media/CDezyU5UUAAjm55.jpg
http://pbs.twimg.com/media/CDezixyWIAE6BKc.jpg
http://pbs.twimg.com/media/CDezis9UsAAVQH6.jpg
http://pbs.twimg.com/media/CDezgN5UMAAtW1r.jpg
http://pbs.twimg.com/media/CDezNJPUgAAe8Od.jpg
http://pbs.twimg.com/media/CDezDBHUIAAotEr.png
http://pbs.twimg.com/media/CDey6x6VAAENrtc.jpg
http://pbs.twimg.com/media/CDey3UkUEAA89N2.png
http://pbs.twimg.com/media/CDb3iyrXIAAYLSl.jpg
http://pbs.twimg.com/media/CDeysQbVAAAq4II.jpg
http://pbs.twimg.com/media/CDeyi6TUEAENp4b.jpg
http://pbs.twimg.com/media/CDeyRLyVIAED8Tf.jpg
http://pbs.twimg.com/media/CDdyx4TWIAAD8DH.jpg
http://pbs.twimg.com/media/CDexm8BXIAA9TBs.jpg
http://pbs.twimg.com/media/CDexm7tWAAAfIEK.jpg
http://pbs.twimg.com/media/CDexm8AW8AEiC0W.jpg
http://pbs.twimg.com/media/CDexft3UUAAKyus.png
http://pbs.twimg.com/media/CDexQFiWgAEupkO.jpg
http://pbs.twimg.com/media/CDewlAnWIAAoj0J.jpg
http://pbs.twimg.com/media/CDewhiDUIAEjG8y.jpg
http://pbs.twimg.com/media/CDewVzqUgAAcJN0.jpg
http://pbs.twimg.com/media/CDev61HVEAADEbq.jpg
http://pbs.twimg.com/media/CDd8JdeUUAAwuq2.jpg
http://pbs.twimg.com/media/CDevnRWUMAAX3Fh.jpg
http://pbs.twimg.com/media/CDevj8KWAAAHk-C.jpg
http://pbs.twimg.com/media/CDevcIEW0AA157g.png
http://pbs.twimg.com/media/CDevWKJWgAAxp0F.png
http://pbs.twimg.com/media/CDevfjfWYAEsFsk.png
http://pbs.twimg.com/media/CDevMlsUEAE6R2q.jpg
http://pbs.twimg.com/media/CDevExgUUAABoTx.jpg
http://pbs.twimg.com/media/CDeuvk2WgAAc_sw.jpg
http://pbs.twimg.com/media/CDeu11xVIAIA9fD.jpg
http://pbs.twimg.com/media/CDiS-iiWIAIYKxS.jpg
http://pbs.twimg.com/media/CDeujZPVEAIiwMa.png
http://pbs.twimg.com/media/CDeuc5CUEAACu5R.jpg
http://pbs.twimg.com/media/CDiS-igWoAAtrhR.jpg
http://pbs.twimg.com/media/CDet9-XWEAEPEyC.jpg
http://pbs.twimg.com/media/CDirqyEWYAIAzgd.jpg
http://pbs.twimg.com/media/CDet71vWMAAdVZ6.jpg
http://pbs.twimg.com/media/CDetuWXVEAAMWm8.jpg
http://pbs.twimg.com/media/CDeto3jUIAAwUUf.jpg
http://pbs.twimg.com/media/CDetVOZUUAAsC1a.jpg
http://pbs.twimg.com/media/CDetYj7VEAAJGrP.png
http://pbs.twimg.com/media/CDetVfYUMAA02f-.jpg
http://pbs.twimg.com/media/CDetVgrVIAAdX6Y.jpg
http://pbs.twimg.com/media/CDes9FCUUAAR41N.jpg
http://pbs.twimg.com/media/CDes9FEUUAAjP3F.jpg
http://pbs.twimg.com/media/CDetCTrWEAIRu7L.jpg
http://pbs.twimg.com/media/CDes0KVUkAEp7Zk.jpg
http://pbs.twimg.com/media/CDesRIGVAAAiok9.jpg
http://pbs.twimg.com/media/CDesQFtWoAAe0Zv.jpg
http://pbs.twimg.com/media/CDesIg2WAAAqrgJ.jpg
http://pbs.twimg.com/media/CDesILhWEAEcRcJ.jpg
http://pbs.twimg.com/media/CDesHxnW8AAGziv.jpg
http://pbs.twimg.com/media/CDesHF8WoAELFPQ.jpg
http://pbs.twimg.com/media/CDesEWnUsAAz4zm.jpg
http://pbs.twimg.com/media/CDesGUZWYAAJ0_6.jpg
http://pbs.twimg.com/media/CDesF60WYAA_zIJ.jpg
http://pbs.twimg.com/media/CDesFg9WYAArXum.jpg
http://pbs.twimg.com/media/CDesErFWgAEDfDY.jpg
http://pbs.twimg.com/media/CDesEQ8WYAEcVJa.jpg
http://pbs.twimg.com/media/CDesDzCWYAAA_VD.jpg
http://pbs.twimg.com/media/CDesC8CWIAETY_U.jpg
http://pbs.twimg.com/media/CDesCeyWAAAVIV0.jpg
http://pbs.twimg.com/media/CDerymjUUAAnkZ5.jpg
http://pbs.twimg.com/media/CDerKc9VEAA7f8V.jpg
http://pbs.twimg.com/media/CDerKkDUsAEgI2X.jpg
http://pbs.twimg.com/media/CDerLsAUgAEbRoc.jpg
http://pbs.twimg.com/media/CDerEssUIAAiKSf.jpg
http://pbs.twimg.com/media/CDeq3n0UkAABEvk.jpg
http://pbs.twimg.com/media/CDeqWLlWgAET052.png
http://pbs.twimg.com/media/CDep_mqVIAA4kXS.jpg
http://pbs.twimg.com/media/CDep-j9UsAAvpge.jpg
http://pbs.twimg.com/media/CDepln5UEAABCcI.png
http://pbs.twimg.com/media/CDeohsJVEAAUpfm.jpg
http://pbs.twimg.com/media/CDeo6pBUgAEp3DR.jpg
http://pbs.twimg.com/media/CDeoyQxUIAEnoO-.png
http://pbs.twimg.com/media/CDeorsTUEAAW5pG.png
http://pbs.twimg.com/media/CDeoaalW8AARQms.jpg
http://pbs.twimg.com/media/CDeoHCoW0AASsSj.jpg
http://pbs.twimg.com/media/CDeoGQlWgAAPb85.jpg
http://pbs.twimg.com/media/CDemxgBVAAA5zjv.jpg
http://pbs.twimg.com/media/CDemwNPVIAABuaa.jpg
http://pbs.twimg.com/media/CDemZPiUMAAIMVt.jpg
http://pbs.twimg.com/media/CDemNw5UsAEjua5.jpg
http://pbs.twimg.com/media/CDel7A_UUAAQg5X.jpg
http://pbs.twimg.com/media/CDelnaOUgAAlhp4.jpg
http://pbs.twimg.com/media/CDelidKUsAEUHUB.jpg
http://pbs.twimg.com/media/CDelVMIWEAAbnSO.jpg
http://pbs.twimg.com/media/CDelSIZW0AAT0fb.jpg
http://pbs.twimg.com/media/CDelMHUWIAAmzR-.jpg
http://pbs.twimg.com/media/CDelIqVWAAErXNt.jpg
http://pbs.twimg.com/media/CDekSs6VEAAFqXy.jpg
http://pbs.twimg.com/media/CDekKqpUMAExM6K.jpg
http://pbs.twimg.com/media/CDekJPaUkAA3PlW.jpg
http://pbs.twimg.com/media/CDirOLdWgAEcvkH.png
http://pbs.twimg.com/media/CDej2EYWIAAWzdf.png
http://pbs.twimg.com/media/CDejwEvXIAI1EF5.jpg
http://pbs.twimg.com/media/CDejvxfWIAE-7t0.jpg
http://pbs.twimg.com/media/CDejwExW0AASSLU.jpg
http://pbs.twimg.com/media/CDirFyqWgAElrz5.jpg
http://pbs.twimg.com/media/CDiq6u4WAAA_bON.jpg
http://pbs.twimg.com/media/CDef3bGWEAAmfTi.png
http://pbs.twimg.com/media/CDinaV8XIAM5KCs.png
http://pbs.twimg.com/media/CDiqaTkWgAA6YgM.jpg
http://pbs.twimg.com/media/CDiqZJnWAAI7lKX.jpg
http://pbs.twimg.com/media/CDjj9QxUsAA58_s.jpg
http://pbs.twimg.com/media/CDiqXCQWMAAeBAi.jpg
http://pbs.twimg.com/media/CDiqTJPUIAI-yMF.png
http://pbs.twimg.com/media/CDiqGgrVIAAKeXN.jpg
http://pbs.twimg.com/media/CDjjyNZUgAAQqu3.jpg
http://pbs.twimg.com/media/CDipyKOUsAAa24P.jpg
http://pbs.twimg.com/media/CDiptNcW8AIQSAP.jpg
http://pbs.twimg.com/media/CDips4ZWEAA8ehA.jpg
http://pbs.twimg.com/media/CDipsMlWAAEWrHD.jpg
http://pbs.twimg.com/media/CDjjwmlUsAETgO7.png
http://pbs.twimg.com/media/CDipZ1pW8AI2BBp.jpg
http://pbs.twimg.com/media/CDipQqtUsAADT0B.jpg
http://pbs.twimg.com/media/CDipLoPUsAEfXdV.jpg
http://pbs.twimg.com/media/CDio2cjW0AEJlkK.jpg
http://pbs.twimg.com/media/CDiopSsVIAA_nqb.jpg
http://pbs.twimg.com/media/CDioN7QVIAAw8m2.jpg
http://pbs.twimg.com/media/CDioLIoWgAAaX_g.jpg
http://pbs.twimg.com/media/CDioD7mWIAAb3wr.jpg
http://pbs.twimg.com/media/CDinz2NVAAAHQqN.jpg
http://pbs.twimg.com/media/CDinxWXWYAAcC26.jpg
http://pbs.twimg.com/media/CDinugsUsAAvU5n.jpg
http://pbs.twimg.com/media/CDinaSaUgAEkr3N.jpg
http://pbs.twimg.com/media/CDbUWa9WMAAlpY_.jpg
http://pbs.twimg.com/media/CDinOeuUMAAElF_.jpg
http://pbs.twimg.com/media/CDjjJSNWoAE7GA_.jpg
http://pbs.twimg.com/media/CDimp8TUEAEPiZA.jpg
http://pbs.twimg.com/media/CDimbKhWgAAbMqi.png
http://pbs.twimg.com/media/CDjjXTDW0AE1tdn.jpg
http://pbs.twimg.com/media/CDiloalVAAA_lu0.jpg
http://pbs.twimg.com/media/CDilZ8lUIAAo2Na.jpg
http://pbs.twimg.com/media/CDiIKUsWEAA_-eh.png
http://pbs.twimg.com/media/CDjjWxLWYAIgmKB.jpg
http://pbs.twimg.com/media/CDikxUDUsAA2Lfu.png
http://pbs.twimg.com/media/CDjjWR3W8AEnkmi.jpg
http://pbs.twimg.com/media/CDikYfGUUAA1Gko.jpg
http://pbs.twimg.com/media/CDikNw1W8AAfItH.jpg
http://pbs.twimg.com/media/CDikNtCVAAA4u7S.jpg
http://pbs.twimg.com/media/CDjjWNKVEAAknYP.jpg
http://pbs.twimg.com/media/CDikMzBUsAAZuvZ.jpg
http://pbs.twimg.com/media/CDikKoUW0AAZwKn.png
http://pbs.twimg.com/media/CDijjKqUgAApQTQ.jpg
http://pbs.twimg.com/media/CDijpD3WYAEdW9F.jpg
http://pbs.twimg.com/media/CDjjVQNWoAATFei.jpg
http://pbs.twimg.com/media/CDijgFrW8AEfxXU.jpg
http://pbs.twimg.com/media/CDjjUtvW0AA4_DZ.jpg
http://pbs.twimg.com/media/CDijNZpW8AED_-E.jpg
http://pbs.twimg.com/media/CDijMvPUIAE2yGE.png
http://pbs.twimg.com/media/CDijFtaUkAAsv2V.jpg
http://pbs.twimg.com/media/CDiizw9WYAIl7WU.jpg
http://pbs.twimg.com/media/CDiiydIVEAAG4f7.jpg
http://pbs.twimg.com/media/CDiiwK-UIAA7HHt.jpg
http://pbs.twimg.com/media/CDiimdMUIAAue9A.jpg
http://pbs.twimg.com/media/CDiiZ-dUMAEHa_I.png
http://pbs.twimg.com/media/CDiiV0uW8AA0mr4.jpg
http://pbs.twimg.com/media/CDih7k0XIAA19Ej.jpg
http://pbs.twimg.com/media/CDihjPyWoAA-EFQ.jpg
http://pbs.twimg.com/media/CDihiHUW0AAKDRq.jpg
http://pbs.twimg.com/media/CDjjExjUEAAya_Y.jpg
http://pbs.twimg.com/media/CDihCuKVIAAWSAO.jpg
http://pbs.twimg.com/media/CDjjEYOWgAAk3Le.jpg
http://pbs.twimg.com/media/CDig-e3WgAAl8Hl.jpg
http://pbs.twimg.com/media/CDig-a6WoAEzsr4.jpg
http://pbs.twimg.com/media/CDigyEtWAAANgVR.jpg
http://pbs.twimg.com/media/CDifyy9WoAEMOh7.png
http://pbs.twimg.com/media/CDifhB5UsAAEDaC.jpg
http://pbs.twimg.com/media/CDifdGCXIAETPh0.jpg
http://pbs.twimg.com/media/CDifTdRWAAAbxe6.jpg
http://pbs.twimg.com/media/CDifOOCUMAAhZAo.jpg
http://pbs.twimg.com/media/CDifHtVWgAA1PMZ.jpg
http://pbs.twimg.com/media/CDie7RqUgAEgE-u.jpg
http://pbs.twimg.com/media/CDierrnUUAE9z_D.jpg
http://pbs.twimg.com/media/CDiedATUMAASPAr.jpg
http://pbs.twimg.com/media/CDieclmUUAE77Jw.jpg
http://pbs.twimg.com/media/CDji0BcUkAAn2x-.jpg
http://pbs.twimg.com/media/CDiebP3UkAEcycy.jpg
http://pbs.twimg.com/media/CDieSAgUEAAwCGL.jpg
http://pbs.twimg.com/media/CDieK_hUkAAQ2zS.jpg
https://media.gettyimages.com/photos/mount-anak-krakatoa-eruption-seen-on-july-19-2018-in-kalianda-the-picture-id1001903284?k=6&m=1001903284&s=612x612&w=0&h=g2hCeUwsH9eyHJRkMAewgJRl590Pww_1gSD5oyJ1h2I=
https://media.gettyimages.com/photos/mount-anak-krakatoa-eruption-seen-on-july-19-2018-in-kalianda-the-picture-id1001903290?k=6&m=1001903290&s=612x612&w=0&h=lZ-xiRPyw4rfP1NKqYmrmihEU46d4ObRifuPoxvpJ14=
https://media.gettyimages.com/photos/mount-anak-krakatoa-eruption-seen-on-july-19-2018-in-kalianda-the-picture-id1001903340?k=6&m=1001903340&s=612x612&w=0&h=4C5xvjo1qPcnJPmXkT6T9aS5OwpUvPA_OijpxAB3RK4=
https://media.gettyimages.com/photos/mount-anak-krakatoa-eruption-seen-on-july-19-2018-in-kalianda-the-picture-id1001903348?k=6&m=1001903348&s=612x612&w=0&h=tIYvuSFYbE7Yt3U_0ArmTZosivMYFKzekahEymo3LSU=
https://media.gettyimages.com/photos/mount-anak-krakatoa-eruption-seen-on-july-19-2018-in-kalianda-the-picture-id1001903362?k=6&m=1001903362&s=612x612&w=0&h=kcmx_hfarsRZTg1FskVUbpxqmwHhDggd5kEjSrKfn6U=
https://media.gettyimages.com/photos/an-indonesian-man-receives-medical-treatment-at-a-temporary-shelter-picture-id1007064466?k=6&m=1007064466&s=612x612&w=0&h=X2_AJf4sj02KfQXBkFmCFsCFVRAYebfdaN6N_A77zi8=
https://media.gettyimages.com/photos/an-earthquake-survivor-receives-medical-treatment-at-a-temporary-in-picture-id1007065012?k=6&m=1007065012&s=612x612&w=0&h=940XkhMClXT2cqkEyHNKNmAPRTML_HMNCbB_oIVZjwQ=
https://media.gettyimages.com/photos/staffer-attends-to-a-woman-at-a-hospital-on-the-indonesian-resort-of-picture-id1007124864?k=6&m=1007124864&s=612x612&w=0&h=z_trMGZPVCXDn4xc0mJMpn-2trLLmmrQDa43MC5SdaE=
https://media.gettyimages.com/photos/an-indonesian-woman-carries-her-child-at-a-shelter-in-lombok-on-july-picture-id1007127532?k=6&m=1007127532&s=612x612&w=0&h=nW14FqTmM7UAwYeJdLBvHm7d1JGV3rME7ylpeYzJCF4=
https://media.gettyimages.com/photos/an-earthquake-survivor-receives-medical-treatment-in-lombok-on-july-picture-id1007127538?k=6&m=1007127538&s=612x612&w=0&h=N0pPP_a9RnYV5FU_XXicWCGsiRRMOpOxbEb2BEYX4Es=
https://media.gettyimages.com/photos/members-of-an-indonesian-medical-team-transport-an-earthquake-in-an-picture-id1007127548?k=6&m=1007127548&s=612x612&w=0&h=tmyfG7CQwPGxuP8YOBCcOLgFXUZiX1TG0UDDbk4_r1g=
https://media.gettyimages.com/photos/an-indonesian-woman-scoops-clean-water-from-a-makeshift-tank-at-a-in-picture-id1007127556?k=6&m=1007127556&s=612x612&w=0&h=zsDTEh6JX25_O0q2ViA7qIKcRhw6_ZNdpEqmBISdeYE=
https://media.gettyimages.com/photos/hikers-descending-from-mount-rinjani-register-themselves-as-they-at-picture-id1007690456?k=6&m=1007690456&s=612x612&w=0&h=tPWau5tDQCqMDGnX-LN0d7yPbWYzzizxTdsoQxLC1ZY=
https://media.gettyimages.com/photos/hikers-descending-from-mount-rinjani-arrive-at-a-post-in-sembalun-picture-id1007690462?k=6&m=1007690462&s=612x612&w=0&h=bp3-tZvTUKMuQlnPXqflTVYlBRjl_T0YkcXQET8nAH0=
https://media.gettyimages.com/photos/hikers-descending-from-mount-rinjani-arrive-at-a-post-in-sembalun-picture-id1007690470?k=6&m=1007690470&s=612x612&w=0&h=IRhnJrUYukgU-Uviwr8frBI_YFWGtnrvo0VpXUmsAHk=
https://media.gettyimages.com/photos/indonesian-staff-at-a-morgue-move-the-coffin-of-an-earthquake-victim-picture-id1008191648?k=6&m=1008191648&s=612x612&w=0&h=PrWkeZ0YtbYWXofOIIlG6YFiPniVM1_EeihgDRTJr1k=
https://media.gettyimages.com/photos/hospital-staff-treat-patients-outside-a-hospital-after-an-earthquake-picture-id1011388846?k=6&m=1011388846&s=612x612&w=0&h=-RWoUs-IJbvQ4jF7-noiMN8jV9dz2y7Ti-_YBVA9TAI=
https://media.gettyimages.com/photos/an-ambulance-rushes-out-of-the-hospital-after-an-earthquake-rocked-picture-id1011391936?k=6&m=1011391936&s=612x612&w=0&h=4lLrZhQdjBdojsVUY2yU8oDMAOoFnZdkMtRo1-Ahxxc=
https://media.gettyimages.com/photos/security-and-mall-personnel-walk-over-debris-outside-a-mall-in-balis-picture-id1011398344?k=6&m=1011398344&s=612x612&w=0&h=awSioAgBTCLwDL8hZq1FYjthKy_g4YoPIbdu4mXUZKA=
https://media.gettyimages.com/photos/foreign-tourist-and-residents-wait-outside-a-hotel-in-balis-capital-picture-id1011398348?k=6&m=1011398348&s=612x612&w=0&h=HxqVEqnyz6nGFP5dE7wF4aDxWwIJ9v0iE3YZMI853gY=
https://media.gettyimages.com/photos/man-removes-debris-outside-a-mall-in-balis-capital-denpasar-on-august-picture-id1011399606?k=6&m=1011399606&s=612x612&w=0&h=QBWik0ETB6-RgoVs3QEFWl36BPNOrbmu-P0Gi_AE87o=
https://media.gettyimages.com/photos/foreign-tourists-and-hotel-staff-stand-on-the-street-afer-being-in-picture-id1011427118?k=6&m=1011427118&s=612x612&w=0&h=2c0CMkIqvALMl1jiyLzB_h6zOudgSoAMQ3zmJnjmW8w=
https://media.gettyimages.com/photos/foreign-tourists-are-still-waiting-in-the-open-space-at-bali-galeria-picture-id1011555616?k=6&m=1011555616&s=612x612&w=0&h=cG23D32slLU5UmoexbXApqftgiT3BZSzHLZHC3OJgQM=
https://media.gettyimages.com/photos/residents-spend-the-night-outdoors-in-lomboks-main-city-of-mataram-on-picture-id1011677782?k=6&m=1011677782&s=612x612&w=0&h=UuvLZ5NiwuU0Ab7CYhk2cZ8Yk8J2mnkyEFTiD3NyZAs=
https://media.gettyimages.com/photos/patients-lie-in-their-beds-outside-a-hospital-in-mataram-on-august-6-picture-id1011695018?k=6&m=1011695018&s=612x612&w=0&h=YjU4XD6xVPigVgrps_K02irXpcn_xAHXmbVuufe5H18=
https://media.gettyimages.com/photos/residents-seek-medical-attention-at-a-makeshift-hospital-in-mataram-picture-id1011695396?k=6&m=1011695396&s=612x612&w=0&h=SwQa11bOuRRc5oeEY19GYEy5gFn_eZOMWPw-MfhIruU=
https://media.gettyimages.com/photos/tourists-queue-to-depart-from-the-praya-lombok-international-airport-picture-id1011696358?k=6&m=1011696358&s=612x612&w=0&h=0H4VYIzjeHnlQjfe9T5MSqA2H_HmXhfU37HmdP0ppkA=
https://media.gettyimages.com/photos/tourists-queue-to-depart-from-the-praya-lombok-international-airport-picture-id1011696376?k=6&m=1011696376&s=612x612&w=0&h=nTeTbFeMZMhHk0j5Ow9aJeuaSrPjE10z4yi9xnKTJ7Y=
https://media.gettyimages.com/photos/an-injured-quake-victim-waits-for-medical-help-outside-the-moh-ruslan-picture-id1011701410?k=6&m=1011701410&s=612x612&w=0&h=TACeh_xAoavmK5b6j2T-LBIha5XmbP-k-QZQWuYg9GA=
[truncated: 1,685 more rows]
