# Supplementary material for: Detecting damaged buildings using real-time crowdsourced images and transfer learning
Source: Sci Rep. 2022 May 27;12:8968. doi: 10.1038/s41598-022-12965-0 (PMC9142599; doi:10.1038/s41598-022-12965-0)
Supplement: Supplementary file 4 — Supplementary Table S5. [file 41598_2022_12965_MOESM4_ESM.csv]

image_url
https://media.gettyimages.com/photos/woman-indicates-the-place-where-her-house-was-completely-collapsed-picture-id1009719530?k=6&m=1009719530&s=612x612&w=0&h=FXp8YnQDdWTGSMoOy6ezSVGRvnejiItRtAtH_-n3I1g=
https://media.gettyimages.com/photos/house-completely-collapsed-after-the-earthquake-that-hit-the-city-of-picture-id1009719546?k=6&m=1009719546&s=612x612&w=0&h=SwAAn1xaK3YMdlCsq9y9YEih_fZMx7wOuLG22xSGR7o=
https://media.gettyimages.com/photos/rescue-men-and-a-excavator-on-the-rubble-of-a-two-houses-completely-picture-id1009719554?k=6&m=1009719554&s=612x612&w=0&h=NXfJbxsUGQoGsoTOo7Sb9uEpjkx8CjvxmT89_2JzeOw=
https://media.gettyimages.com/photos/rescue-men-a-fireman-and-a-military-man-on-the-rubble-of-a-house-picture-id1009719572?k=6&m=1009719572&s=612x612&w=0&h=muUh16TnZfI6y7br8Uzt3WiIUqlDD-VFHWsv5L7P9ec=
https://media.gettyimages.com/photos/military-man-near-the-rubble-of-a-house-completely-collapsed-after-picture-id1009719582?k=6&m=1009719582&s=612x612&w=0&h=GQJqtH6y8fwahhA8XVjKrsUZQHPJDXz57tS_WAr11FE=
https://media.gettyimages.com/photos/house-completely-collapsed-after-the-earthquake-that-hit-the-city-of-picture-id1009719588?k=6&m=1009719588&s=612x612&w=0&h=Vj121URNFwPozwEOZGU9QBcHf0d_TmDV3tR5Ah5muos=
https://media.gettyimages.com/photos/excavators-on-the-rubble-of-a-two-houses-completely-collapsed-after-picture-id1009719594?k=6&m=1009719594&s=612x612&w=0&h=IfQMoRMao8g594H3rEQq_s7lDvpq1ycYgyFsVwGZI_0=
https://media.gettyimages.com/photos/the-main-street-of-the-city-with-the-ancient-tower-and-the-houses-picture-id1009719600?k=6&m=1009719600&s=612x612&w=0&h=YnvGMmv7J-f8e4ZTjSJez8cLESmX58exIOzZXv_oRpw=
https://media.gettyimages.com/photos/rescue-man-and-his-dog-on-the-rubble-of-a-two-houses-completely-the-picture-id1009719610?k=6&m=1009719610&s=612x612&w=0&h=Yt69xZ3aARM4850bNN-fwFgKdZnRNIcFGGMVfwtcpYs=
https://media.gettyimages.com/photos/car-under-the-rubble-of-a-house-completely-collapsed-after-the-that-picture-id1009719628?k=6&m=1009719628&s=612x612&w=0&h=ZDml7eh21rryW_r1L2YIQfAKd9vvBKMOknSNTg3KrNc=
https://media.gettyimages.com/photos/house-completely-collapsed-after-the-earthquake-that-hit-the-city-of-picture-id1009719644?k=6&m=1009719644&s=612x612&w=0&h=nixewMMxKL_scrOTm-sainXQEodwDe-BW_Uhlth12KY=
https://media.gettyimages.com/photos/fireman-and-excavators-on-the-rubble-of-a-two-houses-completely-the-picture-id1009719664?k=6&m=1009719664&s=612x612&w=0&h=PYSW1nfm0ongfWvSvsIlhHDdwNvWIp3D8od2Ecra-5Q=
https://media.gettyimages.com/photos/fireman-on-the-rubble-of-a-two-houses-completely-collapsed-after-the-picture-id1009719682?k=6&m=1009719682&s=612x612&w=0&h=3xew6JbkONuCbLKBJGiHlZiw8aZz6xkgYxQsKXtbuV0=
https://media.gettyimages.com/photos/house-completely-collapsed-after-the-earthquake-that-hit-the-city-of-picture-id1009719700?k=6&m=1009719700&s=612x612&w=0&h=rATSmjfmrrYzD-epVhE6Y6VumyBK4b5_4hOeFGki94Y=
https://media.gettyimages.com/photos/man-passes-by-a-house-partially-collapsed-after-the-earthquake-that-picture-id1015904970?k=6&m=1015904970&s=612x612&w=0&h=i6pYiC5G-gu1U-5xq_i28Tvsf7tWzqnLiEGk_rRcaiM=
https://media.gettyimages.com/photos/reversed-car-near-a-church-partially-collapsed-after-the-earthquake-picture-id1015904974?k=6&m=1015904974&s=612x612&w=0&h=MXwqDkTc87B6zt-I_zDjUjGEEPmBaOUX9lCM-N-RE5U=
https://media.gettyimages.com/photos/house-partially-collapsed-after-the-earthquake-that-hit-the-city-of-picture-id1015904978?k=6&m=1015904978&s=612x612&w=0&h=9EroPdA88BQ-nPL6jG7XxeikSobnpI8hHtDYwQbPhtk=
https://media.gettyimages.com/photos/church-partially-collapsed-after-the-earthquake-that-hit-the-city-of-picture-id1015904988?k=6&m=1015904988&s=612x612&w=0&h=KBgqLhUs8_BIlvFC8eSqpgLvJ-wD36QzGoQ2XyBs60E=
https://media.gettyimages.com/photos/fireman-and-a-military-man-on-the-rubble-of-a-house-completely-after-picture-id1015904994?k=6&m=1015904994&s=612x612&w=0&h=ea5_kaM1Gko8CTuU7-U01HHjSBelQFyhSGpTj8UB5Nk=
https://media.gettyimages.com/photos/house-partially-collapsed-after-the-earthquake-that-hit-the-city-of-picture-id1015905000?k=6&m=1015905000&s=612x612&w=0&h=pyrQZ24Nzec070LKVJvyIBIiegYCrLA1W8XpAoV-1h0=
https://media.gettyimages.com/photos/fireman-and-a-military-man-on-the-rubble-of-a-house-completely-after-picture-id1015905002?k=6&m=1015905002&s=612x612&w=0&h=KqFMj_8LLPJG2Di4inusZfhWKlzkcC98RU9CqHf8ERg=
https://media.gettyimages.com/photos/rescue-men-and-firemen-on-the-rubble-of-a-house-completely-collapsed-picture-id1015905006?k=6&m=1015905006&s=612x612&w=0&h=F-5z1eZvSQPDn47ZIXIDR5B2THn2XdOX4H0yTD37YjU=
https://media.gettyimages.com/photos/firemen-on-the-rubble-of-a-house-completely-collapsed-after-the-that-picture-id1015905010?k=6&m=1015905010&s=612x612&w=0&h=5KtlMouEvUDtpx7hwcb_gH1CkWDJb8TgOiQXuZTORSI=
https://media.gettyimages.com/photos/house-partially-collapsed-after-the-earthquake-that-hit-the-city-of-picture-id1015905012?k=6&m=1015905012&s=612x612&w=0&h=__XKrTwXHjuCsarAUIEPx76yCgJalVRV300DMHY8944=
https://media.gettyimages.com/photos/picture-taken-on-august-14-2018-shows-rescue-workers-standing-on-a-picture-id1016744730?k=6&m=1016744730&s=612x612&w=0&h=dq5aTNfxG4p7g2My4pvWFgBh7kPjHpAuaVMq-vewipk=
https://media.gettyimages.com/photos/sign-that-advertises-for-trattoria-la-lanterna-and-the-pasta-dish-in-picture-id1037913196?k=6&m=1037913196&s=612x612&w=0&h=NpOwqSVu_9Z02G6xad4T4994DaR3yJwbsiSIkvZCbEo=
https://media.gettyimages.com/photos/sign-that-advertises-for-trattoria-la-lanterna-and-the-pasta-dish-in-picture-id1037913202?k=6&m=1037913202&s=612x612&w=0&h=1VvN8GF2Ln3lRZ-PCz-mMk86bVfb5utuqgDYzVzLBZ8=
https://media.gettyimages.com/photos/an-exhausted-member-of-the-emergency-services-makers-a-telephone-call-picture-id1038300768?k=6&m=1038300768&s=612x612&w=0&h=LDIJCqUMI4TmgCtD3eOnMt3Hp5KGDvvWsp5GR-sv91s=
https://media.gettyimages.com/photos/only-rubble-remains-of-the-town-after-the-earthquake-in-pescara-del-picture-id1039325300?k=6&m=1039325300&s=612x612&w=0&h=0uQV7zGjxrO6qFGaJytOjec-JcyW9qTOxetYZl7PSQA=
https://media.gettyimages.com/photos/view-of-devastated-buildings-in-the-municipality-of-accumoli-italy-16-picture-id1040510610?k=6&m=1040510610&s=612x612&w=0&h=Av2qJ7S1mT7v0QxsTXXcrm23JN8bNyWYq54PnLtvR5o=
https://media.gettyimages.com/photos/members-of-the-emergency-services-search-for-victims-in-the-rubble-in-picture-id1041841832?k=6&m=1041841832&s=612x612&w=0&h=MpsgXf1HPocw30dxkWH_Ph6iGJKgO3w-M1qDwypMjpE=
https://media.gettyimages.com/photos/members-of-the-emergency-services-search-for-victims-in-the-rubble-in-picture-id1041841868?k=6&m=1041841868&s=612x612&w=0&h=a_J_C9TZbJiW08GBAkNGalkmhzpf6il5DHlmPNS_Ju8=
https://media.gettyimages.com/photos/members-of-the-emergency-services-search-for-victims-in-the-rubble-in-picture-id1041841896?k=6&m=1041841896&s=612x612&w=0&h=_I9_dUu1xquCuq-lrh2TdHd-IXGzFXDciIiB2nYYf5c=
https://media.gettyimages.com/photos/members-of-the-emergency-services-searching-for-victims-in-the-rubble-picture-id1041841902?k=6&m=1041841902&s=612x612&w=0&h=GCvSxcJpIWpzfSM85gfK0mbZoOea3E_5In6_0X6rn3U=
https://media.gettyimages.com/photos/the-city-tower-of-amatrice-italy-16-february-2017-which-was-seriously-picture-id1042281400?k=6&m=1042281400&s=612x612&w=0&h=Qw0l27JiTPmdObXVqeMQVjNuFlX4y0R_qsxeK95lt2s=
https://media.gettyimages.com/photos/nuns-walk-on-april-6-2009-past-a-collapsed-house-in-onna-a-small-town-picture-id1062757172?k=6&m=1062757172&s=612x612&w=0&h=IyMpAa4g60s4WdqW4f3tDrozaVl0AykilWcRkkbMtC4=
https://media.gettyimages.com/photos/man-looks-for-relatives-in-the-ruins-of-a-collapsed-house-on-april-6-picture-id1062757176?k=6&m=1062757176&s=612x612&w=0&h=N4A6vuABMSPF2DJ-n4xAVPRDVx7pLO4FRyPWqEb0Xxc=
https://media.gettyimages.com/photos/cars-are-damaged-after-the-roof-of-a-house-fell-on-them-in-the-of-picture-id1062757192?k=6&m=1062757192&s=612x612&w=0&h=fGgYAtkdFDd0Bhz7eRSuh9RIE1-pizMVC1kZXXUeZMw=
https://media.gettyimages.com/photos/police-officer-talks-on-a-mobile-phone-april-6-2009-in-front-of-a-picture-id1062757216?k=6&m=1062757216&s=612x612&w=0&h=NRBGp3Aa7Opjq88l3Yb3gnSpNw-LsfwwGe0NF3WhqgY=
https://media.gettyimages.com/photos/rescuer-walks-with-his-dog-on-april-6-2009-past-a-collapsed-house-in-picture-id1062757224?k=6&m=1062757224&s=612x612&w=0&h=8IneU3HIDSyZk4jnIVz9e0Qso2wW4lH8T4Grb_Rk2us=
https://media.gettyimages.com/photos/man-looks-for-relatives-in-the-ruins-of-a-collapsed-house-on-april-6-picture-id1062757226?k=6&m=1062757226&s=612x612&w=0&h=9LJFBvs0idzkE0Ro5SVkiWOPMWtsEUGYQKdNFjS1ZDQ=
https://media.gettyimages.com/photos/couple-stand-in-rubble-in-rubble-on-april-6-2009-in-the-center-of-the-picture-id1062757232?k=6&m=1062757232&s=612x612&w=0&h=QbbZbBufs-bzB1fihi5A6hyXlziZSaILsFX6sKffV8k=
https://media.gettyimages.com/photos/picture-taken-on-april-9-2009-shows-the-rubble-of-the-provincial-picture-id1062757272?k=6&m=1062757272&s=612x612&w=0&h=N8TU3tlBwyD0lsm1jarQ12zjWufALDogGXW7EY2jAas=
https://media.gettyimages.com/photos/firemen-inspect-the-bell-tower-of-san-bernardino-church-on-april-9-picture-id1062757292?k=6&m=1062757292&s=612x612&w=0&h=MER5Sm5DHvJzsgUeWh5UtKwVxbSHiCMuKrfrBr0cdHQ=
https://media.gettyimages.com/photos/this-picture-taken-during-a-guided-tour-with-italian-firemen-shows-picture-id1062757330?k=6&m=1062757330&s=612x612&w=0&h=b44Lwe6LNF_CcRsxOuZlP7ONEFz0J72Zx4wqot8MckU=
https://media.gettyimages.com/photos/the-body-of-a-victim-lies-on-the-street-on-april-6-2009-in-front-of-picture-id1062757342?k=6&m=1062757342&s=612x612&w=0&h=rFdyEBbqBaEVjuhttys4M0xyQ9PQ921dPPCVpAGZs_0=
https://media.gettyimages.com/photos/rangers-carries-on-april-9-2009-a-portrait-of-a-woman-who-was-killed-picture-id1062757354?k=6&m=1062757354&s=612x612&w=0&h=SgEtFrSbXiiG-ceR5BiEEKSalcTkNJza_bQ97K6_QkU=
https://media.gettyimages.com/photos/police-officers-inspect-buildings-near-the-prefecture-in-the-center-picture-id1062757618?k=6&m=1062757618&s=612x612&w=0&h=9-NMkH_3Plsyl2qx9uPAbxeobg55wzh2Vyst8L4Xsq8=
https://media.gettyimages.com/photos/civil-defense-workers-look-at-a-damaged-building-in-zafferana-etnea-picture-id1074843524?k=6&m=1074843524&s=612x612&w=0&h=1umaTXafBrdwqynZFYS4iOty2-7mkPA46tSikxHShlc=
https://media.gettyimages.com/photos/this-picture-taken-on-december-26-2018-shows-damaged-buildings-in-picture-id1074843526?k=6&m=1074843526&s=612x612&w=0&h=PKqI-wdGlH6VW_mAOE-xlaN28-UNhkehOMeQGcqj5Es=
https://media.gettyimages.com/photos/this-picture-taken-on-december-26-2018-shows-damaged-buildings-in-picture-id1074843530?k=6&m=1074843530&s=612x612&w=0&h=XR1FF4z2l0CXW6rnElAQHqscDSq2GAqH3RNAAb5_CdM=
https://media.gettyimages.com/photos/this-picture-taken-on-december-26-2018-shows-damaged-buildings-in-picture-id1074843582?k=6&m=1074843582&s=612x612&w=0&h=9BFTFEqODfYYrmzl9NdMLAsWN4upH8lAyLrpuYyNz8Q=
https://media.gettyimages.com/photos/collapsed-wall-is-pictured-as-vehicles-of-first-responders-and-are-picture-id1074843584?k=6&m=1074843584&s=612x612&w=0&h=NPP1F_xKfb8EG2k1NOr2w_cTATB1px1y2nywU8w6EI0=
https://media.gettyimages.com/photos/residents-gather-outside-a-damaged-building-and-shop-in-zafferana-picture-id1074843588?k=6&m=1074843588&s=612x612&w=0&h=p990qNQbaBj_ZWri8WSxK7TCtuDFzR-JPYu6spNf0Vc=
https://media.gettyimages.com/photos/civil-defense-worker-stands-near-a-damaged-building-in-zafferana-picture-id1074843596?k=6&m=1074843596&s=612x612&w=0&h=sF__ftjHIj4G9jx4SXGv_Sou8Qebc_lfgDLgN85n_o8=
https://media.gettyimages.com/photos/an-ambulance-is-pictured-outside-damaged-buildings-in-zafferana-etnea-picture-id1074843784?k=6&m=1074843784&s=612x612&w=0&h=rfUOa_3JLKD59XplEVdEz2YDCMvVcmiX7j0bANAHS8k=
https://media.gettyimages.com/photos/damaged-food-shop-and-its-collapsed-trading-sign-are-pictured-in-picture-id1074843840?k=6&m=1074843840&s=612x612&w=0&h=o0W7eZRn7RpLRNIoAgv4FCGAreP8oWa3X7hFi546uPg=
https://media.gettyimages.com/photos/collapsed-wall-and-a-damaged-car-are-pictured-in-zafferana-etnea-near-picture-id1074843864?k=6&m=1074843864&s=612x612&w=0&h=jFZIj5KEJINGLYFjfDx8zxuznwUaRQSqvQt4Qn3Od4U=
https://media.gettyimages.com/photos/the-damaged-church-of-parrocchia-maria-ssdel-rosario-is-pictured-in-picture-id1074843868?k=6&m=1074843868&s=612x612&w=0&h=HYgCuZCUKL_w7DP9RPL-8ZtWzRzsUPUjgMA2ZLfRb9M=
https://media.gettyimages.com/photos/firefighters-assess-damages-in-zafferana-etnea-near-catania-on-26-a-picture-id1074843880?k=6&m=1074843880&s=612x612&w=0&h=efZQvBz4Zcd4_FY5HQfsFIhWtlloq-Qwgc5MogO7nDw=
https://media.gettyimages.com/photos/rubble-cover-a-street-after-a-wall-collapsed-in-zafferana-etnea-near-picture-id1074844166?k=6&m=1074844166&s=612x612&w=0&h=68esEmcoQP5EIH_--XCaC7OxSN6MRBeLek8aKFUNz-c=
https://media.gettyimages.com/photos/policeman-crosses-a-street-past-damaged-shops-in-zafferana-etnea-near-picture-id1074844168?k=6&m=1074844168&s=612x612&w=0&h=Ran1Sg8PEVQUH7h567Y7mooJjDktyQ-GerBcjjxFcFE=
https://media.gettyimages.com/photos/rubble-of-a-collapsed-wall-cover-a-passage-as-smoke-rises-from-mount-picture-id1074844190?k=6&m=1074844190&s=612x612&w=0&h=mT7YBm6Qmz-7X75VYkxiUAffxpkPP5PfwKEmlv8QixI=
https://media.gettyimages.com/photos/8magnitude-earthquake-hit-the-area-around-europes-most-active-volcano-picture-id1074931652?k=6&m=1074931652&s=612x612&w=0&h=_qHBM2l_k_eykgl4cqfGvEo1QulCAGb0HO5Z2HGDj1w=
https://media.gettyimages.com/photos/8magnitude-earthquake-hit-the-area-around-europes-most-active-volcano-picture-id1074931834?k=6&m=1074931834&s=612x612&w=0&h=BvMQs6zb-HY1GxY_k57Il8btoHSDoT_BfKx-TUOfQZU=
https://media.gettyimages.com/photos/8magnitude-earthquake-hit-the-area-around-europes-most-active-volcano-picture-id1074988076?k=6&m=1074988076&s=612x612&w=0&h=dZuT4wFhpMsfsHzyrr2ALlDMuhBIL3BYN0WqOeguWC0=
https://media.gettyimages.com/photos/pisano-a-district-of-zafferana-etnea-firefighters-among-the-collapsed-picture-id1075212198?k=6&m=1075212198&s=612x612&w=0&h=ww-XeTVSXAFtKcVDexc1GpQma_X6YpDCXNALySIbXEY=
https://media.gettyimages.com/photos/pisano-a-district-of-zafferana-etnea-collapsed-remains-after-the-48-picture-id1075212208?k=6&m=1075212208&s=612x612&w=0&h=5lqpRj7LFS3rFW32ApxrUWa4ns7RAq4FRTPsRDo4z4w=
https://media.gettyimages.com/photos/pisano-a-district-of-zafferana-etnea-citizens-among-the-collapsed-of-picture-id1075212210?k=6&m=1075212210&s=612x612&w=0&h=o0LmoWRuwX6q6t1fnnHmycworgHmcyIjH1SqEq_i0v8=
https://media.gettyimages.com/photos/pisano-a-district-of-zafferana-etnea-collapsed-remains-after-the-48-picture-id1075212232?k=6&m=1075212232&s=612x612&w=0&h=a6i3sfFxlJ04CZv1j-0lVR2R9JjXN1PWiuZYtUhHVyE=
https://media.gettyimages.com/photos/fleri-a-district-of-zafferana-etnea-collapsed-remains-after-the-48-picture-id1075826852?k=6&m=1075826852&s=612x612&w=0&h=41wr1gl4jydMI_tgFOd8ue8x4DxvDronEnYPMbJwee8=
https://media.gettyimages.com/photos/fleri-a-district-of-zafferana-etnea-some-buildings-damaged-in-fleri-picture-id1075826860?k=6&m=1075826860&s=612x612&w=0&h=ArL7biSqXyjJqMbHLZ2GddtTrojgyITBXyzvvtdlqbI=
https://media.gettyimages.com/photos/fleri-a-district-of-zafferana-etnea-collapsed-remains-after-the-48-picture-id1075826862?k=6&m=1075826862&s=612x612&w=0&h=Ek-qKqEbnayGRbeAwszVwVnbPJJZwEWS6_m1NqU9cJ8=
https://media.gettyimages.com/photos/fleri-a-district-of-zafferana-etnea-collapsed-remains-after-the-48-picture-id1075826864?k=6&m=1075826864&s=612x612&w=0&h=GSgKjX4PDMztB7BVXiXSU35zNE_OTXUh7YAWKPFe2RU=
https://media.gettyimages.com/photos/fleri-a-district-of-zafferana-etnea-a-woman-comes-into-her-house-the-picture-id1075826866?k=6&m=1075826866&s=612x612&w=0&h=CLy0-Ha_q-KPQm-0kx-K_aO_h8aspgX1Xf6Ua6VpLpk=
https://media.gettyimages.com/photos/partially-collapsed-house-waiting-reconstruction-about-a-year-after-picture-id1134990056?k=6&m=1134990056&s=612x612&w=0&h=2ez0Fz0rDJ9L44HxIxajnFIgkqecmv5ZeAB_UqHOYFs=
https://media.gettyimages.com/photos/partially-collapsed-house-waiting-reconstruction-about-a-year-after-picture-id1134990066?k=6&m=1134990066&s=612x612&w=0&h=XLF3p0ArfHmz9cF9hMSc4GCTP8acCEcqYwxECWN4-x8=
https://media.gettyimages.com/photos/partially-collapsed-house-waiting-reconstruction-about-a-year-after-picture-id1134990076?k=6&m=1134990076&s=612x612&w=0&h=w2LtxATGLcfnx2cU59y7u4UCKcH85kJ0Js5-3tdf6sg=
https://media.gettyimages.com/photos/norcia-destroyed-by-the-earthquake-8112016-picture-id1142793592?k=6&m=1142793592&s=612x612&w=0&h=Pcyv_YpLI9OMhGnxgA2PdUDljXoJ1U1q1Mi-Rs_Yujo=
https://media.gettyimages.com/photos/church-of-the-madonna-bianca-damaged-by-the-earthquake-ancarano-picture-id1142793797?k=6&m=1142793797&s=612x612&w=0&h=Tw6tqOx3BYuDACcAcYBVm_08-O1eAOoWnxNoVkJZvX4=
https://media.gettyimages.com/photos/church-of-the-madonna-bianca-damaged-by-the-earthquake-ancarano-picture-id1142793807?k=6&m=1142793807&s=612x612&w=0&h=4FbZruNsQhvYD4jrF_Z5jQb4LnH-FirDgkfVRKp5y6o=
https://media.gettyimages.com/photos/destroyed-houses-in-village-in-the-italien-friuli-after-earthquake-of-picture-id1173977609?k=6&m=1173977609&s=612x612&w=0&h=1ro_eyZ7DzVmYt1onnbl5Yk8wDFTiYLCKR7LazBYoFk=
https://media.gettyimages.com/photos/destroyed-houses-in-village-in-the-italien-friuli-after-earthquake-of-picture-id1173977613?k=6&m=1173977613&s=612x612&w=0&h=xHbkWSeffO5s60HYxRc0KudgNudOgZit-VnccSuKMNc=
https://media.gettyimages.com/photos/destroyed-buildings-after-earthquake-in-friuli-1976-picture-id1173977615?k=6&m=1173977615&s=612x612&w=0&h=-exopnxDKLkuQpZItc8OCfl5hakmU-elkerdU8G-8-A=
https://media.gettyimages.com/photos/destroyed-buildings-after-earthquake-in-friuli-1976-picture-id1173977617?k=6&m=1173977617&s=612x612&w=0&h=WOFxkGF0Cao_mEnuu2C4DeD0YgP0jsMNK8cwrCyEReg=
https://media.gettyimages.com/photos/destroyed-buildings-after-earthquake-in-friuli-1976-picture-id1173977620?k=6&m=1173977620&s=612x612&w=0&h=6Z9u74zZByHKsLX_ZEd3SuEzvrvdWP_DKqaLbzlGnBc=
https://media.gettyimages.com/photos/destroyed-buildings-after-earthquake-in-friuli-1976-picture-id1173977622?k=6&m=1173977622&s=612x612&w=0&h=LPaKkS-glY5VCSDvrEX2uYPiN4jb7fNhjFsY33SiZxE=
https://media.gettyimages.com/photos/two-men-clearing-a-heap-of-rubble-after-earthquake-in-friuli-1976-picture-id1175087364?k=6&m=1175087364&s=612x612&w=0&h=_v-f2goJIagQvz4GMvMzDS-r7Iez4otn9P1j4a-x_bc=
https://media.gettyimages.com/photos/destroyed-buildings-after-earthquake-in-friuli-1976-picture-id1175087440?k=6&m=1175087440&s=612x612&w=0&h=ImKrTgtpWtH7MivN7sRUzm0lG97ArVJSso-3RumNjIQ=
https://media.gettyimages.com/photos/man-clearing-away-destroyed-buildings-after-earthquake-in-friuli-1976-picture-id1175087443?k=6&m=1175087443&s=612x612&w=0&h=HYKSHOMY5uI9z2OWROLektLhw3mvGLc7uzMX2YvWBz4=
https://media.gettyimages.com/photos/destroyed-town-wall-after-earthquake-in-friuli-1976-picture-id1175088191?k=6&m=1175088191&s=612x612&w=0&h=N5Ilt1-Amx0dBnN1Q6JIGNAI_Wbym5U5YATkkKBLEdM=
https://media.gettyimages.com/photos/military-patrol-guard-in-destroyed-town-after-earthquake-in-friuli-picture-id1175222512?k=6&m=1175222512&s=612x612&w=0&h=tkAVCHM5eAXX5kOAgCFqq-L0qnVexhFOsqxxUr7jDL8=
https://media.gettyimages.com/photos/batiments-en-ruine-aprs-un-tremblement-de-terre-naples-en-novembre-picture-id1211319945?k=6&m=1211319945&s=612x612&w=0&h=rrFd5cE9FgNmQRby1BM5Ksl0BURhlvkf7B2DZO2qTs4=
https://media.gettyimages.com/photos/rescap-assis-sur-lescalier-de-sa-maison-en-ruine-aprs-un-tremblement-picture-id1211319950?k=6&m=1211319950&s=612x612&w=0&h=YZhNKyqtYC_33lO8GAi69GOAll5hc0S1-K2Cwoj7HgI=
https://media.gettyimages.com/photos/batiments-en-ruine-aprs-un-tremblement-de-terre-naples-en-novembre-picture-id1211320276?k=6&m=1211320276&s=612x612&w=0&h=Z-2vqU2LwV4NFiGNYrdTXkZsTw-qMlO5EzbmGGV5WgU=
https://media.gettyimages.com/photos/view-of-buildings-which-collapsed-with-the-powerful-earthquake-in-the-picture-id1227872222?k=6&m=1227872222&s=612x612&w=0&h=3lEaw4lRCf9-qXQs_h2QpPsehCXBCWXvLIgRUerWEOM=
https://media.gettyimages.com/photos/view-of-buildings-which-collapsed-with-the-powerful-earthquake-in-the-picture-id1227872294?k=6&m=1227872294&s=612x612&w=0&h=QSOo1c3rrKoJm8G_eucsdJVc5tPZIaKIROR7T9sYnVo=
https://media.gettyimages.com/photos/view-of-buildings-which-collapsed-with-the-powerful-earthquake-in-the-picture-id1227872303?k=6&m=1227872303&s=612x612&w=0&h=b0KEyFDIYJ46LfLDyJ9nDaZxQVICKgy9JnMDqLQDQ9k=
https://media.gettyimages.com/photos/view-of-buildings-which-collapsed-with-the-powerful-earthquake-in-the-picture-id1227880616?k=6&m=1227880616&s=612x612&w=0&h=zrbuvdyaBfws8M1tB4VIzuByA6gm9-hYjpvmy4tAlX0=
https://media.gettyimages.com/photos/internal-view-of-buildings-which-collapsed-with-the-powerful-in-the-picture-id1227880636?k=6&m=1227880636&s=612x612&w=0&h=pttq0krWKrB-KvVxpR_8d01iXq9Y6r9KDwyJT_4IyoM=
https://media.gettyimages.com/photos/view-of-buildings-which-collapsed-with-the-powerful-earthquake-in-the-picture-id1227880657?k=6&m=1227880657&s=612x612&w=0&h=Jo5ydtndLV-F3Li0qifO-uyaUp-v0iPPgcXeI1IgDjs=
https://media.gettyimages.com/photos/view-of-buildings-which-collapsed-with-the-powerful-earthquake-in-the-picture-id1227880688?k=6&m=1227880688&s=612x612&w=0&h=uYYhmgczIriTym9hSPdDDVXdp1_GaoeHq8-deIioQU8=
https://media.gettyimages.com/photos/view-of-buildings-which-collapsed-with-the-powerful-earthquake-in-the-picture-id1227880689?k=6&m=1227880689&s=612x612&w=0&h=RQen1Sa_Hrr3ZQACdgFDNogKQcTfVSyy1sHiUe2Y-rk=
https://media.gettyimages.com/photos/view-of-buildings-which-collapsed-with-the-powerful-earthquake-in-the-picture-id1227880700?k=6&m=1227880700&s=612x612&w=0&h=iUNfKzu16PFnpkO6Fv8YgSAGM71naDrpwZhKYwIeJ04=
https://media.gettyimages.com/photos/view-of-buildings-which-collapsed-with-the-powerful-earthquake-in-the-picture-id1227880784?k=6&m=1227880784&s=612x612&w=0&h=pmqBRpT-ild3xb_TcRtV2LBYhXA_a0UdbtIH6nVTRrA=
https://media.gettyimages.com/photos/view-of-buildings-which-collapsed-with-the-powerful-earthquake-in-the-picture-id1227880834?k=6&m=1227880834&s=612x612&w=0&h=hHGkmLM7ukKMi18qSSC3O6FomJoH9cGJcAND5ksPtvc=
https://media.gettyimages.com/photos/view-of-buildings-which-collapsed-with-the-powerful-earthquake-in-the-picture-id1227880886?k=6&m=1227880886&s=612x612&w=0&h=dsw_0xwMjfYoS_RXFqTWyRgoKWhdlnhhQIQFERW9Mao=
https://media.gettyimages.com/photos/view-of-buildings-which-collapsed-with-the-powerful-earthquake-in-the-picture-id1227880908?k=6&m=1227880908&s=612x612&w=0&h=TdXIVfJT2oiGbhFR-DmuRrYsKThNAoiICUcKIWaAM3g=
https://media.gettyimages.com/photos/view-of-buildings-which-collapsed-with-the-powerful-earthquake-in-the-picture-id1227880921?k=6&m=1227880921&s=612x612&w=0&h=Pdmub6j09LdREeaffLOR5Hp1FFv1W_vtItlsXe01B6o=
https://media.gettyimages.com/photos/view-of-buildings-which-collapsed-with-the-powerful-earthquake-in-the-picture-id1227880939?k=6&m=1227880939&s=612x612&w=0&h=hfd2W5KbIhpanAD705hC_r_FvdKKc5kzrFLh62FL_eE=
https://media.gettyimages.com/photos/view-of-buildings-which-collapsed-with-the-powerful-earthquake-in-the-picture-id1227880970?k=6&m=1227880970&s=612x612&w=0&h=4P_ZCyAI_UwMd6RHzGrvIEZE7cSx0KFFEVq1GHMtBeY=
https://media.gettyimages.com/photos/view-of-buildings-which-collapsed-with-the-powerful-earthquake-in-the-picture-id1227881021?k=6&m=1227881021&s=612x612&w=0&h=6A7adEq37W3U4eVMIt-EOXa92rE8ZfiSgVfDxuK6qJ0=
https://media.gettyimages.com/photos/view-of-buildings-which-collapsed-with-the-powerful-earthquake-in-the-picture-id1227881043?k=6&m=1227881043&s=612x612&w=0&h=ci-rY2ylYG4j2bGgxnTdAxtOgjj0AF2lH0frRPlTZf8=
https://media.gettyimages.com/photos/view-of-buildings-which-collapsed-with-the-powerful-earthquake-in-the-picture-id1227881054?k=6&m=1227881054&s=612x612&w=0&h=LC9Y7mouPJxbeu14ATixtUpGXZLPpptQL_ZO-H-sD3U=
https://media.gettyimages.com/photos/view-of-a-church-which-collapsed-with-the-powerful-earthquake-in-picture-id1227881069?k=6&m=1227881069&s=612x612&w=0&h=1Fd0Jk42GjYXyPHmf-NQDyIyyTnmQ2OFuq5cK8o6QOg=
https://media.gettyimages.com/photos/the-remains-of-the-destroyed-by-the-violent-earthquake-of-30-october-picture-id1228104552?k=6&m=1228104552&s=612x612&w=0&h=JUBhPMuvrKaWYIU302rkduQ4_oTBEpPx2rFIalm2IBQ=
https://media.gettyimages.com/photos/the-remains-of-the-destroyed-by-the-violent-earthquake-of-30-october-picture-id1228104578?k=6&m=1228104578&s=612x612&w=0&h=0cW-O7tt9t-JRRW4wIIzdUk9SPFHHQdOMVhMKW1gffQ=
https://media.gettyimages.com/photos/the-remains-of-the-destroyed-by-the-violent-earthquake-of-30-october-picture-id1228104588?k=6&m=1228104588&s=612x612&w=0&h=yadYXS70i6pKTUoBDSKjWSeL6jdTmCn_atV-750m1uA=
https://media.gettyimages.com/photos/the-remains-of-the-destroyed-by-the-violent-earthquake-of-30-october-picture-id1228104680?k=6&m=1228104680&s=612x612&w=0&h=tcIqLKKAtKqzHvgtXL_ZqqK8k0B4jrIyl-XXbMLN2Hs=
https://media.gettyimages.com/photos/fireman-ltakes-a-photo-at-a-destroyed-houses-in-norcia-italy-italy-on-picture-id1228104700?k=6&m=1228104700&s=612x612&w=0&h=k7ezAsZbbsPCY2vcE8r7TURo4PTvg5bcKHNAEXeBOyI=
https://media.gettyimages.com/photos/the-remains-of-the-destroyed-by-the-violent-earthquake-of-30-october-picture-id1228104721?k=6&m=1228104721&s=612x612&w=0&h=wPWlcTD1qsZUi70HCLql7LH6Qtde4lqmijptdG08kU8=
https://media.gettyimages.com/photos/the-remains-of-the-destroyed-by-the-violent-earthquake-of-30-october-picture-id1228104828?k=6&m=1228104828&s=612x612&w=0&h=NkyUEv9PFslInrib-o9SKafwayKEk_zuqH7Hh8I20c8=
https://media.gettyimages.com/photos/the-collapsed-wall-of-the-cemetery-of-norcia-on-november-1-2016-two-picture-id1228104912?k=6&m=1228104912&s=612x612&w=0&h=jBmQN7ftNAE9PRE9FMLLPFc0rbub4bt0T6aJWnmtNms=
https://media.gettyimages.com/photos/the-remains-of-the-destroyed-by-the-violent-earthquake-of-30-october-picture-id1228104922?k=6&m=1228104922&s=612x612&w=0&h=XTlXkjOSHeYQGAQ9qoBRI0uPW97619zOzbSgWIUOCEM=
https://media.gettyimages.com/photos/the-remains-of-the-destroyed-by-the-violent-earthquake-of-30-october-picture-id1228104953?k=6&m=1228104953&s=612x612&w=0&h=-3-VdGnXN2w7MQ5oYkMKVd7Pknmt9V4chdceQ6FIq40=
https://media.gettyimages.com/photos/the-collapsed-wall-of-the-cemetery-of-norcia-on-november-1-2016-two-picture-id1228104984?k=6&m=1228104984&s=612x612&w=0&h=_TSGHJ7kw4ahnSHeXbOiTwMU2Dg0BTULMPDFc5keXGg=
https://media.gettyimages.com/photos/fireman-works-on-the-rubble-in-amatrice-italy-on-august-24-2016-by-picture-id1228105575?k=6&m=1228105575&s=612x612&w=0&h=-t_FLMNDXT3l-r3oAOQERZAp2b-Ml6KRGjzq46g29gc=
https://media.gettyimages.com/photos/victims-look-a-excavator-among-the-rubble-of-the-houses-after-a-hit-picture-id1228105590?k=6&m=1228105590&s=612x612&w=0&h=lFoC_CXllbUnFnisYkxSnkywc1kyWoplNN1A7bcwATU=
https://media.gettyimages.com/photos/the-destroy-houses-by-the-violent-earthquake-in-amatrice-italy-august-picture-id1228105657?k=6&m=1228105657&s=612x612&w=0&h=E_m0DduK_TPeSlMx7A9-ddKDfuJcTav_4lp2TdlFcbA=
https://media.gettyimages.com/photos/rescue-agency-personnel-work-on-the-rubble-in-amatrice-italy-on-24-picture-id1228105712?k=6&m=1228105712&s=612x612&w=0&h=r53VrP4nHjbTDlFbuens3X_wBuRVMWHHbarn2_Gyd9E=
https://media.gettyimages.com/photos/rescuers-team-search-for-survivors-in-damaged-buildings-after-a-hit-picture-id1228105730?k=6&m=1228105730&s=612x612&w=0&h=tXwm29sDOI-bUacQpvElPj7PtQ4CogRsFA6uJr52dJg=
https://media.gettyimages.com/photos/rescue-agency-personnel-work-on-the-rubble-in-amatrice-italy-on-24-picture-id1228105739?k=6&m=1228105739&s=612x612&w=0&h=O-YgEAt0aLpED1jTI5M46vlhY3uT5s2S-ZeEBwmJ6Cs=
https://media.gettyimages.com/photos/rescue-agency-personnel-work-on-the-rubble-in-amatrice-italy-on-24-picture-id1228105740?k=6&m=1228105740&s=612x612&w=0&h=PvpPTwY6_uffdX22Zaqx-pOaIdd9OWi2Seblc1gGaHA=
https://media.gettyimages.com/photos/the-destroy-houses-by-the-violent-earthquake-in-amatrice-italy-august-picture-id1228105741?k=6&m=1228105741&s=612x612&w=0&h=NMVOSbxnAuTqZjHDP0SbFCDhVM-PTZQ_Q2P35UNwZto=
https://media.gettyimages.com/photos/the-destroy-houses-by-the-violent-earthquake-in-amatrice-italy-august-picture-id1228105751?k=6&m=1228105751&s=612x612&w=0&h=YGyoVUX2rEItFl5V1WL4oIzN1Es9jlTuwZOe3rz4CP4=
https://media.gettyimages.com/photos/rescue-agency-personnel-work-on-the-rubble-in-amatrice-italy-on-24-picture-id1228105804?k=6&m=1228105804&s=612x612&w=0&h=Zhth5RsYLFr0vayinNh9CLgn6J3y40G90G7fZKaXHGw=
https://media.gettyimages.com/photos/rescue-agency-personnel-work-on-the-rubble-in-amatrice-italy-on-24-picture-id1228105834?k=6&m=1228105834&s=612x612&w=0&h=8dV2juIibQIt7VyGkDuV5VKw6IHaaFO1Xvm26In7wPs=
https://media.gettyimages.com/photos/rescue-agency-personnel-work-on-the-rubble-in-amatrice-italy-on-24-picture-id1228105852?k=6&m=1228105852&s=612x612&w=0&h=qWRlgLB2exwRKYVgEYFyW1zv6gR_grhcBC8gsXKHsfw=
https://media.gettyimages.com/photos/the-destroy-houses-by-the-violent-earthquake-in-amatrice-italy-august-picture-id1228105900?k=6&m=1228105900&s=612x612&w=0&h=OXU6QPvacMovvSY6VCv9W7fz1D7TzLlyG1JWFz2Ek5k=
https://media.gettyimages.com/photos/the-destroy-houses-by-the-violent-earthquake-in-amatrice-italy-august-picture-id1228105922?k=6&m=1228105922&s=612x612&w=0&h=RwpQbdJU61xbChX3UhCDVmix3skxze1q-FrbMKFhrik=
https://media.gettyimages.com/photos/victims-react-among-the-rubble-of-the-houses-after-a-strong-hit-on-picture-id1228105950?k=6&m=1228105950&s=612x612&w=0&h=vCRzmMHuVSTGErqgr7w0Ua7WeAgDQrCn2907-Gftdrg=
https://media.gettyimages.com/photos/rescue-agency-personnel-work-on-the-rubble-in-amatrice-italy-on-24-picture-id1228105960?k=6&m=1228105960&s=612x612&w=0&h=2U3M57pc6KZ75ywtTnE--l5B1HVt1cwQkHU2MTf00FY=
https://media.gettyimages.com/photos/rescue-agency-personnel-work-on-the-rubble-in-amatrice-italy-on-24-picture-id1228105981?k=6&m=1228105981&s=612x612&w=0&h=MRCSUwr4CCzl81IqR00h6-SMaYUki8ZUFnTet0wXkIQ=
https://media.gettyimages.com/photos/crashed-car-after-earthquake-of-apr-6-2009-picture-id135799559?k=6&m=135799559&s=612x612&w=0&h=Hh7cqh48abZeKV-3y5vGKRm7sOlGNS_-oB7ua_EQT_4=
https://media.gettyimages.com/photos/wall-collapsed-in-a-street-of-mirandola-damaged-after-an-earthquake-picture-id145411424?k=6&m=145411424&s=612x612&w=0&h=sDzTugc3TPhLF-cfB6KMQswH592QdjctqQ2jRvKnkK8=
https://media.gettyimages.com/photos/nuns-and-priests-pray-near-rubble-after-an-earthquake-the-day-before-picture-id145439463?k=6&m=145439463&s=612x612&w=0&h=ueMa13z6ES94ND2NHwDlXPH8QnZYNNqpmbGA6vL3tmw=
https://media.gettyimages.com/photos/house-is-damaged-near-mirandola-after-an-earthquake-on-may-29-2012-as-picture-id145481925?k=6&m=145481925&s=612x612&w=0&h=4Qw_KzVW6GHxq8xfxw9p-yuqf3I27SBmixSAe0MrYf4=
https://media.gettyimages.com/photos/this-picture-shows-damaged-building-following-the-2009-earthquake-on-picture-id154565847?k=6&m=154565847&s=612x612&w=0&h=LSWNn-pHkaMf3MVMqSQHLByerwXu6wBa-xzkD5FpXOA=
https://media.gettyimages.com/photos/this-picture-shows-damaged-building-following-the-2009-earthquake-on-picture-id154597286?k=6&m=154597286&s=612x612&w=0&h=40W9D0sKFNlTD8mVkmPuRLyLxXxlK2cKDYsfA2hr7DY=
https://media.gettyimages.com/photos/this-picture-shows-damaged-building-following-the-2009-earthquake-on-picture-id154597297?k=6&m=154597297&s=612x612&w=0&h=eD9vZ-riO2xQle0JCT08yxuUOEeAOuU9HPMhVXZHbs4=
https://media.gettyimages.com/photos/this-picture-shows-damaged-buildings-following-the-2009-earthquake-on-picture-id154597315?k=6&m=154597315&s=612x612&w=0&h=CS49lYtvDahw_tu-nF-jyiXuZdoh8fjLmBaju3GlC0k=
https://media.gettyimages.com/photos/the-ground-of-the-church-bell-from-the-rubble-at-amatrice-on-august-picture-id594889706?k=6&m=594889706&s=612x612&w=0&h=SCRIg-2zJnaJqCmohW4UdvLZeyGnPtl5QN3D341Q16U=
https://media.gettyimages.com/photos/aug-24-2016-photo-taken-on-aug-24-2016-shows-damaged-houses-after-an-picture-id594891272?k=6&m=594891272&s=612x612&w=0&h=nTQmLj7PLcnGHzD59TYFB2NNASYLOJ1UOLqcnbWcxeA=
https://media.gettyimages.com/photos/the-earthquake-of-magnitude-60-at-336-hit-the-province-of-rieti-the-picture-id595017656?k=6&m=595017656&s=612x612&w=0&h=Tpn8bDHZQb-niEffM3wowc-wfTXJsEWlJsiu9xm-Vmg=
https://media.gettyimages.com/photos/the-earthquake-of-magnitude-60-at-336-hit-the-province-of-rieti-the-picture-id595017784?k=6&m=595017784&s=612x612&w=0&h=bBnVPjHS1-6S0zrelHJ3NQzxKwtO2KvBwteguVjmC8I=
https://media.gettyimages.com/photos/magnitude-earthquake-in-italy-between-lazio-and-marche-regions-which-picture-id595017800?k=6&m=595017800&s=612x612&w=0&h=ux7RrttNDp1D1Im1mSOXeAlVPPygWUyPHlF8iaWhzKw=
https://media.gettyimages.com/photos/magnitude-earthquake-in-italy-between-lazio-and-marche-regions-which-picture-id595017812?k=6&m=595017812&s=612x612&w=0&h=SKvmwbHA0q7qC7OAcENpntfi6l8VoH3lyx-iMit3e5o=
https://media.gettyimages.com/photos/magnitude-earthquake-in-italy-between-lazio-and-marche-regions-which-picture-id595017816?k=6&m=595017816&s=612x612&w=0&h=IB9Ru7ZSM5gQQ-oGCq8kMQ6o2Dpeiyh5fVZyEc2qcuM=
https://media.gettyimages.com/photos/magnitude-earthquake-devastated-central-italy-several-dead-and-and-picture-id595017866?k=6&m=595017866&s=612x612&w=0&h=tW-RRbbWBR9WAl1n4wODUnJpcr388mKtVJAtGhDkhdw=
https://media.gettyimages.com/photos/first-quake-of-magnitude-60-and-about-100-other-earthquakes-have-the-picture-id595017906?k=6&m=595017906&s=612x612&w=0&h=eF35h11Pd7GKxv2jCJuSl4bcR9PKVuQw3NebPy0lagg=
https://media.gettyimages.com/photos/magnitude-earthquake-devastated-central-italy-several-dead-and-and-picture-id595017918?k=6&m=595017918&s=612x612&w=0&h=7dD5nARcFhXeb0xO6vNpCcZS7KeTAdVW9oLom_7MfYU=
https://media.gettyimages.com/photos/magnitude-earthquake-devastated-central-italy-several-dead-and-and-picture-id595017926?k=6&m=595017926&s=612x612&w=0&h=KtYuDRfAshqBcxa1QZrVtIwh16cVHBrrd8AOsqOJsJ4=
https://media.gettyimages.com/photos/magnitude-earthquake-devastated-central-italy-several-dead-and-and-picture-id595017932?k=6&m=595017932&s=612x612&w=0&h=S3A7mmeB_gbtZ4fcfjJ8ACdeJwky7E8uQ6RNVuWxXjM=
https://media.gettyimages.com/photos/magnitude-earthquake-devastated-central-italy-several-dead-and-and-picture-id595017936?k=6&m=595017936&s=612x612&w=0&h=TzDjnyqgioenzTHrQOHihh4Wf3mo0V50joBEKiG8PSE=
https://media.gettyimages.com/photos/members-of-the-emergency-services-work-in-the-remains-of-a-building-picture-id595018718?k=6&m=595018718&s=612x612&w=0&h=HCxM9JgTtYAMJFYYS1KmbsDz9kMpPL00fASsg9Xgp1U=
https://media.gettyimages.com/photos/search-dog-works-in-the-remains-of-a-building-that-collapsed-after-picture-id595018736?k=6&m=595018736&s=612x612&w=0&h=9_4yI3wwDUZhgFTK1xI7Bq3uknRAJ1dYKQ0d4QvXCFY=
https://media.gettyimages.com/photos/rescuers-search-for-victims-in-damaged-buildings-after-a-strong-hit-picture-id595019380?k=6&m=595019380&s=612x612&w=0&h=tzWwa8TJUlvrM-041yVqLKGOoX3y5G4tjSBW6hOE68w=
https://media.gettyimages.com/photos/general-view-of-amatrice-destroyed-by-the-earthquake-on-august-24-in-picture-id595019382?k=6&m=595019382&s=612x612&w=0&h=J2WNBA6J6BTae3bb1klQQ3LDoGgzIIXF0NBLmg0P93Y=
https://media.gettyimages.com/photos/rescuers-search-for-victims-in-damaged-buildings-after-a-strong-hit-picture-id595019384?k=6&m=595019384&s=612x612&w=0&h=kP2D81BywzwW64ZE7xBh0_nW-i_LeG5zUoBUO2gx4kY=
https://media.gettyimages.com/photos/the-holy-door-of-amatrice-destroyed-by-the-earthquake-on-august-24-picture-id595019386?k=6&m=595019386&s=612x612&w=0&h=uOXeVV7t2bAZMXi8LKfY7moumvGzXyNVPKET_rL0sCg=
https://media.gettyimages.com/photos/firefighter-talks-on-his-phone-next-to-the-rubble-of-a-building-that-picture-id595019580?k=6&m=595019580&s=612x612&w=0&h=GT6eyIhmXr5uQBLY5D48B9aUe42GW546y20EIdSk_bc=
https://media.gettyimages.com/photos/members-of-the-emergency-services-work-in-the-remains-of-buildings-picture-id595019602?k=6&m=595019602&s=612x612&w=0&h=K7heqsC_tER7XXVYz7Wa1wTeI3b7W4aJP9lrjcVZNwY=
https://media.gettyimages.com/photos/members-of-the-emergency-services-work-in-the-remains-of-buildings-picture-id595019610?k=6&m=595019610&s=612x612&w=0&h=mvco8WqFDBCJ9HhcLU55x3lKV23QiBdR2Ar7vTwMSao=
https://media.gettyimages.com/photos/fireman-walks-near-rubbles-on-august-24-2016-in-pescara-del-tronto-a-picture-id595020206?k=6&m=595020206&s=612x612&w=0&h=I3Zf_cdbfTPziQhLO1mJTzQP0USUrF7_5UzsCxXOIgo=
https://media.gettyimages.com/photos/member-of-italian-police-near-damaged-buildings-after-a-strong-hit-picture-id595020916?k=6&m=595020916&s=612x612&w=0&h=GrUikIDg5Ud36oD75Asf7NAz4V8TcJZ9kFcgfz6ot2c=
https://media.gettyimages.com/photos/rescuers-search-for-victims-in-damaged-buildings-after-a-strong-hit-picture-id595020968?k=6&m=595020968&s=612x612&w=0&h=Bk_UCvxehgmodj6J8sJs4Af8YJxz44OfIduj-Qt_5fw=
https://media.gettyimages.com/photos/rescuers-search-for-victims-in-damaged-buildings-after-a-strong-hit-picture-id595020972?k=6&m=595020972&s=612x612&w=0&h=saZMk8tHPCqfHtYTqF8Mh8VmB5BsvPBLuVaGkvLkAkY=
https://media.gettyimages.com/photos/view-of-church-damaged-after-a-strong-earthquake-hit-amatrice-on-24-picture-id595020982?k=6&m=595020982&s=612x612&w=0&h=KI0g6ADglfJDXabJ_L3SF8xAU_mxNOGHJ0SjOwIFGZI=
https://media.gettyimages.com/photos/man-stands-in-front-of-the-destroyed-building-as-rescue-operation-on-picture-id595021220?k=6&m=595021220&s=612x612&w=0&h=9kchr1thoQgTwsNFE5VTTECIKV7lOunb9apY9ZaOM4U=
https://media.gettyimages.com/photos/man-stands-in-front-of-the-destroyed-building-as-rescue-operation-on-picture-id595021224?k=6&m=595021224&s=612x612&w=0&h=V7XW13NhJW1bq6-7X55JmZ77gmSkoAtWBqRVZYQ4U8k=
https://media.gettyimages.com/photos/search-dog-works-in-the-remains-of-a-building-that-collapsed-after-picture-id595022422?k=6&m=595022422&s=612x612&w=0&h=3m17h2trq0pP8GatA5v7LHqk1u6mDdvYths_CRkUvf4=
https://media.gettyimages.com/photos/bell-tower-collapsed-after-a-strong-earthquake-hit-amatrice-on-august-picture-id595022470?k=6&m=595022470&s=612x612&w=0&h=nrQbTA5W6CtAaOm0HMfwUIjuB55jmMVTGZXLcukJqtA=
https://media.gettyimages.com/photos/damaged-buildings-after-a-strong-earthquake-hit-amatrice-on-august-24-picture-id595022476?k=6&m=595022476&s=612x612&w=0&h=vVPaLDtmZN_Nzeyxen1LzUnNR2kL1kSb5kUZjM7UsxA=
https://media.gettyimages.com/photos/rescuers-team-search-for-survivors-in-damaged-buildings-after-a-hit-picture-id595022480?k=6&m=595022480&s=612x612&w=0&h=GiMX8jL3So5WGFnwiR3_EhO8jkDLWmiVclPgGlo8nx0=
https://media.gettyimages.com/photos/rescuers-stand-next-to-ruins-in-the-central-destroyed-street-of-in-picture-id595022690?k=6&m=595022690&s=612x612&w=0&h=mqAR0Z4oSAmCFtTzXj8EJ_fC2hN9Q2TXQLraAbYrJOk=
https://media.gettyimages.com/photos/fireman-stands-next-to-ruins-in-the-central-destroyed-street-of-in-picture-id595022706?k=6&m=595022706&s=612x612&w=0&h=AqCZZDvpFQPNTt_pdLprkcYqy7pXOyd8TvAVwdD6960=
https://media.gettyimages.com/photos/damaged-house-is-pictured-in-pescara-del-tronto-on-august-25-a-day-a-picture-id595025218?k=6&m=595025218&s=612x612&w=0&h=YieJtZa_TxaPX4gtT5RZRiXN6sLrrVqTAn79BIhFofw=
https://media.gettyimages.com/photos/man-walks-past-destroyed-buildings-in-pescara-del-tronto-on-august-25-picture-id595025378?k=6&m=595025378&s=612x612&w=0&h=vbbucQBLfj2F_TPrxoIMeHL3W6tYAYc51Xkqzx4XabI=
https://media.gettyimages.com/photos/emergency-services-personnel-stand-on-rubble-and-debris-in-front-of-picture-id595025400?k=6&m=595025400&s=612x612&w=0&h=BCrJkjx3RhXoMcGjFKBS7nRyfZwE928-MtW3nl451Ys=
https://media.gettyimages.com/photos/damaged-houses-are-pictured-in-pescara-del-tronto-on-august-25-a-day-picture-id595025456?k=6&m=595025456&s=612x612&w=0&h=c54h_DFMZFY8yxQlzbarXLhn7d-LgHz7K-AclRxkaYE=
https://media.gettyimages.com/photos/damaged-houses-are-pictured-in-pescara-del-tronto-on-august-25-a-day-picture-id595025480?k=6&m=595025480&s=612x612&w=0&h=VvJzXpoRu428APNTgSac9nKckpKeSjHxyzDi4LO8xFs=
https://media.gettyimages.com/photos/damaged-houses-are-pictured-in-pescara-del-tronto-on-august-25-a-day-picture-id595025604?k=6&m=595025604&s=612x612&w=0&h=eaS0f4E8fw-ih0QHqR1ZFzspErNIaJ7y-AFJcwjkqlM=
https://media.gettyimages.com/photos/damaged-houses-are-pictured-in-pescara-del-tronto-on-august-25-a-day-picture-id595025662?k=6&m=595025662&s=612x612&w=0&h=Fl_FyylFPV7TEDC_1a-XDfDzn26eoKQugj1jx0jX-Gg=
https://media.gettyimages.com/photos/emergency-workers-search-the-rubble-of-a-building-that-was-destroyed-picture-id595026312?k=6&m=595026312&s=612x612&w=0&h=12Oz_v78oZz6ZH1JfkI0FUbayPP_vwb5lVeYR4z_xoI=
https://media.gettyimages.com/photos/house-lies-destroyed-after-being-hit-by-an-earthquake-on-august-25-picture-id595027628?k=6&m=595027628&s=612x612&w=0&h=GeyJngu0HyXpjvMqsnNYNfIgJigsj6n4TO4CxS6SxJs=
https://media.gettyimages.com/photos/an-old-building-is-partly-damaged-after-an-earthquake-on-august-25-picture-id595027694?k=6&m=595027694&s=612x612&w=0&h=0wBsZTXapX7rcVlq97ZjxFycBSqeCYoMTipjTCxfVZ0=
https://media.gettyimages.com/photos/digger-moves-rubble-next-to-a-building-destroyed-by-an-earthquake-on-picture-id595027696?k=6&m=595027696&s=612x612&w=0&h=P22ntnMcQTD0bThv_CIWQMiMgWKAwVhfPa_l6esDdtQ=
https://media.gettyimages.com/photos/the-inside-of-a-home-is-seen-after-a-building-partly-collapsed-during-picture-id595027712?k=6&m=595027712&s=612x612&w=0&h=24iJAb6uEoiHsk9vUnRhxAFl8Gvhq5LvMWE4T75cASQ=
https://media.gettyimages.com/photos/damaged-buildings-are-seen-after-a-strong-earthquake-hit-accumoli-in-picture-id595028192?k=6&m=595028192&s=612x612&w=0&h=cQyMrxdKnyTeQXwKDYjZq4JUPVWLM2fHXdghjnm6PIA=
https://media.gettyimages.com/photos/photographer-look-at-buildings-destroyed-after-a-strong-earthquake-picture-id595028200?k=6&m=595028200&s=612x612&w=0&h=dcEo9SXlajDr-Mx188Z-OtFrkuTWEHboFyQ8T3aPaBw=
https://media.gettyimages.com/photos/damaged-buildings-are-seen-after-a-strong-earthquake-hit-accumoli-in-picture-id595028202?k=6&m=595028202&s=612x612&w=0&h=fWY4nRPcidOKR34zzSBjEPSMtjTM09K6SLosyzuhgFc=
https://media.gettyimages.com/photos/damaged-building-is-seen-after-a-strong-earthquake-hit-amatrice-on-picture-id595210168?k=6&m=595210168&s=612x612&w=0&h=bnaI2_GNPR9wA7Cnevta6zZrMuZbuTeoOnHHVsTXh_4=
https://media.gettyimages.com/photos/rubble-surrounds-a-damaged-building-on-august-25-2016-in-pescara-del-picture-id595213488?k=6&m=595213488&s=612x612&w=0&h=M6lDCrDnTEKQEEBnosdQLC96iWZF1dPoqugdERWd-4Y=
https://media.gettyimages.com/photos/rubble-surrounds-damaged-buildings-on-august-25-2016-in-pescara-del-picture-id595213494?k=6&m=595213494&s=612x612&w=0&h=4t7oDwnHT0LNu7Rs-XBSrq6AEclP_0iyMagWc424fy4=
https://media.gettyimages.com/photos/rubble-surrounds-a-damaged-building-on-august-25-2016-in-pescara-del-picture-id595213504?k=6&m=595213504&s=612x612&w=0&h=ABuY3KB9ZbrU-2ULO1tb4IJ8eiN7z-qQDvI6JqXouZo=
https://media.gettyimages.com/photos/rubble-surrounds-a-damaged-building-on-august-25-2016-in-pescara-del-picture-id595213518?k=6&m=595213518&s=612x612&w=0&h=izaQrcguqeRZ5uxqPWnuQXrlrrwv8jUzMaAWB7H0Gbs=
https://media.gettyimages.com/photos/destroyed-building-seen-on-august-25-2016-in-pescara-del-tronto-italy-picture-id595214028?k=6&m=595214028&s=612x612&w=0&h=-36Q1MJmZOdbxf9aHKfePMOn_8TAGwyJFUtT9ciNkMw=
https://media.gettyimages.com/photos/damaged-buildings-are-seen-on-august-25-2016-in-pescara-del-tronto-picture-id595214040?k=6&m=595214040&s=612x612&w=0&h=jRYPrj0F79n-kL1nDRTV-axRgZmOkDdrAUg2u5Qns7A=
https://media.gettyimages.com/photos/damaged-building-is-seen-on-august-25-2016-in-pescara-del-tronto-the-picture-id595214058?k=6&m=595214058&s=612x612&w=0&h=wZ5zF2IWguM1hc2HLBy583hgHcqFrrrwboAc1jsFxUI=
https://media.gettyimages.com/photos/detail-of-a-damaged-house-is-seen-on-august-25-2016-in-pescara-del-picture-id595214060?k=6&m=595214060&s=612x612&w=0&h=fIi7G2QpytFfp70qs-IeNENLYYTa5OVIBVmsdTktz50=
https://media.gettyimages.com/photos/damaged-buildings-are-seen-on-august-25-2016-in-pescara-del-tronto-picture-id595214064?k=6&m=595214064&s=612x612&w=0&h=-TgaVijBiriCazse7r-rSG2tBdY9vXhhkcgi01DTfpM=
https://media.gettyimages.com/photos/rubble-surrounds-a-damaged-building-on-august-25-2016-in-pescara-del-picture-id595214074?k=6&m=595214074&s=612x612&w=0&h=i-FhHvkgzqBS8r9WcWhU23_-xnaeL29PInmt8qWgBpM=
https://media.gettyimages.com/photos/damaged-buildings-are-seen-on-august-25-2016-in-pescara-del-tronto-picture-id595214090?k=6&m=595214090&s=612x612&w=0&h=5qQpGReXXFRSrgOGb8T5ghYg2h2c3eV1qSPTbuvJPYA=
https://media.gettyimages.com/photos/detail-of-a-damaged-house-is-seen-on-august-25-2016-in-pescara-del-picture-id595214094?k=6&m=595214094&s=612x612&w=0&h=KmmkSIAwfEKnhBX8fvFQdI2Y1Wu-pC9xYWantMh60H8=
https://media.gettyimages.com/photos/damaged-buildings-are-seen-on-august-25-2016-in-pescara-del-tronto-picture-id595214102?k=6&m=595214102&s=612x612&w=0&h=JjiUK9KFeBMrVVrCiOEpDoivcr07srh9kvc2POT6KLU=
https://media.gettyimages.com/photos/damaged-building-seen-on-august-25-2016-in-pescara-del-tronto-italy-picture-id595214116?k=6&m=595214116&s=612x612&w=0&h=w3fmzHyQBCy0f-LXvKlZD5xWuGFKW53KsofmP40MWsw=
https://media.gettyimages.com/photos/damaged-building-is-seen-on-august-25-2016-in-arquata-del-tronto-the-picture-id595215290?k=6&m=595215290&s=612x612&w=0&h=yGH3nVHgDHAya9YksJteOPzdycF5XcxaxoKCp5HZ-iM=
https://media.gettyimages.com/photos/rescuer-walks-past-the-damaged-buildings-in-amatrice-on-august-25-picture-id595215496?k=6&m=595215496&s=612x612&w=0&h=fP2yJqRLssxRGiVgFjq5GRreQnvc-67s6Ejh4B7cHXY=
https://media.gettyimages.com/photos/view-of-damage-to-infrastructure-and-property-in-pescara-del-tronto-picture-id595227502?k=6&m=595227502&s=612x612&w=0&h=W2PQ9Id4apD33azkHgk4C17zmgY8l8-xYGtyMlercys=
https://media.gettyimages.com/photos/view-of-damage-to-infrastructure-and-property-in-pescara-del-tronto-picture-id595227504?k=6&m=595227504&s=612x612&w=0&h=dX40uSLziTdrpQnmGxTTEdlNhCDpcutq3c424mHbsd8=
https://media.gettyimages.com/photos/view-of-damage-to-infrastructure-and-property-in-pescara-del-tronto-picture-id595227506?k=6&m=595227506&s=612x612&w=0&h=8eVKYGh-2CYtuW-y7y6FU-mUs6kj87ju_vRQ5cPu1E4=
https://media.gettyimages.com/photos/view-of-damage-to-infrastructure-and-property-in-pescara-del-tronto-picture-id595227510?k=6&m=595227510&s=612x612&w=0&h=vp1t6vzb0O1K6UuqXIIkBr4uUZ5_K0c9RU4rHZWMSUw=
https://media.gettyimages.com/photos/view-of-damage-to-infrastructure-and-property-in-pescara-del-tronto-picture-id595227526?k=6&m=595227526&s=612x612&w=0&h=0xoBFdNof6Fy8lywo14m0rhkeySo7SMlEX--zcgMfoo=
https://media.gettyimages.com/photos/view-of-damage-to-infrastructure-and-property-in-pescara-del-tronto-picture-id595227532?k=6&m=595227532&s=612x612&w=0&h=75VUNjP26PkTjPjwRpo_02aD3Fk3P1UjOPAfwXpHRyE=
https://media.gettyimages.com/photos/view-of-damage-to-infrastructure-and-property-in-pescara-del-tronto-picture-id595227542?k=6&m=595227542&s=612x612&w=0&h=CeHOSeDikj27vU78EUGU6ewV_IdzVWrKJDfrhFgw3Es=
https://media.gettyimages.com/photos/view-of-damage-to-infrastructure-and-property-in-pescara-del-tronto-picture-id595227550?k=6&m=595227550&s=612x612&w=0&h=GxilpynlDNfJwOgjhc_eKUKU4ObwyNeK4kjPP8qrq-o=
https://media.gettyimages.com/photos/view-of-damaged-building-after-a-strong-earthquake-hit-accumoli-on-picture-id595228666?k=6&m=595228666&s=612x612&w=0&h=CCPU8NVgL8wdh0Lhbrzv-mK_u7CbFY-uVCvJl_zvBic=
https://media.gettyimages.com/photos/view-of-damaged-building-after-a-strong-earthquake-hit-accumoli-on-picture-id595228684?k=6&m=595228684&s=612x612&w=0&h=1S4tMKFjX37dJR8YAaTk2bcrE415Rjo7Y-H8u3k1bgM=
https://media.gettyimages.com/photos/view-of-damaged-building-after-a-strong-earthquake-hit-accumoli-on-picture-id595228686?k=6&m=595228686&s=612x612&w=0&h=WpTOcgDlnYnXRmuNzN3ANLEtYoo943couqGhXeRCUD4=
https://media.gettyimages.com/photos/damaged-building-after-a-strong-earthquake-hit-accumoli-on-august-25-picture-id595228798?k=6&m=595228798&s=612x612&w=0&h=yXEqCd9V-qIzOFLwipXbsEXCHWJOcf9M1Fx_fAGrfuo=
https://media.gettyimages.com/photos/damaged-building-after-a-strong-earthquake-hit-accumoli-on-august-25-picture-id595228804?k=6&m=595228804&s=612x612&w=0&h=8oM5goRzrcXaYO-8xPbBTdasbhAXeOowcV3XX9CHHhQ=
https://media.gettyimages.com/photos/damaged-building-after-a-strong-earthquake-hit-accumoli-on-august-25-picture-id595228836?k=6&m=595228836&s=612x612&w=0&h=mzDi7GWVFEwOdvNq0RBC4LhHIx4PArJSnG1VsMbkeGU=
https://media.gettyimages.com/photos/damaged-building-after-a-strong-earthquake-hit-accumoli-on-august-25-picture-id595228886?k=6&m=595228886&s=612x612&w=0&h=PsLmFzZKuKOwnTogv2ay7PKt4jqICmevmWNRz5u5kZM=
https://media.gettyimages.com/photos/damaged-building-after-a-strong-earthquake-hit-accumoli-on-august-25-picture-id595228898?k=6&m=595228898&s=612x612&w=0&h=8woNA6UGgtwG3HXe3dXkOyI0iHiFEE8LG6oJkk8jpQM=
https://media.gettyimages.com/photos/woman-with-fire-fighters-reach-her-destroyed-house-after-a-strong-picture-id595229094?k=6&m=595229094&s=612x612&w=0&h=Ea8jUHmDv-8XCBCQpsB-sclYxhw3X7_C5486TU3rE5I=
https://media.gettyimages.com/photos/man-stand-near-a-damaged-building-after-a-strong-earthquake-hit-del-picture-id595229096?k=6&m=595229096&s=612x612&w=0&h=VkEOyextuf9aU3mzSZ_q4HRx_BfhOL3Stuvk4h96vFo=
https://media.gettyimages.com/photos/damaged-car-is-seen-after-a-strong-earthquake-hit-pescara-del-tronto-picture-id595229100?k=6&m=595229100&s=612x612&w=0&h=Q421dKRsAdDuoKSSSCF9yv5Vm29BbzJROK8Vh-1Rp1U=
https://media.gettyimages.com/photos/members-of-the-rescue-team-looks-for-survivors-in-the-destroyed-in-picture-id595417700?k=6&m=595417700&s=612x612&w=0&h=jKMkvx0AHVCozj9AiLU8hFjiLXl2WaVgoz1vbWb0Jp4=
https://media.gettyimages.com/photos/members-of-the-rescue-team-looks-for-survivors-with-the-help-of-dogs-picture-id595417714?k=6&m=595417714&s=612x612&w=0&h=9CCMQn6XHIjUSJFqtWdvbO7aOKSX6pTxBiq3SYe01b8=
https://media.gettyimages.com/photos/members-of-the-rescue-team-looks-for-survivors-in-the-destroyed-in-picture-id595417730?k=6&m=595417730&s=612x612&w=0&h=1sT5AsTIMG9JBY8udxuHct1HyT5A34UPfy7l2Q__18c=
https://media.gettyimages.com/photos/destroyed-apartment-in-the-city-of-pescara-del-tronto-italy-on-25-picture-id595417800?k=6&m=595417800&s=612x612&w=0&h=T-ZqtLl4INxa_5-E_-C9wAcL8D03AxmBKMsvaAiL4I8=
https://media.gettyimages.com/photos/the-survivors-research-continue-in-the-destroyed-building-in-the-city-picture-id595417822?k=6&m=595417822&s=612x612&w=0&h=gHwu_GpuZr1DGitpwnaZInRlfTvTq3KwVjf0gwMJPhs=
https://media.gettyimages.com/photos/the-survivors-research-continue-in-the-destroyed-building-in-the-city-picture-id595417824?k=6&m=595417824&s=612x612&w=0&h=9JTiQGmcCAc-1rqoUWkqhfk_JOExiAr-PVkZ5KLPXeM=
https://media.gettyimages.com/photos/the-survivors-research-continue-in-the-destroyed-building-in-the-city-picture-id595417830?k=6&m=595417830&s=612x612&w=0&h=15peu-Q38gYySRHrJaAcDQ53ZwROMZewmxC15YeyxqQ=
https://media.gettyimages.com/photos/the-survivors-research-continue-in-the-destroyed-building-in-the-city-picture-id595417846?k=6&m=595417846&s=612x612&w=0&h=Vp95dZbcf0N0UyPs9ePeoBA_xplrCZny8RBNJxSE0GA=
https://media.gettyimages.com/photos/members-of-the-rescue-team-looks-for-survivors-with-the-help-of-dogs-picture-id595417910?k=6&m=595417910&s=612x612&w=0&h=Xe8epKkDJauf1fj6ou3Hi7605s1ReN59EXqLfTB2EP4=
https://media.gettyimages.com/photos/members-of-the-rescue-team-looks-for-survivors-with-the-help-of-dogs-picture-id595417936?k=6&m=595417936&s=612x612&w=0&h=rACD0YZM6FTUAbBqe1jsci7gjFTCTSPQNEK9b6eZPMM=
https://media.gettyimages.com/photos/the-survivors-research-continue-in-the-destroyed-building-in-the-city-picture-id595417960?k=6&m=595417960&s=612x612&w=0&h=x5es7lpEjhz-AJ8GifDX6Gvl4y9LnjyrLoqDizKFuYk=
https://media.gettyimages.com/photos/magnitude-earthquake-in-italy-between-lazio-and-marche-regions-which-picture-id595696116?k=6&m=595696116&s=612x612&w=0&h=YyL2sjVDCkYil0ZEXGxUz_6H-j1zJ0vfGBhOQm64EgY=
https://media.gettyimages.com/photos/magnitude-earthquake-in-italy-between-lazio-and-marche-regions-which-picture-id595696138?k=6&m=595696138&s=612x612&w=0&h=3q6MnYN8DGIQnFMbvKY-aWpwsek_DJquMwa3RquBYk4=
https://media.gettyimages.com/photos/collapsed-buildings-in-the-village-of-amatrice-central-italy-hit-by-a-picture-id595696240?k=6&m=595696240&s=612x612&w=0&h=S9YDq7X3AhcNi_A0tL2z9V9CUqgQ5-TN06zVwZLn47E=
https://media.gettyimages.com/photos/collapsed-buildings-in-the-village-of-amatrice-central-italy-hit-by-a-picture-id595696242?k=6&m=595696242&s=612x612&w=0&h=SI9zgM2eH2_4vEL-bpxr7vsoY4BvnfiVYAXWdaWgTYA=
https://media.gettyimages.com/photos/people-walk-near-rubble-and-debris-of-a-destroyed-building-in-the-picture-id595698260?k=6&m=595698260&s=612x612&w=0&h=rpCueF1JEyWqTu1bcec8VUqKl04C2Xgbtz52n3RPvaA=
https://media.gettyimages.com/photos/backhoe-is-pictured-carrying-rubble-and-debris-of-a-destroyed-in-the-picture-id595698408?k=6&m=595698408&s=612x612&w=0&h=5vaHOAVcoU1KliVNxM5b70lRSHgPGEshYN-GCKfSxLg=
https://media.gettyimages.com/photos/firefighters-mark-out-a-security-cordon-around-rubble-and-debris-of-a-picture-id595699174?k=6&m=595699174&s=612x612&w=0&h=bSt2u_xIwpc2C6xF4nEmnKWqyQRBWDe85bs26KZjSok=
https://media.gettyimages.com/photos/man-looks-at-rubble-and-debris-of-a-destroyed-building-marked-with-a-picture-id595699934?k=6&m=595699934&s=612x612&w=0&h=LUDgyH6SA53l-fkg5SOQ-xBPqS0tNbYQcZ8VCgfkJ-E=
https://media.gettyimages.com/photos/italian-firefighters-and-soldier-walk-amid-ruins-during-operation-at-picture-id595699996?k=6&m=595699996&s=612x612&w=0&h=-R_izxGdAre9Bxoypa9fCWe9CSpmiIMncTb4WIWDtSI=
https://media.gettyimages.com/photos/italian-soldiers-remove-ruins-during-operation-aiming-at-reopening-picture-id595700062?k=6&m=595700062&s=612x612&w=0&h=kdtKPHgzferzjtCWqQtsK6tvox379N5CXcvMAg8AAiQ=
https://media.gettyimages.com/photos/rescue-and-emergency-services-personnel-look-at-an-excavator-used-to-picture-id595704606?k=6&m=595704606&s=612x612&w=0&h=lmqx4XqW_PoXCpbCQKNQgO8faDn3Yp6xblHIiBQRjdM=
https://media.gettyimages.com/photos/the-damaged-romolo-capranica-school-is-pictured-in-the-damaged-of-picture-id595704836?k=6&m=595704836&s=612x612&w=0&h=aZWojE-Dk1vBnrlNBqT9tye47VLjnqIL5oCRA4D7AS8=
https://media.gettyimages.com/photos/rescue-workers-search-through-the-rubble-of-an-earthquake-destroyed-picture-id595707996?k=6&m=595707996&s=612x612&w=0&h=qdbA1pqY23N5j6dpl4yrXE3PC1v0P1DdbVZtP51LPa8=
https://media.gettyimages.com/photos/details-of-personal-effects-in-the-rubble-of-a-house-damaged-by-the-picture-id595913578?k=6&m=595913578&s=612x612&w=0&h=UC1ZZFMCKbay8b-iy6pMJz1KkCwnqmqzSy58MQTwg34=
https://media.gettyimages.com/photos/view-of-buildings-damaged-by-the-earthquake-on-august-26-2016-in-del-picture-id595913598?k=6&m=595913598&s=612x612&w=0&h=jKpshSD8XuDvfTX45Bk8JLKPOYhUk2NT7UqxzDZBj88=
https://media.gettyimages.com/photos/view-of-buildings-damaged-by-the-earthquake-on-august-26-2016-in-del-picture-id595913606?k=6&m=595913606&s=612x612&w=0&h=ZSDpgfEORpNXQsMtelJdbjHFKUczak2ZWmQBp5FyLcc=
https://media.gettyimages.com/photos/man-stands-near-rubble-and-debris-of-his-house-in-the-damaged-central-picture-id595916398?k=6&m=595916398&s=612x612&w=0&h=kvrUSCKLihGDtYWYyVPg4mGWNeyZH4LF2rLD12sEXDU=
https://media.gettyimages.com/photos/view-of-damages-in-a-street-of-pescara-del-tronto-a-central-italian-picture-id595917080?k=6&m=595917080&s=612x612&w=0&h=KfupN0SoSVsTHxzhuX6mJVCuu6pmZt7OzBEG3mQcfQM=
https://media.gettyimages.com/photos/magnitude-earthquake-in-italy-between-lazio-and-marche-regions-which-picture-id595925976?k=6&m=595925976&s=612x612&w=0&h=adu0z7ESWyxG-phfN7tPdAcRdwEAun5Y60WqRBSiGe4=
https://media.gettyimages.com/photos/magnitude-earthquake-in-italy-between-lazio-and-marche-regions-which-picture-id595926054?k=6&m=595926054&s=612x612&w=0&h=Fu_tKDRmIwZL3HuqXuvuJbLWmkInU1qtzrA-ZlMMEvM=
https://media.gettyimages.com/photos/members-of-the-emergency-services-check-buildings-destroyed-by-on-picture-id595926368?k=6&m=595926368&s=612x612&w=0&h=hOThf49oOvHx1RLQInbvyVGG3nbE5i-LZtAV5_p_vN0=
https://media.gettyimages.com/photos/member-of-the-emergency-services-checks-a-building-destroyed-by-on-picture-id595926370?k=6&m=595926370&s=612x612&w=0&h=U3Y7MeUL0uNWR5gGDklonDvUtXH2SphNMSPFnSint6o=
https://media.gettyimages.com/photos/members-of-the-emergency-services-check-buildings-destroyed-by-on-picture-id595926374?k=6&m=595926374&s=612x612&w=0&h=LmPJrrBRKnGJCsFQgqxbmSfDzxTDfDeoDnbXEoeIqqE=
https://media.gettyimages.com/photos/members-of-the-emergency-services-check-buildings-destroyed-by-on-picture-id595926380?k=6&m=595926380&s=612x612&w=0&h=oRud8fJsx5mnB-OjfJ7mfFNIPw7I03fSJYYLLAZNwEM=
https://media.gettyimages.com/photos/the-house-where-a-british-family-died-as-it-collapsed-during-is-on-picture-id595926766?k=6&m=595926766&s=612x612&w=0&h=6GB1wVWtxoMIEGJhJrrvKsepBGW4UVigQZucHka1mBw=
https://media.gettyimages.com/photos/picture-shows-the-damaged-cemetery-of-sant-angelo-near-amatrice-on-picture-id595926804?k=6&m=595926804&s=612x612&w=0&h=CS5KDD2NSSTpHG4-Mjo7h9f1OXTUdJavtCJGd4J2EHg=
https://media.gettyimages.com/photos/picture-shows-the-damaged-cemetery-of-sant-angelo-near-amatrice-on-picture-id595926892?k=6&m=595926892&s=612x612&w=0&h=yXB6-xlQOSTVN6wxowdQvXljdirfxI47CRK_Mmdk1Uc=
https://media.gettyimages.com/photos/collapsed-buildings-are-seen-in-amatricecentral-italy-on-august-26-picture-id595928718?k=6&m=595928718&s=612x612&w=0&h=jDN5h94ojTf1FuykPk-sZhn72kTbhDQKNMn7Q7aN7CQ=
https://media.gettyimages.com/photos/buildings-destroyed-in-amatrice-in-italy-on-august-26-2016-italy-was-picture-id595928724?k=6&m=595928724&s=612x612&w=0&h=rkcsc8y2Bwl-ymjh3wDtO_KbMtvpN7YzQsMAKarNG4M=
https://media.gettyimages.com/photos/military-takes-a-pictures-of-buildings-destroyed-in-amatrice-in-italy-picture-id595928728?k=6&m=595928728&s=612x612&w=0&h=ETSJpAnc-JOBEStDI8SJyOUh6-oe5qoTexNTKR6K1FQ=
https://media.gettyimages.com/photos/people-looks-at-buildings-destroyed-in-amatrice-in-italy-on-august-26-picture-id595928736?k=6&m=595928736&s=612x612&w=0&h=KYL4Y7x9-NeJA7lFUX2DTUVXMqUgaw8WMW_kh-pLXxY=
https://media.gettyimages.com/photos/people-looks-at-buildings-destroyed-in-amatrice-in-italy-on-august-26-picture-id595928740?k=6&m=595928740&s=612x612&w=0&h=nLgUdHPMaJrC0hvNtWbwwILniSeJs60NoBeNXMsUKeA=
https://media.gettyimages.com/photos/chinise-rescue-group-ram-union-rescue-specialized-in-first-aid-are-picture-id595928742?k=6&m=595928742&s=612x612&w=0&h=nULglUf1u2li0z6c-k60VFBDtsLkD24kC9M30_wuBUE=
https://media.gettyimages.com/photos/buildings-destroyed-in-amatrice-in-italy-on-august-26-2016-italy-was-picture-id595928758?k=6&m=595928758&s=612x612&w=0&h=5JRmwiiDE6aB4LTQX00PZmTFOHwRX-yTPP9kP36mdGU=
https://media.gettyimages.com/photos/collapsed-buildings-are-seen-in-amatrice-town-of-rieti-province-lazio-picture-id596007722?k=6&m=596007722&s=612x612&w=0&h=Jwe8DGyF8-3RAuXdq4ZA8GZiQeR5ueW7CafP3AGxyVk=
https://media.gettyimages.com/photos/collapsed-buildings-are-seen-in-amatrice-town-of-rieti-province-lazio-picture-id596007740?k=6&m=596007740&s=612x612&w=0&h=xKuAirvez9Vcq7kOJHXXjU4TBaaJmoNGc7ISzBUiqPc=
https://media.gettyimages.com/photos/collapsed-buildings-are-seen-in-amatrice-town-of-rieti-province-lazio-picture-id596007756?k=6&m=596007756&s=612x612&w=0&h=I1c_7dZH_k_NMu8IkOuNipeqGC17nqfWGtRljxnAjac=
https://media.gettyimages.com/photos/an-internal-view-of-a-house-damaged-in-sommati-is-seen-on-august-26-picture-id596009190?k=6&m=596009190&s=612x612&w=0&h=FMI9-PF8NdHEV9uZtYUzcDuTTCIHsda5ypIqseePTSQ=
https://media.gettyimages.com/photos/view-of-building-damaged-in-sommati-is-seen-on-august-26-2016-in-picture-id596009210?k=6&m=596009210&s=612x612&w=0&h=uCgNWON5KbVmJ5SP35bvXycnGkWIHT6VvK_KHhETpKY=
https://media.gettyimages.com/photos/view-of-building-damaged-in-sommati-is-seen-on-august-26-2016-in-picture-id596009280?k=6&m=596009280&s=612x612&w=0&h=BeM2jvJr-QdFULTMfRZ9_dc6XiKG2dekjrR16FSbA_o=
https://media.gettyimages.com/photos/an-internal-view-of-the-damaged-church-in-accumoli-is-seen-on-august-picture-id596009380?k=6&m=596009380&s=612x612&w=0&h=4kA8V_X_QZ_LjmWjMjl50NPu6PhLz8qd90CZQ-5F82A=
https://media.gettyimages.com/photos/damaged-houses-seen-in-villa-san-lorenzo-to-flavian-on-august-26-2016-picture-id596018462?k=6&m=596018462&s=612x612&w=0&h=7UMU5QsrL7AbqDQW-MD7WhBRT_6O5vySf2_6y7hy5GQ=
https://media.gettyimages.com/photos/damaged-houses-seen-in-pescara-del-tronto-village-on-august-26-2016-picture-id596018464?k=6&m=596018464&s=612x612&w=0&h=j3RQFTqq933JushCJdb5fWY3L75ij5XWJNfWwLibw64=
https://media.gettyimages.com/photos/damaged-houses-seen-in-villa-san-lorenzo-to-flavian-on-august-26-2016-picture-id596018476?k=6&m=596018476&s=612x612&w=0&h=BRvy7TgoT3w9koyvqdpVlA09wKHU5aU3TAulQ9fns44=
https://media.gettyimages.com/photos/damaged-houses-seen-in-village-sommato-on-august-26-2016-in-lazio-picture-id596018484?k=6&m=596018484&s=612x612&w=0&h=uslv4mvt46tc_kpY7fvswUYsSGx3t4WKRXbTh1wcg-c=
https://media.gettyimages.com/photos/damaged-houses-seen-in-village-sommato-on-august-26-2016-in-lazio-picture-id596018492?k=6&m=596018492&s=612x612&w=0&h=RGtxBvx9GAP795oMenVaQ1pfC1Z5Sy8lChY4t9aOn0A=
https://media.gettyimages.com/photos/damaged-houses-seen-in-casale-village-on-august-26-2016-in-lazio-picture-id596018506?k=6&m=596018506&s=612x612&w=0&h=aRqPtCbfVdbYE9dVOxHijZIDQWFCzwP5vR7eRCNzRxg=
https://media.gettyimages.com/photos/damaged-houses-seen-in-village-sommato-on-august-26-2016-in-lazio-picture-id596018510?k=6&m=596018510&s=612x612&w=0&h=_f1GEvmQw6y0ZhYH8KJEcM3N5tA_F5BW4eYIJVFCRm8=
https://media.gettyimages.com/photos/damaged-houses-seen-in-villa-san-lorenzo-to-flavian-on-august-26-2016-picture-id596018518?k=6&m=596018518&s=612x612&w=0&h=STD9jrP1HrxTtex1BH9Ey_UXQaNvO8SBrjyOdOv26B0=
https://media.gettyimages.com/photos/damaged-houses-seen-in-village-sommato-on-august-26-2016-in-lazio-picture-id596018520?k=6&m=596018520&s=612x612&w=0&h=onDAL4KM197b6Gz-RoiNfRARwErXZHN8Y97xwPvYWGQ=
https://media.gettyimages.com/photos/damaged-houses-seen-in-village-sommato-on-august-26-2016-in-lazio-picture-id596018522?k=6&m=596018522&s=612x612&w=0&h=jRMXVMrexNsEQBvAohCVtSAzUD-tZYBu0M_Txf3axG4=
https://media.gettyimages.com/photos/damaged-houses-seen-in-villa-san-lorenzo-to-flavian-on-august-26-2016-picture-id596018530?k=6&m=596018530&s=612x612&w=0&h=KoqbK9-oRD3Vv1fB6UkHc5A1PonL6tBg6Ba9Yg9zO6M=
https://media.gettyimages.com/photos/damaged-houses-seen-in-casale-village-on-august-26-2016-in-lazio-picture-id596018536?k=6&m=596018536&s=612x612&w=0&h=H3LknHpSlEZmBiJbd_3lZ2EjpUd3jIUJ4FW61SuXAbk=
https://media.gettyimages.com/photos/destroyed-building-in-amatrice-italy-italy-has-declared-a-state-of-picture-id596021234?k=6&m=596021234&s=612x612&w=0&h=of7E00vEweFyitJEMIc8SPyiMyQVKV6N28hoRxjmggU=
https://media.gettyimages.com/photos/destroyed-building-in-amatrice-italy-italy-has-declared-a-state-of-picture-id596021240?k=6&m=596021240&s=612x612&w=0&h=OmJrVPmC65bBTmwvJQRhBxpeOx_GQc14XDAIb2eTo4I=
https://media.gettyimages.com/photos/police-member-walks-near-a-destroyed-building-after-the-earthquake-in-picture-id596021276?k=6&m=596021276&s=612x612&w=0&h=6Qu5ktnNsdVenAuP4Iw_ShotLL_F0mWXM281wiZ_H6U=
https://media.gettyimages.com/photos/damaged-building-after-the-earthquake-in-accumoli-italy-italy-has-a-picture-id596021302?k=6&m=596021302&s=612x612&w=0&h=VZnIOMw2sHzUPecZMPiORU68qXa34Q7abDMMSjmw6H8=
https://media.gettyimages.com/photos/damaged-building-after-the-earthquake-in-accumoli-italy-italy-has-a-picture-id596021308?k=6&m=596021308&s=612x612&w=0&h=boOZv5VH9t7slPhZC_LwsPQ2qptuM_PZ0OHiSiM9WmE=
https://media.gettyimages.com/photos/damaged-building-in-accumoli-italy-italy-has-declared-a-state-of-in-picture-id596021328?k=6&m=596021328&s=612x612&w=0&h=5RJEJ0197bwNRZ7bHNTlwfWRI6JsKlUGamT5tpXWhPU=
https://media.gettyimages.com/photos/firefighters-gather-near-the-damaged-santagostino-church-and-rubble-picture-id596023624?k=6&m=596023624&s=612x612&w=0&h=nJww01Mw_t8OcowxitH8Zmew28IF61wlHNBZHZr4VqM=
https://media.gettyimages.com/photos/house-damaged-after-the-earthquake-a-strong-earthquake-with-a-of-60-picture-id596024092?k=6&m=596024092&s=612x612&w=0&h=iNz10ncWZvnVYV94tj60AJjN0Sr_z8Ev5dGAR8mzEVE=
https://media.gettyimages.com/photos/the-remains-of-a-house-after-the-earthquake-strong-earthquake-with-a-picture-id596024106?k=6&m=596024106&s=612x612&w=0&h=PsWZU17CQWQOCxqUiTaKdoEaB_mO4y2lPUkLQKukH_w=
https://media.gettyimages.com/photos/magnitude-earthquake-devastated-central-italy-several-died-and-picture-id596024176?k=6&m=596024176&s=612x612&w=0&h=TRrWB0Q3_cXlr33-Ox4bymaeYmWnryQRVkzBd9XMbJg=
https://media.gettyimages.com/photos/magnitude-earthquake-devastated-central-italy-several-died-and-picture-id596024178?k=6&m=596024178&s=612x612&w=0&h=XNU0ATryLf_8us3jm1iF9LghTIEn4w3g2WviiXrThzI=
https://media.gettyimages.com/photos/magnitude-earthquake-devastated-central-italy-several-died-and-picture-id596024182?k=6&m=596024182&s=612x612&w=0&h=B1S106hmST6cvxwdYxLMibNx7inJMKtKK3PBWS7sSg0=
https://media.gettyimages.com/photos/magnitude-earthquake-devastated-central-italy-several-died-and-picture-id596024184?k=6&m=596024184&s=612x612&w=0&h=YnOiqJus9gelybLoARkBC6z1epZkyGVRvAeCGTtJ9UQ=
https://media.gettyimages.com/photos/magnitude-earthquake-devastated-central-italy-several-died-and-picture-id596024206?k=6&m=596024206&s=612x612&w=0&h=JMjBeLDogXl36hUL8Rx2vTcRewMMGjU7oNScbpOI8PA=
https://media.gettyimages.com/photos/an-italian-carabinieri-stands-with-his-dog-next-to-rubble-and-debris-picture-id596024328?k=6&m=596024328&s=612x612&w=0&h=uynqI2r76tVs7DWFvGclm65_jI7qM0xcUmxCvkwevB0=
https://media.gettyimages.com/photos/the-remains-of-the-house-owned-by-a-british-couple-who-died-under-the-picture-id596241324?k=6&m=596241324&s=612x612&w=0&h=ON7U6ZEr6tQN_-9a5jTHoFoGvFmMxv-3ZzSgjHd1KM4=
https://media.gettyimages.com/photos/the-remains-of-the-house-owned-by-a-british-couple-who-died-under-the-picture-id596241346?k=6&m=596241346&s=612x612&w=0&h=12UIohhPOK70T4TYrHGes7-G3R7dqvu58bL_xAdxfJ0=
https://media.gettyimages.com/photos/the-remains-of-the-house-owned-by-a-british-couple-who-died-under-the-picture-id596241350?k=6&m=596241350&s=612x612&w=0&h=ytQoDGBCOZJMK-Anhgw9-sPlXvP6r6F5zcmzhh4I-Q8=
https://media.gettyimages.com/photos/the-remains-of-the-house-owned-by-a-british-couple-who-died-under-the-picture-id596241354?k=6&m=596241354&s=612x612&w=0&h=DnyaSh8ME3ULAuGt7gwD4f5FlnxCwbv0AhiGDCdQMsE=
https://media.gettyimages.com/photos/the-remains-of-the-house-owned-by-a-british-couple-who-died-under-the-picture-id596241366?k=6&m=596241366&s=612x612&w=0&h=wWcSnMtWX01cscVKLHUA6FgDU-YCer7_Jq1rpvPx2gs=
https://media.gettyimages.com/photos/the-remains-of-the-house-owned-by-a-british-couple-who-died-under-the-picture-id596241390?k=6&m=596241390&s=612x612&w=0&h=qoK4Nf3GiW47Uom_z9fiWGQTjdeb5NhtlqMWaqNsyGk=
https://media.gettyimages.com/photos/the-remains-of-the-house-owned-by-a-british-couple-who-died-under-the-picture-id596241398?k=6&m=596241398&s=612x612&w=0&h=I0Tuh9WTtCXRgt8yfagzwujNs3q4uKQDTblHTMRiIA4=
https://media.gettyimages.com/photos/the-remains-of-the-house-owned-by-a-british-couple-who-died-under-the-picture-id596241412?k=6&m=596241412&s=612x612&w=0&h=YhrC7pU-zMVQqLNKukg4D7uvL0E2EQ5bHpocW0_9EGo=
https://media.gettyimages.com/photos/rubble-in-sommati-near-amatrice-in-italy-on-august-26-2016-italy-was-picture-id596241430?k=6&m=596241430&s=612x612&w=0&h=mM51epJH90IcycvAA9IOJiptc_nTM4Bq4OrTjQtSD7Q=
https://media.gettyimages.com/photos/the-remains-of-a-house-destroyed-by-earthquake-in-sommatinear-in-on-picture-id596241440?k=6&m=596241440&s=612x612&w=0&h=SDPCbL2QuthI1-tRfXqdab-dgVkOY9SmUeEyAgmbjRc=
https://media.gettyimages.com/photos/the-ruins-of-rocchetta-near-amatrice-destroyed-by-earthquake-in-italy-picture-id596241462?k=6&m=596241462&s=612x612&w=0&h=T8IXo767-DKOpXj-R9-RuT4E-CKEGtAcmdwehHQgmMM=
https://media.gettyimages.com/photos/the-ruins-of-rocchetta-near-amatrice-destroyed-by-earthquake-in-italy-picture-id596241466?k=6&m=596241466&s=612x612&w=0&h=LebM8gGODFYD7bMjzhWXo1E5GGmXVy3YngMtudE4hs0=
https://media.gettyimages.com/photos/the-ruins-of-rocchetta-near-amatrice-destroyed-by-earthquake-in-italy-picture-id596241470?k=6&m=596241470&s=612x612&w=0&h=Q-m2nVX59HETXoj1KqKPVw83TdFCVsZwNb9MtWN_BAY=
https://media.gettyimages.com/photos/the-ruins-of-rocchetta-near-amatrice-destroyed-by-earthquake-in-italy-picture-id596241472?k=6&m=596241472&s=612x612&w=0&h=3dd1nede2RU7FFSIZhr0jDOai9O991-shXSOK_zKtQc=
https://media.gettyimages.com/photos/the-ruins-of-rocchetta-near-amatrice-destroyed-by-earthquake-in-italy-picture-id596241474?k=6&m=596241474&s=612x612&w=0&h=_t5qMdeL4eGGj3iZRiB0eNoca0l-UlCbu3-1IEwgRAs=
https://media.gettyimages.com/photos/picture-taken-on-august-26-2016-shows-rubble-and-debris-of-destroyed-picture-id596242868?k=6&m=596242868&s=612x612&w=0&h=M3n7PrvIkMB7NHRJJQoF_cl18-TFxmjc2JIx3FkzMOY=
https://media.gettyimages.com/photos/picture-taken-on-august-26-2016-shows-rubble-and-debris-of-destroyed-picture-id596242874?k=6&m=596242874&s=612x612&w=0&h=3JzYQmkGApRsaJZiv1Vyk3N2LqM_0XOBeF8j8iMQTVY=
https://media.gettyimages.com/photos/picture-taken-on-august-26-2016-shows-rubble-and-debris-of-destroyed-picture-id596242884?k=6&m=596242884&s=612x612&w=0&h=zV39ppS8SZ9uHLraQ-cTQc-BpfZUdtA6QokxslhktnE=
https://media.gettyimages.com/photos/man-sits-beside-rubble-left-in-in-the-earthquake-aftermath-on-august-picture-id598966508?k=6&m=598966508&s=612x612&w=0&h=XMNKUTXHPtsuAqnNPBtewZTQpGp8auflMdhxifu-JDQ=
https://media.gettyimages.com/photos/volunteer-of-the-red-cross-in-front-of-a-destroyed-building-on-august-picture-id598966546?k=6&m=598966546&s=612x612&w=0&h=4PIaUmo9J_cu0z26N87WBuNpz15poUZBNhancgCRhw8=
https://media.gettyimages.com/photos/the-devastation-of-the-public-school-capranica-which-collapsed-and-picture-id598966580?k=6&m=598966580&s=612x612&w=0&h=4ttW9odaWNp2pBy7JkKase14kY07c3RnEUJ2-sD3MCs=
https://media.gettyimages.com/photos/the-devastation-of-the-public-school-capranica-which-collapsed-and-picture-id598966616?k=6&m=598966616&s=612x612&w=0&h=U_psV1SNj-fqUwB7UGvvyHtIh1TUgEvVlIKfJq9wnEg=
https://media.gettyimages.com/photos/the-devastation-of-the-public-school-capranica-which-collapsed-and-picture-id598966620?k=6&m=598966620&s=612x612&w=0&h=rYNzmBF62_bJvDf0bIQFm8i44LlKp6GpHDLt0RGIv_o=
https://media.gettyimages.com/photos/picture-taken-on-october-4-2016-shows-destruction-in-the-village-of-picture-id612783306?k=6&m=612783306&s=612x612&w=0&h=2UkxAK4KZhzzMEj42IghgIOiydaFi_oCl-Cf-RrTocw=
https://media.gettyimages.com/photos/picture-taken-on-october-4-2016-shows-destruction-in-the-village-of-picture-id612783312?k=6&m=612783312&s=612x612&w=0&h=DQgwTPSmxjVmMxTwcXcbeOm5Cms2vO3f2O1E6rn03Fk=
https://media.gettyimages.com/photos/picture-taken-on-october-4-2016-shows-destruction-in-the-village-of-picture-id612783322?k=6&m=612783322&s=612x612&w=0&h=2F7RaILCnrlItsURmjvvTs3P8305GRfmvs58TyHsiBo=
https://media.gettyimages.com/photos/picture-taken-on-october-4-2016-shows-destruction-in-the-village-of-picture-id612783334?k=6&m=612783334&s=612x612&w=0&h=hdVemVLvk1ktgtOnAcbSNzGVTMUOhV00r4PKkeBh_pw=
https://media.gettyimages.com/photos/picture-taken-on-october-4-2016-shows-destruction-in-the-village-of-picture-id612783352?k=6&m=612783352&s=612x612&w=0&h=fwtA07XUwGqTmpteNDbIaERQRJ-9oQxW7LkiZQwCIEU=
https://media.gettyimages.com/photos/the-school-of-amatrice-damaged-by-earthquake-in-amatrice-italy-on-11-picture-id614167818?k=6&m=614167818&s=612x612&w=0&h=CcMEhFntAmH4QqvxLmjj5TqK90ciKN1xOaTjGdxrHus=
https://media.gettyimages.com/photos/picture-taken-on-october-11-2016-shows-destruction-in-the-village-of-picture-id614167906?k=6&m=614167906&s=612x612&w=0&h=hGlsenIk46V5AzUWWjuRfL_8SIwwh4SYwyYhEwbYPxk=
https://media.gettyimages.com/photos/picture-taken-on-october-11-2016-shows-destruction-in-the-village-of-picture-id614167918?k=6&m=614167918&s=612x612&w=0&h=YUGk9ky37TY44ft80kNvubWbGp26FiDCmYq9dzk6PFg=
https://media.gettyimages.com/photos/picture-taken-on-october-11-2016-shows-destruction-in-the-village-of-picture-id614167960?k=6&m=614167960&s=612x612&w=0&h=CtES2zecfbFCpM1d4k8gu8XgMGiO1_vF1G3cG1YdfZI=
https://media.gettyimages.com/photos/picture-taken-on-october-11-2016-shows-destruction-in-the-village-of-picture-id614167970?k=6&m=614167970&s=612x612&w=0&h=JUYTK1CorCefaN6wfWgsnNeBQooVQCJuylEtnSp6Br0=
https://media.gettyimages.com/photos/picture-taken-on-october-11-2016-shows-destruction-in-the-village-of-picture-id614167982?k=6&m=614167982&s=612x612&w=0&h=7UmTEZu_8G7vCmzZRxBJt4nlw4kPfJdTkbmForSR4Mg=
https://media.gettyimages.com/photos/firefighters-in-the-village-of-amatrice-on-october-11-destroyed-after-picture-id614168022?k=6&m=614168022&s=612x612&w=0&h=hGe1zicuctF-EpYXAWjWY1DvrP9XKqDTUcGEcLcAsAg=
https://media.gettyimages.com/photos/picture-taken-on-october-11-2016-shows-destruction-in-the-village-of-picture-id614168052?k=6&m=614168052&s=612x612&w=0&h=-Pjg173eAGd-yeacJa8L4ywprDPYSZFD1rGB07GExAk=
https://media.gettyimages.com/photos/picture-taken-on-october-11-2016-shows-destruction-in-the-village-of-picture-id614168054?k=6&m=614168054&s=612x612&w=0&h=G0AgwfAuMTVM3adej2auiAchQN8YcD4z5hdtnaMWPuQ=
https://media.gettyimages.com/photos/picture-taken-on-october-11-2016-shows-destruction-in-the-village-of-picture-id614168064?k=6&m=614168064&s=612x612&w=0&h=c4-8LNL5t0UQszsm4X9hILKIln_OSrXeodyJ8cRi-wk=
https://media.gettyimages.com/photos/belice-valley-ghost-town-after-an-earthquake-picture-id616933340?k=6&m=616933340&s=612x612&w=0&h=uuIKhillblpvYOY8hmgLHlP_uFLi3-cW4YxR-BbuS2M=
https://media.gettyimages.com/photos/picture-shows-a-destroyed-gas-station-in-the-village-of-visso-central-picture-id618414770?k=6&m=618414770&s=612x612&w=0&h=vwJVXJi9OBuVI870exeq5088biZBVnyPOEfjJWSaTg0=
https://media.gettyimages.com/photos/picture-shows-a-building-destroyed-by-earthquakes-in-the-village-of-picture-id618415614?k=6&m=618415614&s=612x612&w=0&h=8siCpSEGYUlBoOX_rIy8V7j2FwMabhbUvZf31NSMXiA=
https://media.gettyimages.com/photos/picture-shows-a-building-destroyed-by-earthquakes-in-the-village-of-picture-id618415910?k=6&m=618415910&s=612x612&w=0&h=_zr1YUFGT91zlF-kKZke-_5gZGEiF8iD7v2uKZBKVFk=
https://media.gettyimages.com/photos/picture-shows-rubbles-due-to-earthquakes-in-the-village-of-visso-on-picture-id618416214?k=6&m=618416214&s=612x612&w=0&h=FSRM_06_D6N0u9lazJXZjuLXVOCGIFP2dC_zWmVfQ4s=
https://media.gettyimages.com/photos/general-view-shows-a-destroyed-building-in-the-village-of-visso-on-picture-id618500386?k=6&m=618500386&s=612x612&w=0&h=SSpObHHoMNNub6J-AY5-q672ynuEKgwturuqwZFIBnA=
https://media.gettyimages.com/photos/picture-shows-a-destroyed-building-in-the-village-of-visso-central-picture-id618500906?k=6&m=618500906&s=612x612&w=0&h=IQmdiI-iPrP4WDYd75aGBe0UdnBaVpHkZg-pdNrFmJA=
https://media.gettyimages.com/photos/picture-shows-a-destroyed-building-in-the-village-of-visso-central-picture-id618501014?k=6&m=618501014&s=612x612&w=0&h=KMa4rsrOuP_XX_1MiWH6jBpba2O20lqxrccIVb5rObc=
https://media.gettyimages.com/photos/picture-shows-a-destroyed-building-in-the-village-of-visso-central-picture-id618501112?k=6&m=618501112&s=612x612&w=0&h=uiMA3Ftq2HOQLWFAPvHIxjKvv7XIrmemF36POZgLrus=
https://media.gettyimages.com/photos/picture-shows-the-church-of-borgo-santantonio-damaged-by-earthquakes-picture-id618505852?k=6&m=618505852&s=612x612&w=0&h=Nd3OSYAdnuOiUMhCUfwWxnEA5ZCi_3imHNiaktHtvDg=
https://media.gettyimages.com/photos/picture-shows-the-church-of-borgo-santantonio-damaged-by-earthquakes-picture-id618505876?k=6&m=618505876&s=612x612&w=0&h=EjfCrC1Hrhjb11tfoW3mtKgtihjxYTBAoPuiIkcIqnE=
https://media.gettyimages.com/photos/picture-shows-destroyed-houses-in-the-village-of-borgo-santantonio-picture-id618506696?k=6&m=618506696&s=612x612&w=0&h=Pxq-K50STmIVjQDvS7OcxUWskqHmlDHgIf8djAhpv5Q=
https://media.gettyimages.com/photos/picture-shows-rubbles-in-the-village-of-visso-central-italy-hit-by-picture-id618506924?k=6&m=618506924&s=612x612&w=0&h=NnWBODbZpOU9asV2MulkvoCmut3TQ925T-A9jQ4ENY0=
https://media.gettyimages.com/photos/picture-shows-the-church-of-borgo-santantonio-destroyed-by-on-27-picture-id618506998?k=6&m=618506998&s=612x612&w=0&h=oZFMer8uv-wdzx1yexZpTGJ7oh_RVoi5EqDIBtssvgE=
https://media.gettyimages.com/photos/picture-shows-a-damaged-church-in-ussita-central-italy-a-day-after-picture-id618566806?k=6&m=618566806&s=612x612&w=0&h=pirYeICuuFx8gXQ3R3ZbtzfsxbPfTN5vHbMcNLq_Tao=
https://media.gettyimages.com/photos/photo-taken-on-october-28-2016-shows-a-pile-of-rubble-in-the-red-zone-picture-id618772698?k=6&m=618772698&s=612x612&w=0&h=ndZaVOetxcOrS-E4v0MxeDIe7nLzt9-yh4YS1iSBoHs=
https://media.gettyimages.com/photos/photo-taken-on-october-28-2016-shows-the-collapsed-bell-tower-of-the-picture-id618772718?k=6&m=618772718&s=612x612&w=0&h=ZAmTCVtBCxzRC7cBYx_8dIWUcxRAN23XEWs12oi5kMw=
https://media.gettyimages.com/photos/photo-taken-on-october-28-2016-shows-a-damaged-building-in-the-red-picture-id618772834?k=6&m=618772834&s=612x612&w=0&h=-Oc9tnRz2UWnyif4lW06Ko4toyLU7VlO4RSmyPK6Vew=
https://media.gettyimages.com/photos/two-strong-tremors-have-struck-again-in-the-central-italy-an-of-59-picture-id618985416?k=6&m=618985416&s=612x612&w=0&h=M1Lq21K4ntTxjuQVZGbJntWlQgBvOq1zPcaT0xJhdrw=
https://media.gettyimages.com/photos/two-strong-tremors-have-struck-again-in-the-central-italy-an-of-59-picture-id618985440?k=6&m=618985440&s=612x612&w=0&h=GXaWUgiFiSVmBV--VCZ2ogZNBBz4l9VbrKIz3HN-vZk=
https://media.gettyimages.com/photos/two-strong-tremors-have-struck-again-in-the-central-italy-an-of-59-picture-id618985448?k=6&m=618985448&s=612x612&w=0&h=ZGNUwZcx41W1wO-ibaHywpJOXGo2rWGbwqW3ZrFzp1E=
https://media.gettyimages.com/photos/two-strong-tremors-have-struck-again-in-the-central-italy-an-of-59-picture-id618985464?k=6&m=618985464&s=612x612&w=0&h=plNobiSgZGHY8_-RRl707b0NpKGv1qZB7Ue93i00x5M=
https://media.gettyimages.com/photos/two-strong-tremors-have-struck-again-in-the-central-italy-an-of-59-picture-id618985640?k=6&m=618985640&s=612x612&w=0&h=af2v5Z5-dbPD2yX4x192pC0gcXZWrJVvSwSlHkzERSk=
https://media.gettyimages.com/photos/general-view-of-damaged-buildings-in-arquata-del-tronto-following-a-picture-id619219094?k=6&m=619219094&s=612x612&w=0&h=tkJVW8ggMlxLx-6O_jNld11EScLlFjdGnAxKqOd3ux8=
https://media.gettyimages.com/photos/general-view-of-damaged-buildings-in-arquata-del-tronto-following-a-picture-id619219126?k=6&m=619219126&s=612x612&w=0&h=ss2iBP7yJIqe3VND8Ge6aGsWbyxRSr9ZFvPq7-XCImw=
https://media.gettyimages.com/photos/general-view-of-damaged-buildings-in-the-red-zone-in-trisungo-arquqta-picture-id619219154?k=6&m=619219154&s=612x612&w=0&h=QIu8lyibRMUM321Nq3zqZx2mCMVOa8gMIXg_0kK_FAU=
https://media.gettyimages.com/photos/general-view-of-damaged-buildings-in-the-red-zone-in-trisungo-arquqta-picture-id619219168?k=6&m=619219168&s=612x612&w=0&h=FnqtZyRGSiAjF9cnekxbBVZdt6JgxEaBi3gsAQV-vFk=
https://media.gettyimages.com/photos/general-view-of-damaged-buildings-in-the-red-zone-in-trisungo-arquqta-picture-id619219178?k=6&m=619219178&s=612x612&w=0&h=cL78QKH0zTqoxidrOG2BVOOhorhlcINoQJdlrkvnThs=
https://media.gettyimages.com/photos/general-view-of-damaged-buildings-in-the-red-zone-in-trisungo-arquqta-picture-id619219222?k=6&m=619219222&s=612x612&w=0&h=f5UuKFyKvCB2nA5Rzrx1jyKRxIcn3YRSmOrSiPICa6o=
https://media.gettyimages.com/photos/general-view-of-damaged-buildings-in-the-red-zone-in-trisungo-arquqta-picture-id619219230?k=6&m=619219230&s=612x612&w=0&h=vX7ouLL-c8FjGPmJJS5sGKx3rQlssdES3Ktwr0BEur8=
https://media.gettyimages.com/photos/general-view-of-damaged-buildings-in-the-red-zone-in-trisungo-arquqta-picture-id619219260?k=6&m=619219260&s=612x612&w=0&h=CK3Hfc5RbC3XVyrmnxhAvhqeBGOvYlDAZ0G9BnKFpps=
https://media.gettyimages.com/photos/general-view-of-damaged-buildings-in-arquata-del-tronto-following-a-picture-id619219786?k=6&m=619219786&s=612x612&w=0&h=vW9X-aNjQt3cgn9oB2YeEsJidq32tmvscQ_9KgMZuVs=
https://media.gettyimages.com/photos/general-view-of-damaged-buildings-in-the-red-zone-in-trisungo-arquqta-picture-id619221818?k=6&m=619221818&s=612x612&w=0&h=XMmQH459Uht9_4KjjmnhkbSOO8GKkczwazWghOSoE3A=
https://media.gettyimages.com/photos/general-view-of-damaged-buildings-in-the-red-zone-in-trisungo-arquqta-picture-id619221842?k=6&m=619221842&s=612x612&w=0&h=vt1GzRQAep_AONkxZU_IVkvB2T_9JzAn46ixG_vYANM=
https://media.gettyimages.com/photos/general-view-of-damaged-buildings-in-the-red-zone-in-trisungo-arquqta-picture-id619221874?k=6&m=619221874&s=612x612&w=0&h=jN8GKDMMymgsaf9H6CW7v16sfDLMS7VLpR190wr2-f0=
https://media.gettyimages.com/photos/general-view-of-damaged-buildings-in-the-red-zone-in-trisungo-arquqta-picture-id619221880?k=6&m=619221880&s=612x612&w=0&h=EtMu5EQKlfdobxnBhe2bAbjwFnzQ4ujTou5B8MiNlxs=
https://media.gettyimages.com/photos/general-view-of-damaged-buildings-in-the-red-zone-in-trisungo-arquqta-picture-id619221894?k=6&m=619221894&s=612x612&w=0&h=Y34QBdCF2-UHVrToDGviMT6OMjtFzqjRUW7X9i8GUr0=
https://media.gettyimages.com/photos/general-view-of-damaged-buildings-in-the-red-zone-in-trisungo-arquqta-picture-id619221896?k=6&m=619221896&s=612x612&w=0&h=MBTrFjQHyJ-C5ar1FgTvrxF7S5ZQ_yV6eZ3UCfBnNbU=
https://media.gettyimages.com/photos/general-view-of-damaged-buildings-in-the-red-zone-in-trisungo-arquqta-picture-id619221918?k=6&m=619221918&s=612x612&w=0&h=tmE_PHC1EXxnVPo8Y2_Stzu-O1CktbeTYqt2s43Z9FQ=
https://media.gettyimages.com/photos/general-view-of-damaged-buildings-in-the-red-zone-in-trisungo-arquqta-picture-id619221924?k=6&m=619221924&s=612x612&w=0&h=uC_Ya1qop4rXvMhh0kzCFfSFMSuZ-Cka1DRHLCnjSoQ=
https://media.gettyimages.com/photos/general-view-of-damaged-buildings-in-the-red-zone-in-trisungo-arquqta-picture-id619221948?k=6&m=619221948&s=612x612&w=0&h=G2ztSSOUBDnFIxqurRHAqK8RFEwpNTZn_2OofNx6UBE=
https://media.gettyimages.com/photos/general-view-of-damaged-buildings-in-the-red-zone-in-trisungo-arquqta-picture-id619221962?k=6&m=619221962&s=612x612&w=0&h=DPTL4as0GdxluMczVQfoCxdKoz_P7p8-4Y2ew9ayu3Y=
https://media.gettyimages.com/photos/powerful-earthquake-strikes-central-italy-an-earthquake-has-destroyed-picture-id619433608?k=6&m=619433608&s=612x612&w=0&h=MWD9xz9w2xpOPegjtBQwVKaw9-NYTkfw8C5FL9eLm_s=
https://media.gettyimages.com/photos/powerful-earthquake-strikes-central-italy-an-earthquake-has-destroyed-picture-id619433664?k=6&m=619433664&s=612x612&w=0&h=5CyRM9VZACjj3aGIRFMBXs9nYfEiVrh0lZmH__Hn7Lk=
https://media.gettyimages.com/photos/powerful-earthquake-strikes-central-italy-an-earthquake-has-destroyed-picture-id619433694?k=6&m=619433694&s=612x612&w=0&h=WuJgdnuO22Kauhto6l0xdEW0g6YTZad066MhLNKfYmI=
https://media.gettyimages.com/photos/picture-shows-a-destroyed-house-in-the-village-of-norcia-on-october-picture-id619436604?k=6&m=619436604&s=612x612&w=0&h=oZlDhErWTeggMRIpTHhBq_9voYri7tIDU6uVEEApTpk=
https://media.gettyimages.com/photos/general-view-shows-the-destroyed-basilica-of-st-benedict-in-the-of-picture-id619437996?k=6&m=619437996&s=612x612&w=0&h=LA8rnOle3DKG2eoYSP11wjAmDfscStGoQyRp8xKEr4U=
https://media.gettyimages.com/photos/picture-shows-the-destroyed-basilica-st-benedict-in-the-historic-of-picture-id619440962?k=6&m=619440962&s=612x612&w=0&h=elYfU5NPPgZZC6bert5bfAuCHnmlogHZzdtaBWUCsUI=
https://media.gettyimages.com/photos/coffins-are-seen-out-of-their-niches-in-the-collapsed-cemetery-of-the-picture-id619446616?k=6&m=619446616&s=612x612&w=0&h=sUTFQZpX4RXDjVVL_3ZSW1OfsBIJT94aCvkINIfD8nc=
https://media.gettyimages.com/photos/coffins-are-seen-out-of-their-niches-in-the-collapsed-cemetery-of-the-picture-id619446622?k=6&m=619446622&s=612x612&w=0&h=XwfXJrBoTkNwgmgdevMdcgKt_h4LLACo0SGCMvMzjlA=
https://media.gettyimages.com/photos/coffins-are-seen-out-of-their-niches-in-the-collapsed-cemetery-of-the-picture-id619446624?k=6&m=619446624&s=612x612&w=0&h=b7j24NdFEDYFf8EbndBCG_ogeG2nfHuoqv2iui9yaT4=
https://media.gettyimages.com/photos/coffins-are-seen-in-the-rubbles-of-the-collapsed-cemetery-of-campi-picture-id619452392?k=6&m=619452392&s=612x612&w=0&h=7Zmyizxg81YKBpYNBt3huNzJNORz_YE3yI0SsgatVqg=
https://media.gettyimages.com/photos/coffins-are-seen-in-the-rubbles-of-the-collapsed-cemetery-of-campi-picture-id619452722?k=6&m=619452722&s=612x612&w=0&h=Rc1oYUIbwjd7aV62Qn1P6pAvg1L5HYc4kVFdoYCNuEs=
https://media.gettyimages.com/photos/coffin-is-seen-in-the-rubbles-of-the-collapsed-cemetery-of-campi-near-picture-id619452728?k=6&m=619452728&s=612x612&w=0&h=OICGOhCq0H3M53CffJXyFC96KS9ODIEk6fiQUN3gM1Q=
https://media.gettyimages.com/photos/picture-shows-the-collapsed-church-san-salvatore-a-campi-near-norcia-picture-id619458708?k=6&m=619458708&s=612x612&w=0&h=ylLEnS0EkxNHsGJpYnx_cuuWYtzFrKafbYa7Sn9yWTg=
https://media.gettyimages.com/photos/picture-shows-the-collapsed-church-san-salvatore-a-campi-near-norcia-picture-id619458778?k=6&m=619458778&s=612x612&w=0&h=rb3yRv2hzpjFeyCYQz7VbJB01tgrw6_uwmW_eWysVo0=
https://media.gettyimages.com/photos/picture-shows-damaged-houses-in-the-village-of-ancarano-on-october-31-picture-id619459258?k=6&m=619459258&s=612x612&w=0&h=BhGYgKhhA6CWYPNw9v-SWCzhCArIR6WNGTw-HeARl8I=
https://media.gettyimages.com/photos/picture-shows-damaged-houses-in-the-village-of-ancarano-on-october-31-picture-id619459270?k=6&m=619459270&s=612x612&w=0&h=BkaDZxkmFPsnAyr5bq9Qdmyj48oAXTCJdJDFdHT84NU=
https://media.gettyimages.com/photos/picture-shows-damaged-houses-in-the-village-of-ancarano-on-october-31-picture-id619459274?k=6&m=619459274&s=612x612&w=0&h=VN4Wh6MOzU15XQoQz5gH4Pw8MT2r38ecEbLOILLl73E=
https://media.gettyimages.com/photos/the-interior-of-a-house-damaged-by-the-earthquake-is-seen-in-norcia-picture-id619464308?k=6&m=619464308&s=612x612&w=0&h=3HfUNHtDX6-32JV5j61A3RH8XyInwE9oPcE-Pxtkopw=
https://media.gettyimages.com/photos/picture-shows-a-destroyed-building-in-the-village-of-san-pellegrino-picture-id619847202?k=6&m=619847202&s=612x612&w=0&h=KdiVeMTllc7CyMTuDMR6njGUyIclDJYpphWMW5I5K04=
https://media.gettyimages.com/photos/nov-22-2016-photo-taken-on-nov-18-2016-shows-a-damaged-house-in-picture-id625084080?k=6&m=625084080&s=612x612&w=0&h=WjfcRa_qwJCu4PKc1I03W7-Eb5gKyydjiOo763P6_3A=
https://media.gettyimages.com/photos/view-of-destroyed-building-in-pescara-del-tronto-italy-on-august-24-picture-id629472052?k=6&m=629472052&s=612x612&w=0&h=A76ACBHytGXBHGCK3r7PsQk4H6UVViaI-yGwgMOSrU8=
https://media.gettyimages.com/photos/picture-taken-on-october-11-2016-shows-destruction-in-the-village-of-picture-id629472620?k=6&m=629472620&s=612x612&w=0&h=gPOExuFK4lK5aTwGewTbaV_JTjigcKwLLW8yW01xM5c=
https://media.gettyimages.com/photos/rubble-and-debris-of-a-building-destroyed-in-an-august-2016-quake-are-picture-id632078916?k=6&m=632078916&s=612x612&w=0&h=cXjXVZpwVqtjZDCkQEavDFNkuKfJPpZdb8NKRfAg_8g=
https://media.gettyimages.com/photos/rubble-and-debris-of-a-building-destroyed-in-an-august-2016-quake-are-picture-id632079506?k=6&m=632079506&s=612x612&w=0&h=oSBDA3CzNhltfp9wQAlGrG2hMzrnmcwri9_Y-hxu39E=
https://media.gettyimages.com/photos/rubble-and-debris-of-a-building-destroyed-in-an-august-2016-quake-are-picture-id632079718?k=6&m=632079718&s=612x612&w=0&h=XySwvIiCD7x_DTJ-OZYUBOupEhRb-YC9PpaAMDMf5mg=
https://media.gettyimages.com/photos/rubble-and-debris-of-a-building-destroyed-in-an-august-2016-quake-are-picture-id632079780?k=6&m=632079780&s=612x612&w=0&h=fGuzFkWmvPqDiG9Y_YU4Q152RVvbga8HvibjisOm_Cs=
https://media.gettyimages.com/photos/firefighters-vehicle-passes-next-to-a-snow-covered-house-damaged-in-picture-id632082070?k=6&m=632082070&s=612x612&w=0&h=vsos6XZc6deuPOaqsaGv-h2cUOn36LxFlxEuEYb1Yao=
https://media.gettyimages.com/photos/rubble-and-debris-of-a-building-destroyed-in-an-august-2016-quake-are-picture-id632085306?k=6&m=632085306&s=612x612&w=0&h=-xVFqBkfdNUZw-7skTkgLeOQOB4YZuOtZot08zdkfMg=
https://media.gettyimages.com/photos/the-town-hall-of-campotosto-damaged-by-earthquake-in-campotosto-italy-picture-id632119112?k=6&m=632119112&s=612x612&w=0&h=FmfIxebEwT4SpuKPfNumbyTMGvquEG-mCpQXlqbyfFo=
https://media.gettyimages.com/photos/rescuers-work-on-the-rubble-of-a-collapsed-building-a-day-after-the-picture-id850227914?k=6&m=850227914&s=612x612&w=0&h=zxi9JlZ8Bb8wXTqcLHDDnte8x4t_Sfc2D_W0uHAk8FM=
https://media.gettyimages.com/photos/view-of-the-rubble-of-a-collapsed-building-a-day-after-the-magnitude-picture-id850227962?k=6&m=850227962&s=612x612&w=0&h=hBKpWrw10SqlEs1SeG6m9h20p7dsICs5PRJ_j5CQx0E=
https://media.gettyimages.com/photos/rescuer-removes-rubble-from-a-collapsed-building-with-a-bulldozer-a-picture-id850233958?k=6&m=850233958&s=612x612&w=0&h=kayMtLFNZyssjuYOml3gSk5zPycYZWPSeGaosYpp0cg=
https://media.gettyimages.com/photos/rubbles-from-a-damaged-building-at-the-coapan-delegation-litters-the-picture-id850277396?k=6&m=850277396&s=612x612&w=0&h=SysjTthASzb_T5-_aZirK0znav84BMp40oEaXLWAAwQ=
https://media.gettyimages.com/photos/collapsed-market-is-seen-at-south-of-mexico-city-one-day-after-the-picture-id850281614?k=6&m=850281614&s=612x612&w=0&h=N-wQpTxpSzaMldUCm9GsIJcVmC-Yy4jWw3KXzm61wTA=
https://media.gettyimages.com/photos/collapsed-market-is-seen-at-south-of-mexico-city-one-day-after-the-picture-id850282608?k=6&m=850282608&s=612x612&w=0&h=HIMj89a2brz99rN9c-5YL_Sxh7kAofJnqTroRLE8Zd0=
https://media.gettyimages.com/photos/this-picture-shows-of-a-car-crushed-by-debris-from-damaged-houses-in-picture-id850282692?k=6&m=850282692&s=612x612&w=0&h=ci_Wngg8GkJzVJJPiT0lZvBaOm6plpmBG9JzZNF_9AA=
https://media.gettyimages.com/photos/volunteers-clean-the-debris-from-damaged-houses-in-jojutla-de-juarez-picture-id850284494?k=6&m=850284494&s=612x612&w=0&h=epxu30BeVha1qRE2DXlVwIFexdmTGFm3paFkgaJzzIU=
https://media.gettyimages.com/photos/collapsed-market-is-seen-at-south-of-mexico-city-one-day-after-the-picture-id850286108?k=6&m=850286108&s=612x612&w=0&h=WpNlnXl2nrmtGzKQX543BjVOF4v6XAfNNvTTzwHDy6s=
https://media.gettyimages.com/photos/rescuers-work-at-a-destroyed-building-at-colonia-condesa-a-day-after-picture-id850287330?k=6&m=850287330&s=612x612&w=0&h=Z4pttv5ob3HU9pRYit4ukvPr3t5pDkRafk2irHo7EZY=
https://media.gettyimages.com/photos/rescuers-work-at-a-destroyed-building-at-colonia-condesa-a-day-after-picture-id850287352?k=6&m=850287352&s=612x612&w=0&h=9f-TKkuVXmt8Z0_LWVEWVNF6RogdYXfkvym6jy66Y9o=
https://media.gettyimages.com/photos/aerial-view-of-a-collapsed-building-at-san-gregorio-atlapulco-a-day-picture-id850317618?k=6&m=850317618&s=612x612&w=0&h=4hGUHr0eiiUzzb9gkVsiV3UFIkjad77vPIi7s3DfE40=
https://media.gettyimages.com/photos/aerial-view-of-a-collapsed-building-at-san-gregorio-atlapulco-a-day-picture-id850318060?k=6&m=850318060&s=612x612&w=0&h=V0GvvO9PgFCOh3GcdLOe6k0xWgZ4gx1ksChk0107ar8=
https://media.gettyimages.com/photos/debris-sits-in-the-street-in-the-town-of-jojutla-de-juarez-morelos-picture-id850324576?k=6&m=850324576&s=612x612&w=0&h=iwdMvId5m17ZCarv0YIZeM5oqIc7AhZTyTXNoFiDyhQ=
https://media.gettyimages.com/photos/pedestrian-passes-in-front-of-debris-from-a-collapsed-building-the-picture-id850324578?k=6&m=850324578&s=612x612&w=0&h=C39bQ2Eb1oUwvG47vcp2hgHrJTsCFN22c_ZSseNzIv0=
https://media.gettyimages.com/photos/pedestrians-pass-through-a-street-filled-with-debris-in-the-town-of-picture-id850324582?k=6&m=850324582&s=612x612&w=0&h=K6-OHK5XK8EtghrWYP8g8SsKPOHizTm87XDnZKuj4vg=
https://media.gettyimages.com/photos/collapsed-wall-in-a-house-is-seen-at-san-gregorio-atlapulco-a-day-picture-id850325546?k=6&m=850325546&s=612x612&w=0&h=Xey4XW9_w8gGZ-9-iHbg4rj8B05IEsEHxz01mMx372A=
https://media.gettyimages.com/photos/residents-sit-in-front-of-a-playground-of-a-collapsed-school-in-the-picture-id850325596?k=6&m=850325596&s=612x612&w=0&h=pqqX4RKhMfdlysCdyiWMKntyatCtQOJfspydTN2I6oc=
https://media.gettyimages.com/photos/the-playground-of-a-collapsed-school-stands-in-the-town-of-jojutla-de-picture-id850326066?k=6&m=850326066&s=612x612&w=0&h=j4ZpIIArkEHsdLXVMsCIsU7F0PCHOuuNevOCQZObYHY=
https://media.gettyimages.com/photos/rescue-worker-passes-in-front-of-a-florist-and-chamoyadas-store-with-picture-id850326100?k=6&m=850326100&s=612x612&w=0&h=zbFlPW_YPvKSx0jNr-2t83KSsYAf3Yt7CHrCpqKSj8g=
https://media.gettyimages.com/photos/people-remove-debris-from-a-collapsed-building-in-the-town-of-jojutla-picture-id850326194?k=6&m=850326194&s=612x612&w=0&h=B1jPM1GkNOlGQ5l2ftS1Xfuz2ZDfORzSeU_sUNphomQ=
https://media.gettyimages.com/photos/rescuers-search-for-survivors-amid-the-rubble-from-a-building-by-the-picture-id850352278?k=6&m=850352278&s=612x612&w=0&h=oqDUTVu0oQoVf3VV2ZIRo3NYZXCjFe-D5UGAlzRnTD8=
https://media.gettyimages.com/photos/collapsed-home-is-seen-at-san-gregorio-atlapulco-a-day-after-the-71-picture-id850354516?k=6&m=850354516&s=612x612&w=0&h=vnntTSFdluTmfmlCkek32Gu4l9_263xmcWqSHpwk3MU=
https://media.gettyimages.com/photos/rescue-operations-are-under-way-at-a-collapsed-building-in-mexico-on-picture-id850355816?k=6&m=850355816&s=612x612&w=0&h=swH231ivgjZ0RsNAAt0HNGnp4KbbIFmHQSSYHLt02Bk=
https://media.gettyimages.com/photos/voluntaries-and-soldiers-are-seen-during-his-humanitarian-work-during-picture-id850442632?k=6&m=850442632&s=612x612&w=0&h=IhLKbClTDikqz3RckJCKN67T50GzMvHOtST6Hnd-07Y=
https://media.gettyimages.com/photos/voluntaries-and-soldiers-are-seen-during-his-humanitarian-work-during-picture-id850442634?k=6&m=850442634&s=612x612&w=0&h=r9eJ_HTTKFThL4mWqLPpiMuZYoGqBh7P1vTbnkVjMkg=
https://media.gettyimages.com/photos/voluntaries-soldiers-and-members-of-civil-protection-are-seen-his-picture-id850442686?k=6&m=850442686&s=612x612&w=0&h=hO8JzKyE_kFBoTlDe1vvOmAdep_TFXtpYbTg3O0m1-s=
https://media.gettyimages.com/photos/voluntaries-soldiers-and-members-of-civil-protection-are-seen-his-picture-id850442688?k=6&m=850442688&s=612x612&w=0&h=erqkBAHT5KWHTuPV6VVt3xUwJvSNohmE33-mXZ4Sl-U=
https://media.gettyimages.com/photos/voluntaries-soldiers-and-members-of-civil-protection-are-seen-his-picture-id850442692?k=6&m=850442692&s=612x612&w=0&h=h_rEqr8Eefzlwob-wmEYScJ-08FnBdOBnR8RMIA0tIg=
https://media.gettyimages.com/photos/voluntaries-soldiers-and-members-of-civil-protection-are-seen-his-picture-id850442912?k=6&m=850442912&s=612x612&w=0&h=FSGxII4DrmeS9XPk_IbQMHWM141m4ssyYKyc44vIkmU=
https://media.gettyimages.com/photos/view-of-buildings-flattened-by-a-powerful-quake-in-mexico-city-on-19-picture-id850442942?k=6&m=850442942&s=612x612&w=0&h=vaJ3KbxUi3ADv1hfSGlXn3GcsCSEyayBRx2q5Wu2Zlo=
https://media.gettyimages.com/photos/view-of-buildings-flattened-by-a-powerful-quake-in-mexico-city-on-19-picture-id850442982?k=6&m=850442982&s=612x612&w=0&h=fmmGgLCZUT-Y27h_LDR4rjom-kXGpyulWa8XpxSd2qs=
https://media.gettyimages.com/photos/voluntaries-soldiers-and-members-of-civil-protection-are-seen-his-picture-id850442986?k=6&m=850442986&s=612x612&w=0&h=qmJWIkdqFQ8_9kbYh_USbdfaI1y756LKSRMXmr4Yj18=
https://media.gettyimages.com/photos/voluntaries-soldiers-and-members-of-civil-protection-are-seen-his-picture-id850443128?k=6&m=850443128&s=612x612&w=0&h=FopER9n5HgINY_pB_UOVDWz0QLJIlJJQH0UQT5QfWvU=
https://media.gettyimages.com/photos/voluntaries-soldiers-and-members-of-civil-protection-are-seen-his-picture-id850443170?k=6&m=850443170&s=612x612&w=0&h=vDgP-4g4PXtJeHqZeFT365CDNMrIzzs77hcQvsov-kE=
https://media.gettyimages.com/photos/rescue-worker-inspects-a-car-under-the-debris-of-a-building-after-a-picture-id850463682?k=6&m=850463682&s=612x612&w=0&h=MVFalxctbsRUiNamVsuQ-wQ6U7Am0qWHA3tPOK6S3oo=
https://media.gettyimages.com/photos/rescue-worker-is-seen-near-a-car-under-the-debris-of-a-building-after-picture-id850463690?k=6&m=850463690&s=612x612&w=0&h=Iwgamw954vNI23gtLXbbMSp7RLS9AX9HE92bDWyS4U8=
https://media.gettyimages.com/photos/rescue-workers-search-for-the-trapped-citizens-over-the-collapsed-a-picture-id850463710?k=6&m=850463710&s=612x612&w=0&h=P83TY8sJ5lR3mgfvXP395MUjPyX9ZD1NNenly9jjBTM=
https://media.gettyimages.com/photos/rescue-worker-climbs-with-a-rope-on-a-debris-of-a-building-after-a-picture-id850463726?k=6&m=850463726&s=612x612&w=0&h=X8DnCHwgzq68pSRlI5JD5RTWGrv-BpqCDrKviEDa-CY=
https://media.gettyimages.com/photos/rescue-workers-search-for-the-trapped-citizens-over-the-collapsed-a-picture-id850463974?k=6&m=850463974&s=612x612&w=0&h=TsUS257xCoC48_6jzhjW1TC6zqCHmf4nI32BBnFjcTY=
https://media.gettyimages.com/photos/soldier-passes-in-front-of-a-collapsed-building-in-the-town-of-de-picture-id850657674?k=6&m=850657674&s=612x612&w=0&h=uBMptckyX-gRMNIBb5sH7uuBk_p6i9YIUPhp9G0GQbs=
https://media.gettyimages.com/photos/crushed-vehicles-sit-parked-on-a-street-in-the-town-of-jojutla-de-picture-id850657694?k=6&m=850657694&s=612x612&w=0&h=7ehFIilh1kKim_8W8zP37SNq41g6alpOzKn6I2dX6JY=
https://media.gettyimages.com/photos/pile-of-debris-sits-in-front-of-damaged-businesses-in-the-town-of-de-picture-id850657696?k=6&m=850657696&s=612x612&w=0&h=v0mQ1IZy5QBqTN_FVh7TL9Uesb5u3b_Y349NAl67P-4=
https://media.gettyimages.com/photos/person-sits-in-front-of-a-collapsed-building-in-the-town-of-jojutla-picture-id850657714?k=6&m=850657714&s=612x612&w=0&h=k8T-i78xf1iw4UYkHdtFfG_YjwWK9zBJ4-d1naCxZxQ=
https://media.gettyimages.com/photos/soldiers-and-a-resident-stand-in-front-of-collapsed-buildings-in-the-picture-id850657718?k=6&m=850657718&s=612x612&w=0&h=RXQrQlv1tBp3wDQpbSpqFAfN6-EbFL_PBBApSrYlapY=
https://media.gettyimages.com/photos/mexican-flag-hangs-in-front-of-a-collapsed-building-in-the-town-of-picture-id850657734?k=6&m=850657734&s=612x612&w=0&h=EWSDLRGbWpAYfBhT7HHqJTi0ep0zYOiT1_6g9d-eCBA=
https://media.gettyimages.com/photos/rescuers-remove-the-body-of-a-man-who-survived-the-quake-but-died-picture-id850962584?k=6&m=850962584&s=612x612&w=0&h=9ARgWqMJGUtpkLKYYI6ULLCY_uELSK4gXU7oSvBXWqU=
https://media.gettyimages.com/photos/rescuer-walks-at-the-top-of-a-destroyed-building-two-days-after-the-picture-id851018268?k=6&m=851018268&s=612x612&w=0&h=l_WSc1cT-SBLzHKYKir-zGD8ixIKrlub4ok7XGVFHjI=
https://media.gettyimages.com/photos/israeli-and-mexican-rescuers-work-at-the-top-of-a-destroyed-building-picture-id851026720?k=6&m=851026720&s=612x612&w=0&h=JbiXEOROe6YolPiXO2c7pItLrIK_idOqvHFeOX0df8w=
https://media.gettyimages.com/photos/rescuers-and-volunteers-work-in-a-building-that-collapsed-two-days-picture-id851062756?k=6&m=851062756&s=612x612&w=0&h=tO6VWuloEu4q_ZXl0bc17y0SFbHWTR-mp7lwyqMZcBY=
https://media.gettyimages.com/photos/rescuers-and-volunteers-work-in-a-building-that-collapsed-two-days-picture-id851065312?k=6&m=851065312&s=612x612&w=0&h=sgAoDrXIKr8UA9YriNYpiKU5HWF_09Nbh_mc_i30nrc=
https://media.gettyimages.com/photos/destroyed-builiding-is-seen-two-days-after-the-magnitude-71-jolted-picture-id851069186?k=6&m=851069186&s=612x612&w=0&h=YqmsnuiJnxZh4D9Wd7NXrFo1Wx3iCp_xql40kZy-rLc=
https://media.gettyimages.com/photos/image-of-a-damaged-car-two-days-after-the-magnitude-71-earthquake-picture-id851069376?k=6&m=851069376&s=612x612&w=0&h=dYO7lBzfvGiY5gDN32EkHD_GUglEpHpXXtXaAzU6s7c=
https://media.gettyimages.com/photos/rescuer-works-in-a-textile-factory-that-collapsed-two-days-after-the-picture-id851069404?k=6&m=851069404&s=612x612&w=0&h=9WNQa_jstWUUAEjKiscd1Qnt-OP2PLH16PtES0QAXsU=
https://media.gettyimages.com/photos/rescuers-and-volunteers-work-in-a-textile-factory-that-collapsed-two-picture-id851070262?k=6&m=851070262&s=612x612&w=0&h=5nWyc6qB8K92masJilZuf2tyg6Tyylkb_XFVrD8uqws=
https://media.gettyimages.com/photos/view-of-a-damaged-building-in-mexico-city-on-september-21-two-days-a-picture-id851116276?k=6&m=851116276&s=612x612&w=0&h=_3FXLhYfP__P5jtI46UyVdTRlYQBv8rjoyVpNGGpWVA=
https://media.gettyimages.com/photos/view-of-a-damaged-building-in-mexico-city-on-september-21-two-days-a-picture-id851116472?k=6&m=851116472&s=612x612&w=0&h=B16ZFxHOe1Fzb8RfHNe5S3iEUUe3LTeSW0k_Vd8J7kY=
https://media.gettyimages.com/photos/crushed-car-and-sofas-are-seen-under-a-pile-of-rubble-from-a-in-picture-id851122430?k=6&m=851122430&s=612x612&w=0&h=NnXHMLSmS7_SFgtfcq9xS-OrBKvHD06Y7VLGL73rnEA=
https://media.gettyimages.com/photos/soldiers-and-volunteers-knock-down-the-walls-of-a-damaged-house-in-picture-id851138816?k=6&m=851138816&s=612x612&w=0&h=65M7acWOO91RB8b7F305VW4kVaL9WtaV41WXRQYocOY=
https://media.gettyimages.com/photos/damaged-houses-are-seen-in-joquicingo-mexico-on-september-21-2017-a-picture-id851139196?k=6&m=851139196&s=612x612&w=0&h=0RK5JWEF-xa5TKF-fFfO9d5L3GMxvOeXoTMfP6gjhkc=
https://media.gettyimages.com/photos/damaged-houses-are-seen-in-joquicingo-mexico-on-september-21-2017-a-picture-id851139302?k=6&m=851139302&s=612x612&w=0&h=a1-9p4htjBCI-yS-Qk_GxZnAlaSBDDkyBvEmCT2Y-ic=
https://media.gettyimages.com/photos/damaged-houses-are-seen-in-joquicingo-mexico-on-september-21-2017-a-picture-id851139314?k=6&m=851139314&s=612x612&w=0&h=rqLQoU4t_LLcohYzgo9FWdxenHPq2e_iXOpwF7Q6mHk=
https://media.gettyimages.com/photos/damaged-houses-are-seen-in-joquicingo-mexico-on-september-21-2017-a-picture-id851139340?k=6&m=851139340&s=612x612&w=0&h=xjjyZScZTPjEtCUSgeCVvjD3kquLwKYly_59oMOeFxA=
https://media.gettyimages.com/photos/man-stands-inside-a-damaged-house-in-the-town-of-tlayacapan-morelos-picture-id851186926?k=6&m=851186926&s=612x612&w=0&h=YhbU9X9hk5nk9brDDz2uHP2O0zRpjRueA8HWnrQ83uM=
https://media.gettyimages.com/photos/pedestrian-walks-past-debris-from-a-collapsed-building-in-yautepec-de-picture-id851186934?k=6&m=851186934&s=612x612&w=0&h=jmLiqskCznsnZo8eRCuOE9sfBTbTM-5qsnxrA69HsfY=
https://media.gettyimages.com/photos/man-walks-through-debris-sitting-in-front-of-damaged-house-in-the-of-picture-id851186962?k=6&m=851186962&s=612x612&w=0&h=Pal_Pr4h94Qa0mFeJp56YIL0vdb9Js5HZ6M617nHhyc=
https://media.gettyimages.com/photos/ladder-stands-outside-the-door-of-a-damaged-house-in-the-town-of-picture-id851186972?k=6&m=851186972&s=612x612&w=0&h=_zQ_f7tc-K1jxQyorzzwZIl6LC7DK1eeVwnv5A4S_es=
https://media.gettyimages.com/photos/rescue-workers-search-for-the-trapped-citizens-over-the-collapsed-a-picture-id851255040?k=6&m=851255040&s=612x612&w=0&h=j31IulSGTqTB3710vzQ_nNg6ZFQdNs7p8jUqlKcCeqw=
https://media.gettyimages.com/photos/rescue-workers-search-for-the-trapped-citizens-over-the-collapsed-a-picture-id851267790?k=6&m=851267790&s=612x612&w=0&h=HgszzSP4ebJ30j0OrKGAAgfXvsxg0KwEmeYyyQCS3HU=
https://media.gettyimages.com/photos/rescue-workers-search-for-the-trapped-citizens-over-the-collapsed-a-picture-id851267840?k=6&m=851267840&s=612x612&w=0&h=Y1302xW5NhJ75ZZ0SpJSopA278h0ZzSRqxgms862GIs=
https://media.gettyimages.com/photos/rescue-workers-search-for-the-trapped-citizens-over-the-collapsed-a-picture-id851267862?k=6&m=851267862&s=612x612&w=0&h=n0QPnVbpNK97EbzB7US1hfQnMeJb8W0_Vp-3W2Fk3UQ=
https://media.gettyimages.com/photos/voluntaries-are-seen-helping-during-the-rescue-of-a-person-by-the-71-picture-id851288506?k=6&m=851288506&s=612x612&w=0&h=LRZxnGESey0z004fiHUlxd1O4wakaa8QNcF6C9HwyAI=
https://media.gettyimages.com/photos/fireman-is-seen-during-the-rescue-work-hoping-to-find-a-person-alive-picture-id851288654?k=6&m=851288654&s=612x612&w=0&h=IUeJEghPbSbcG8y18hTdPIzAw_8gafiSjGD-zJafXCI=
https://media.gettyimages.com/photos/voluntaries-are-seen-helping-during-the-rescue-of-a-person-by-the-71-picture-id851289278?k=6&m=851289278&s=612x612&w=0&h=b2I5WEYXwSUdSikaziEUoviA6FTnTcVAQCvD6-qt-ew=
https://media.gettyimages.com/photos/mexican-firefighters-remove-the-debris-from-a-multifamily-building-picture-id854407910?k=6&m=854407910&s=612x612&w=0&h=VyNtOgTU6eYWrGRb3_pQDxequ-LHXArNcbcDycnlhI8=
https://media.gettyimages.com/photos/view-of-a-building-damaged-during-the-september-19-earthquake-in-one-picture-id855197812?k=6&m=855197812&s=612x612&w=0&h=B95ZjaEWJRH_U1fzN_pZnqu8hwBRADDlcCNrLuim01c=
https://media.gettyimages.com/photos/view-of-flower-offering-at-a-building-damaged-during-the-september-19-picture-id855197848?k=6&m=855197848&s=612x612&w=0&h=Nc8xEW-iRA6LWt2cFYnVb5395E_rvmOlfGZHXIj1Hhc=
https://media.gettyimages.com/photos/view-of-a-building-damaged-during-the-september-19-earthquake-in-one-picture-id855197864?k=6&m=855197864&s=612x612&w=0&h=BGKQDSzGNWdeTtkRcqbYqXivFHYMoKsAYipT4A6BdDs=
https://media.gettyimages.com/photos/view-of-a-building-damaged-during-the-september-19-earthquake-in-one-picture-id855197966?k=6&m=855197966&s=612x612&w=0&h=U0FD4N8rbSqkXRKUWNAJc2QqnHpv3nr7pTpg-v3c4e0=
https://media.gettyimages.com/photos/view-of-a-building-damaged-during-the-september-19-earthquake-in-one-picture-id855199576?k=6&m=855199576&s=612x612&w=0&h=Gb30C3BNQh1OHPhENGC0Mk3XdsiN-hg1and-J8OKe20=
https://media.gettyimages.com/photos/view-of-a-multystory-building-damaged-during-the-september-19-at-one-picture-id855268616?k=6&m=855268616&s=612x612&w=0&h=IueaYH9CDCdcbkP2NmCSWc5uA4e4YwimO45ePLumRkg=
https://media.gettyimages.com/photos/view-of-a-multystory-building-damaged-during-the-september-19-at-one-picture-id855268626?k=6&m=855268626&s=612x612&w=0&h=LLjZjKoIBAp5_Mn3wlwtVAX5gQiYhpynQoBrrUGjB4A=
https://media.gettyimages.com/photos/view-of-a-multystory-building-damaged-during-the-september-19-at-one-picture-id855268638?k=6&m=855268638&s=612x612&w=0&h=ZH0ucIGFnCPyZL164WVGTNhe1aBQq_-M2Up0chmj_UU=
https://media.gettyimages.com/photos/view-of-a-multystory-building-damaged-during-the-september-19-at-one-picture-id855268648?k=6&m=855268648&s=612x612&w=0&h=9N_UOC-f-lDD5FUDLtLWsRb0V0oB3VF-yw4JiF7Yx3U=
https://media.gettyimages.com/photos/view-of-a-multystory-building-damaged-during-the-september-19-at-one-picture-id855268654?k=6&m=855268654&s=612x612&w=0&h=JcfwI-j8euyR-ybBh9xWHKtDRAxlsX4EfwP28u-L_6k=
https://media.gettyimages.com/photos/view-of-a-multystory-building-damaged-during-the-september-19-at-one-picture-id855268668?k=6&m=855268668&s=612x612&w=0&h=QOywIYh55GZwvabkamngs_w0gPUj4qMKG-I5Mh1qfVU=
https://media.gettyimages.com/photos/view-of-a-multystory-building-damaged-during-the-september-19-at-one-picture-id855268670?k=6&m=855268670&s=612x612&w=0&h=P8wqhuZCWw67ny4VVLOQFTHxeRVL1Ei3KGhduA-Cy14=
https://media.gettyimages.com/photos/view-of-a-multystory-building-damaged-during-the-september-19-at-one-picture-id855268688?k=6&m=855268688&s=612x612&w=0&h=U4CAoJG0GQ7ctBamoMk8r6_roKMD6xQ7w0pGYUyXo20=
https://media.gettyimages.com/photos/view-of-a-multystory-building-damaged-during-the-september-19-at-one-picture-id855268712?k=6&m=855268712&s=612x612&w=0&h=AxTYiCfR6kQ3AvtEjmxMxT24OmPitPPTg6lXASs62qM=
https://media.gettyimages.com/photos/view-of-buildings-seriously-damaged-on-september-19th-earthquake-from-picture-id861039586?k=6&m=861039586&s=612x612&w=0&h=JtddX2qNFhfoySzw6kSPlBtH23gNDQljLEA9lR5WVRk=
https://media.gettyimages.com/photos/view-of-buildings-seriously-damaged-on-september-19th-earthquake-from-picture-id861039600?k=6&m=861039600&s=612x612&w=0&h=VZrU_RuREjVyliOORao9KpCWfplLDegyrhhAKWR0L6U=
https://media.gettyimages.com/photos/building-seriously-damaged-by-the-september-19-earthquake-is-in-on-picture-id862513944?k=6&m=862513944&s=612x612&w=0&h=YhqMhfbL1EfU8DMLy1M9gDq-n4zfpC2wr-IK2KUSROA=
https://media.gettyimages.com/photos/badly-damaged-building-is-seen-next-to-the-space-left-by-a-building-picture-id893927750?k=6&m=893927750&s=612x612&w=0&h=20JS23TnXGoswNkgcAInjB8HTJ1FPkXV1Idm2f_6eYQ=
https://media.gettyimages.com/photos/badly-damaged-building-is-seen-next-to-the-space-left-by-a-building-picture-id893927774?k=6&m=893927774&s=612x612&w=0&h=av2JsuSF52MszXKaBqSBPuCguHiTRn3VgCzfW2cDCSc=
https://media.gettyimages.com/photos/view-of-damaged-buildings-after-the-72-earthquake-at-the-pinotepa-picture-id920009082?k=6&m=920009082&s=612x612&w=0&h=mlN9jUFRjEBVv7NKRg5K0V0JGizi2Ew5jZ8LrDgck8Y=
https://media.gettyimages.com/photos/view-of-damaged-buildings-after-the-72-earthquake-at-the-pinotepa-picture-id920009112?k=6&m=920009112&s=612x612&w=0&h=UhJbeDndmLRbnwfCZ5OhDuAYq7PcxhRNAX3rpYKqKYQ=
https://media.gettyimages.com/photos/bicycle-sits-in-front-of-a-market-destroyed-in-the-september-in-picture-id939264826?k=6&m=939264826&s=612x612&w=0&h=Wpry-ryWepIMdAel-tNktkKudmqIYVYYx1zr5Ilmyhk=
https://media.gettyimages.com/photos/debris-sits-outside-a-store-destroyed-in-the-september-earthquake-in-picture-id939264836?k=6&m=939264836&s=612x612&w=0&h=lYOLGdMVgs92TmfTkF7xqo1SQZZZweZPn8VebhR8dIQ=
https://media.gettyimages.com/photos/debris-sits-outside-the-city-hall-building-destroyed-in-the-september-picture-id939264840?k=6&m=939264840&s=612x612&w=0&h=Iw0FzJ2IrF9EGoeyuQzhp93QY6vNNdweGVcV61fJ5fs=
https://media.gettyimages.com/photos/cracks-are-seen-in-the-facade-of-the-city-hall-building-destroyed-in-picture-id939264898?k=6&m=939264898&s=612x612&w=0&h=7_DhhopZj1lDAye9DU_XixGGeX-lz2E-ElTiV1Yp-VY=
https://media.gettyimages.com/photos/building-destroyed-in-the-september-earthquake-stands-in-juchitan-picture-id939264924?k=6&m=939264924&s=612x612&w=0&h=e21tTtyZDsMoHml6p0-T_TFErYBzxX492SJW8J1RN64=
https://media.gettyimages.com/photos/home-destroyed-in-the-september-earthquake-stands-in-juchitan-oaxaca-picture-id939264930?k=6&m=939264930&s=612x612&w=0&h=eCQOyZYWa7HMHL7_YHqINEUuajQSrL2_q7aEazkOLVo=
https://media.gettyimages.com/photos/damage-from-an-earthquake-circa-1985-in-mexico-city-mexico-picture-id985910630?k=6&m=985910630&s=612x612&w=0&h=9XKmR8v1Tb6wllophxld0Z-jRLG03E0cxatHIo-ADVM=
https://media.gettyimages.com/photos/damage-from-an-earthquake-circa-1985-in-mexico-city-mexico-picture-id985910634?k=6&m=985910634&s=612x612&w=0&h=P7WUAvq44zm_EMQXdJpubdkxbIjQJoFA8TaETfdhjmo=
https://media.gettyimages.com/photos/damage-from-an-earthquake-circa-1985-in-mexico-city-mexico-picture-id985910670?k=6&m=985910670&s=612x612&w=0&h=cw3DrI6RXLt7j8zmMVA9bxfIp_02IVUuJv3YthTHQvE=
https://media.gettyimages.com/photos/damage-from-an-earthquake-circa-1985-in-mexico-city-mexico-picture-id985913026?k=6&m=985913026&s=612x612&w=0&h=AlNUXmySAmtoFpnfpsvOH8KVaGj2YUjGs1aWe37b9Xg=
https://media.gettyimages.com/photos/damage-from-an-earthquake-circa-1985-in-mexico-city-mexico-picture-id996291118?k=6&m=996291118&s=612x612&w=0&h=ZeicHCOvtosXN0lJw8ENPzTRcsDslOx9lgHcpGHzXHk=
https://media.gettyimages.com/photos/damage-from-an-earthquake-circa-1985-in-mexico-city-mexico-picture-id996291352?k=6&m=996291352&s=612x612&w=0&h=XOvV-raJqV8ktSiexiAePHZDnuepOfkfUD20M9IvYkA=
