# Supplementary material for: Detecting damaged buildings using real-time crowdsourced images and transfer learning
Source: Sci Rep. 2022 May 27;12:8968. doi: 10.1038/s41598-022-12965-0 (PMC9142599; doi:10.1038/s41598-022-12965-0)
Supplement: Supplementary file 5 — Supplementary Table S6. [file 41598_2022_12965_MOESM5_ESM.csv]

image_url
https://media.gettyimages.com/photos/one-of-the-two-brothers-saved-from-under-the-rubble-of-a-collapsed-picture-id1015904982?k=6&m=1015904982&s=612x612&w=0&h=2fsIZR8yisRBxequ9_N4SSNjTdasJThMAGRey3chfkQ=
https://media.gettyimages.com/photos/dummies-lay-on-a-side-in-a-shopping-window-following-a-violent-two-picture-id1062757624?k=6&m=1062757624&s=612x612&w=0&h=T4XSZN80JhS5UW9LKkaxbEf7FNT6QYyQrOxt-wqS-Gw=
https://media.gettyimages.com/photos/italys-prime-minister-silvio-berlusconi-flies-over-the-area-of-an-picture-id1062757642?k=6&m=1062757642&s=612x612&w=0&h=D4XK7UHMHvVbdpe2NpoOJ0fKnxYlJBV9984HDuv1M_M=
https://media.gettyimages.com/photos/view-of-the-furtherly-damaged-city-centre-after-tonight-earthquake-on-picture-id1062757684?k=6&m=1062757684&s=612x612&w=0&h=m3dQps6GG33feTPJh4vWO_pc9MFRjFL5eqhwKCD_1Ig=
https://media.gettyimages.com/photos/castelluccio-di-norcia-snow-covered-picture-id1125406293?k=6&m=1125406293&s=612x612&w=0&h=HhvvZuiOxI7L0IfSgrXeIlyM_9g33Zm-l5ClXIGc9L8=
https://media.gettyimages.com/photos/vue-gnrale-de-la-ville-dtruite-par-le-tremblement-de-terre-de-italie-picture-id1127299303?k=6&m=1127299303&s=612x612&w=0&h=r8jav5H0r2gGGbguJV3CJ2sOqs3fdDJhDv3a5DfrWfM=
https://media.gettyimages.com/photos/trois-vieilles-siciliennes-veillent-une-femme-malade-sur-un-lit-de-picture-id1127299333?k=6&m=1127299333&s=612x612&w=0&h=u-2Na1sCFLU8-fDxucHQHc-i1CAvAK8R_EswCHEI8IQ=
https://media.gettyimages.com/photos/view-of-church-of-santa-maria-del-suffragio-in-downtown-of-laquila-picture-id1134626041?k=6&m=1134626041&s=612x612&w=0&h=cuR4spZf46SKKzpJ_cvxMdiL-_WkWayv1UJxbxmGoOo=
https://media.gettyimages.com/photos/view-of-the-historic-headquarter-of-quotpostequot-in-piazza-del-duomo-picture-id1134626050?k=6&m=1134626050&s=612x612&w=0&h=TP2xAzQ8YnyLDi7y5zACrj76FH0XjlmvM7TKhXfvb4c=
https://media.gettyimages.com/photos/view-of-the-church-of-santa-maria-del-suffragio-in-duomo-square-in-picture-id1134626065?k=6&m=1134626065&s=612x612&w=0&h=vvdf-N8f7fHq6SJRaCVGHlnOl_6KYXwmVenIuM8O9KI=
https://media.gettyimages.com/photos/view-of-downtown-of-laquila-italy-on-april-3-2019-about-ten-years-on-picture-id1134626203?k=6&m=1134626203&s=612x612&w=0&h=iypNyp7ttrY9FVoGTWKbsJnZ9RvI2K3611uCIEWZxXY=
https://media.gettyimages.com/photos/woman-reads-the-earthquakes-victims-names-inside-the-memorial-for-of-picture-id1134626204?k=6&m=1134626204&s=612x612&w=0&h=OHBMKdRqIA_w28QL08jiMBqQvsoghlomeJWwq2iyRwM=
https://media.gettyimages.com/photos/view-of-the-civic-tower-of-laquila-italy-on-april-3-2019-about-ten-picture-id1134626614?k=6&m=1134626614&s=612x612&w=0&h=FG63ui1xgU_iIjYfs0-9u2LDvLWAHDA3yREMLmHFUBo=
https://media.gettyimages.com/photos/view-of-the-civic-tower-of-laquila-italy-on-april-3-2019-about-ten-picture-id1134626621?k=6&m=1134626621&s=612x612&w=0&h=BKmBObZdpz9uQCl5_DDLst9oVZ8rMCZmEjqFpeUSAD8=
https://media.gettyimages.com/photos/view-of-the-civic-tower-of-laquila-italy-on-april-3-2019-about-ten-picture-id1134626622?k=6&m=1134626622&s=612x612&w=0&h=0vRqS7CwkFR80zOgJO5I_x9d3YfvsRky2Jypj0vdC4s=
https://media.gettyimages.com/photos/view-of-downtown-of-laquila-italy-on-april-3-2019-about-ten-years-on-picture-id1134626630?k=6&m=1134626630&s=612x612&w=0&h=08zXDFFlTWTstryTI9bO5X1tRdBHGIFBFka1GjEHW0w=
https://media.gettyimages.com/photos/view-of-quotsalvatore-tommasi-provincial-libraryquot-in-laquila-italy-picture-id1134626700?k=6&m=1134626700&s=612x612&w=0&h=mb_EqQsJQ80-DVpyFIlBTKDHf5PfZECFdRBCxHmjWxI=
https://media.gettyimages.com/photos/construction-work-in-downtown-of-laquila-italy-on-april-3-2019-about-picture-id1134626777?k=6&m=1134626777&s=612x612&w=0&h=RoO4Ko5dNllCfbnakiQmPiw57Z4326TQhZD4Jw-LKGY=
https://media.gettyimages.com/photos/view-of-restored-building-in-downtown-of-laquila-italy-on-april-3-picture-id1134626784?k=6&m=1134626784&s=612x612&w=0&h=kUvTk20JAaWoh6BbeOjSu0sKogN1r0mziQm5_wCZrG8=
https://media.gettyimages.com/photos/view-of-scaffoldings-in-downtown-of-laquila-italy-on-april-3-2019-picture-id1134626793?k=6&m=1134626793&s=612x612&w=0&h=2EGoVU7k1q1i0Upe5SHDa8cYxZAUsZxa_qnHty3C9RA=
https://media.gettyimages.com/photos/view-of-scaffoldings-in-downtown-of-laquila-italy-on-april-3-2019-picture-id1134626798?k=6&m=1134626798&s=612x612&w=0&h=tn014xStJHdEk9exV3_rQ2ClA-kyQZm0VaGW4FYvxWo=
https://media.gettyimages.com/photos/view-of-scaffoldings-in-downtown-of-laquila-italy-on-april-3-2019-picture-id1134626799?k=6&m=1134626799&s=612x612&w=0&h=A7einRkMm_EWpa_8LKxCm72_TY_UP7yK6EtjU6swCnA=
https://media.gettyimages.com/photos/man-walks-in-downtown-of-laquila-italy-on-april-3-2019-about-ten-on-picture-id1134626804?k=6&m=1134626804&s=612x612&w=0&h=BPbTq371Ec-3noVtrpWWM9YX5U1NPeMl_H9wpNC8cn4=
https://media.gettyimages.com/photos/woman-walks-in-downtown-of-laquila-italy-on-april-3-2019-about-ten-picture-id1134626809?k=6&m=1134626809&s=612x612&w=0&h=a6vTykdn7rdcDHmndYfhF9O-YXwGGCcsUNO6TNU52nk=
https://media.gettyimages.com/photos/view-of-restoration-site-for-the-civic-tower-and-for-the-margherita-picture-id1134626878?k=6&m=1134626878&s=612x612&w=0&h=ex__TBUzfLOSnGbAQuJmicJlF-_psiC28iz64N1-jmc=
https://media.gettyimages.com/photos/view-of-downtown-of-laquila-italy-on-april-3-2019-about-ten-years-on-picture-id1134636655?k=6&m=1134636655&s=612x612&w=0&h=gBiL0TJq2XasbvhFcMX8zFkpB7czgqzkAkRqQQoeMJE=
https://media.gettyimages.com/photos/april-2019-italy-onna-in-the-church-of-the-italian-village-near-is-picture-id1134943487?k=6&m=1134943487&s=612x612&w=0&h=4f5HgIluFpvjK72-E8a-OFzLQe3dJ5IMtMHWz18wxwY=
https://media.gettyimages.com/photos/april-2019-italy-laquila-view-of-a-central-square-in-the-italian-city-picture-id1134943494?k=6&m=1134943494&s=612x612&w=0&h=sQsU4RulyvLhzPWUo3SPlEKw0hDBuNLToqmu1ttmCKQ=
https://media.gettyimages.com/photos/april-2019-italy-laquila-ten-years-after-a-devastating-earthquake-the-picture-id1134943507?k=6&m=1134943507&s=612x612&w=0&h=Vhz3B0x8TSusK1Z-LtAKgBtAAxnCKE4AOUA_Sutdw7o=
https://media.gettyimages.com/photos/april-2019-italy-laquila-two-people-stand-in-front-of-a-madonna-the-picture-id1134943510?k=6&m=1134943510&s=612x612&w=0&h=eQxp3XjtTa55zMlQNcYP6wTOAAS9-QE-Y6Ny8fiDx1Y=
https://media.gettyimages.com/photos/april-2019-italy-onna-paolo-paolucci-stands-in-front-of-the-madonna-picture-id1134943519?k=6&m=1134943519&s=612x612&w=0&h=ye2WhAlCTQ8NjNVtPr_QLKmA_F-rVHjCN86CNuPRm40=
https://media.gettyimages.com/photos/april-2019-italy-onna-exterior-view-of-the-local-church-of-the-near-picture-id1134943631?k=6&m=1134943631&s=612x612&w=0&h=7KEFwF8KmbmafJrYKpiYL41bGeGiEnUwsvMIqsh5cdI=
https://media.gettyimages.com/photos/april-2019-italy-laquila-images-of-people-who-directly-or-indirectly-picture-id1134943641?k=6&m=1134943641&s=612x612&w=0&h=q4-vrHY6P6QpNNegF1LcT9b3c0Rj552yJ1dMAhkLyRw=
https://media.gettyimages.com/photos/april-2019-italy-onna-view-into-the-interior-of-a-church-in-the-picture-id1134943644?k=6&m=1134943644&s=612x612&w=0&h=Cq3uS0W9yog1t1g8YBIQqWmItHVH5BY7H3A7ixVzo2Y=
https://media.gettyimages.com/photos/april-2019-italy-onna-view-into-the-interior-of-a-church-in-the-picture-id1134943648?k=6&m=1134943648&s=612x612&w=0&h=EhOgchmSy3gjlAMND-vJkGlg1sEEMOQmQmc3_Mhtux4=
https://media.gettyimages.com/photos/italian-prime-minister-giuseppe-conte-take-part-in-a-candle-rally-in-picture-id1135101374?k=6&m=1135101374&s=612x612&w=0&h=PIgaIqbYul_EHAb-URNUx7TxxsIEihqxXPeHD0oRMyA=
https://media.gettyimages.com/photos/italian-prime-minister-giuseppe-conte-take-part-in-a-candle-rally-in-picture-id1135101379?k=6&m=1135101379&s=612x612&w=0&h=iHhHY5vAm7-AHEHG-DHhslgko8AefsasjSfJ_Ibb79Q=
https://media.gettyimages.com/photos/italian-prime-minister-giuseppe-conte-take-part-in-a-candle-rally-in-picture-id1135101398?k=6&m=1135101398&s=612x612&w=0&h=WbRF1Vzv-mZ43DStDHYeFo067zdgZKTbe6B0UbG9SRY=
https://media.gettyimages.com/photos/italian-prime-minister-giuseppe-conte-take-part-in-a-candle-rally-in-picture-id1135101416?k=6&m=1135101416&s=612x612&w=0&h=_3r3w8VxIOr0djf-TwW9a7CIz0rPI7hxl2xLNg9SDA4=
https://media.gettyimages.com/photos/italian-prime-minister-giuseppe-conte-take-part-in-a-candle-rally-in-picture-id1135101435?k=6&m=1135101435&s=612x612&w=0&h=hEbOu2O1ys3MDiSBTepM2qYpTLHwe1XsjFrRGn4iPpc=
https://media.gettyimages.com/photos/people-take-part-in-a-candle-rally-in-laquila-on-april-6-2019-to-the-picture-id1135103472?k=6&m=1135103472&s=612x612&w=0&h=F8QUYHiD_jG1UB7Kg9b7N_D6jZ1KDQnOEVorBQfxiY8=
https://media.gettyimages.com/photos/people-take-part-in-a-candle-rally-in-laquila-on-april-6-2019-to-the-picture-id1135103514?k=6&m=1135103514&s=612x612&w=0&h=1_x3PW37t2gb4Rgi5EtUiSXAbXvYyXp0PiWXIjxXZEo=
https://media.gettyimages.com/photos/people-take-part-in-a-candle-rally-in-laquila-on-april-6-2019-to-the-picture-id1135103538?k=6&m=1135103538&s=612x612&w=0&h=dHibN3039Kcvf3gVJ6zmNbjAA5CeH00mjK1ztDNscG8=
https://media.gettyimages.com/photos/people-take-part-in-a-candle-rally-in-laquila-on-april-6-2019-to-the-picture-id1135103577?k=6&m=1135103577&s=612x612&w=0&h=NoRrihvHiZYI6VD5z04KqQhm4AYiCwHdtfrKB-5t64k=
https://media.gettyimages.com/photos/people-take-part-in-a-candle-rally-in-laquila-on-april-6-2019-to-the-picture-id1135103608?k=6&m=1135103608&s=612x612&w=0&h=BklRP1-CvvUTKEtIGTEitSNmGARsbxrBgqutkWUpZ6U=
https://media.gettyimages.com/photos/people-take-part-in-a-candle-rally-in-laquila-on-april-6-2019-to-the-picture-id1135103611?k=6&m=1135103611&s=612x612&w=0&h=09OqL8aHzBbfYmt5y3EmxUtlZ3soPJENFHTxh-I0j0s=
https://media.gettyimages.com/photos/people-take-part-in-a-candle-rally-in-laquila-on-april-6-2019-to-the-picture-id1135103634?k=6&m=1135103634&s=612x612&w=0&h=U5utxG82X-hgNSScoULeLZEp9J547dGlWjxD63v9-AA=
https://media.gettyimages.com/photos/people-take-part-in-a-candle-rally-in-laquila-on-april-6-2019-to-the-picture-id1135103648?k=6&m=1135103648&s=612x612&w=0&h=SDfG2LV_NH9sS0d9xQfJKomWgdBVnThvrRFpClzDMbY=
https://media.gettyimages.com/photos/people-take-part-in-a-candle-rally-in-laquila-on-april-6-2019-to-the-picture-id1135103676?k=6&m=1135103676&s=612x612&w=0&h=KfyBlUqv6wQSZ2jzBYDozgw3Gex8lsLWiLxRVg0wMH8=
https://media.gettyimages.com/photos/people-take-part-in-a-candle-rally-in-laquila-on-april-6-2019-to-the-picture-id1135103695?k=6&m=1135103695&s=612x612&w=0&h=ofISNBuLysYeZj-A14acYeyrLOcXNyuCu-YctmW2FLs=
https://media.gettyimages.com/photos/players-referees-and-the-public-hold-a-minutes-silence-in-remembrance-picture-id1135263165?k=6&m=1135263165&s=612x612&w=0&h=cL5JIDBIkFHvOdHgB1XVa5w6v3W2JH2aJwulK4XX5gA=
https://media.gettyimages.com/photos/archway-door-south-entrance-in-the-walls-of-venzone-picture-id1145404082?k=6&m=1145404082&s=612x612&w=0&h=XA3GAJFZiYdxmAEcxmDSKg5IDkEHNv9KdL0QW2QLwEA=
https://media.gettyimages.com/photos/archway-door-south-entrance-in-the-walls-of-venzone-picture-id1145404686?k=6&m=1145404686&s=612x612&w=0&h=QY4_Vx_UurSFed0IBxSsnWbgA4ngORvqo2FcvFx_MG8=
https://media.gettyimages.com/photos/the-president-of-the-laquila-building-builders-association-adolfo-picture-id1145547238?k=6&m=1145547238&s=612x612&w=0&h=kdlHbhRl1QLaIVMvMg9Q8p1fo4ah-6iv7Hc3W2Um1X8=
https://media.gettyimages.com/photos/the-rector-of-the-university-of-laquila-paola-inverardi-attends-the-picture-id1145547243?k=6&m=1145547243&s=612x612&w=0&h=DkxF-9SvdNmK6XPGMeR6KTv2Fwutekka7f05cEPbqSc=
https://media.gettyimages.com/photos/the-president-of-the-order-of-journalists-of-abruzzo-stefano-pallotta-picture-id1145547247?k=6&m=1145547247&s=612x612&w=0&h=6h14wDqTDLpjRrdRr_gsKEyCb_Ok2Ar8V99rA6G4Cso=
https://media.gettyimages.com/photos/the-president-of-the-national-order-of-journalists-carlo-verna-the-picture-id1145547249?k=6&m=1145547249&s=612x612&w=0&h=cJNawYM3eIfY3Esb4p94HDQSHEAgghLWZzhjjH24HNU=
https://media.gettyimages.com/photos/the-deputy-editor-of-the-newspaper-la-repubblica-sergio-rizzo-attends-picture-id1145547254?k=6&m=1145547254&s=612x612&w=0&h=jV35iJguWr6hJAc_FevaAVGldBkUBhd1Sqi1p-y3s9I=
https://media.gettyimages.com/photos/the-deputy-editor-of-the-newspaper-la-repubblica-sergio-rizzo-attends-picture-id1145547259?k=6&m=1145547259&s=612x612&w=0&h=CqRyy65OrDDtK0zxs8JWMxN8T8kzUWzvgVTD0wZKFeg=
https://media.gettyimages.com/photos/the-president-of-the-ethics-fund-aldo-mancurti-attends-the-story-of-picture-id1145547264?k=6&m=1145547264&s=612x612&w=0&h=OeIrpYYfKWd8Dpm-HWEVsgZdv8gcDj1LPfrUUpmhDaw=
https://media.gettyimages.com/photos/the-undersecretary-of-the-ministry-for-cultural-heritage-and-vacca-picture-id1145548139?k=6&m=1145548139&s=612x612&w=0&h=wO9CaoUwefv7p_Uq2iZm9pcDy4HEeBLCLRh-YTLyF8o=
https://media.gettyimages.com/photos/the-undersecretary-of-the-ministry-for-cultural-heritage-and-vacca-picture-id1145548153?k=6&m=1145548153&s=612x612&w=0&h=IGlhwTnAJLKIeFnlqZkRPO5HGS1bhLJ3RN0l51lAo60=
https://media.gettyimages.com/photos/the-undersecretary-of-the-ministry-for-cultural-heritage-and-vacca-picture-id1145548155?k=6&m=1145548155&s=612x612&w=0&h=BzGWdzsy3y4w82zCoWzHwuzxvnS3RbP5ypR-X8AN3gU=
https://media.gettyimages.com/photos/the-coordinator-of-officine-laquila-roberto-di-vincenzo-attends-the-picture-id1145548157?k=6&m=1145548157&s=612x612&w=0&h=Itx-VsWQM6CzY7SMtdxGwTGc_XZJ9QqRcbSaSqnzL14=
https://media.gettyimages.com/photos/general-view-of-duomo-square-in-the-historic-center-on-may-22-2019-in-picture-id1145549018?k=6&m=1145549018&s=612x612&w=0&h=IeY-jxG41WjsVvePeMf8w5vEqD9UQGBfoPPbBZLAxEA=
https://media.gettyimages.com/photos/sole-director-of-construction-iannini-davide-iannini-inside-the-site-picture-id1145549082?k=6&m=1145549082&s=612x612&w=0&h=iAyxoou8oP8PS0BwWL6drMS-mobg5wOU0MmhP2f-lOA=
https://media.gettyimages.com/photos/sole-director-of-construction-iannini-davide-iannini-inside-the-site-picture-id1145549083?k=6&m=1145549083&s=612x612&w=0&h=VTzuiLvS318hygmossY-DOFG9mIWbcQghxkLQ_AX1tQ=
https://media.gettyimages.com/photos/the-construction-site-of-the-complex-of-santemidio-in-piazza-duomo-picture-id1145549085?k=6&m=1145549085&s=612x612&w=0&h=Q5lhw0vruxQTff850OhIdJJT8tidV1KADH0oUwXS4xs=
https://media.gettyimages.com/photos/view-of-castelluccio-di-norcia-in-front-of-a-big-snowed-mountaind-and-picture-id1147815167?k=6&m=1147815167&s=612x612&w=0&h=0eMg5Bfck_DMCSIi9Jo0zf2oB-kPXBY-u_cFAlCl1Q8=
https://media.gettyimages.com/photos/view-of-castelluccio-di-norcia-in-front-of-a-big-snowed-mountaind-and-picture-id1147815244?k=6&m=1147815244&s=612x612&w=0&h=efg7VIfgIgnDUBIFlfdTIk2hTwiGMtOpM6Qz8xB2o-Y=
https://media.gettyimages.com/photos/aquila-overview-picture-id1159289074?k=6&m=1159289074&s=612x612&w=0&h=eH0wPrRTG6WCJ4CutQon4r0RG979mbCFCoxIbb_vE28=
https://media.gettyimages.com/photos/phographer-takes-photo-of-milky-way-behind-house-destroyed-by-picture-id1161014613?k=6&m=1161014613&s=612x612&w=0&h=8iY9EIO-0t-yJ5X7H_XapPXazGwFr1MmzzI9Gg4axkA=
https://media.gettyimages.com/photos/star-trail-over-abandoned-house-in-castelluccio-di-norcia-picture-id1161014786?k=6&m=1161014786&s=612x612&w=0&h=LWaP-51UhdQ-i7dxT_HLDclJlhX9bt1v505t-psgZEo=
https://media.gettyimages.com/photos/piazza-duomo-of-laquila-picture-id1162822214?k=6&m=1162822214&s=612x612&w=0&h=4a7sQv5zJRoy8UgkPu97tAh3h1_HzakoRvZpy13lgbw=
https://media.gettyimages.com/photos/piazza-duomo-of-laquila-panorama-picture-id1162822260?k=6&m=1162822260&s=612x612&w=0&h=O71HAIg0EiQfeOwY2RHueABDsjPVv4q9IpT15tM0Xmw=
https://media.gettyimages.com/photos/after-the-violent-belice-earthquake-two-evacuees-at-the-palermo-a-picture-id1166610580?k=6&m=1166610580&s=612x612&w=0&h=1G29qAtNn-ukpSGZhiPcCR4hXiEEoTAd3qerA-9EnHw=
https://media.gettyimages.com/photos/after-the-violent-belice-earthquake-the-evacuees-at-the-palermo-a-picture-id1166611603?k=6&m=1166611603&s=612x612&w=0&h=MDK1p525FVrnVAkYTi3ibO1QzR9hJ4FUQ48GrNgGyE0=
https://media.gettyimages.com/photos/some-donkeys-pasturing-afther-the-violent-belice-earthquake-january-picture-id1166611894?k=6&m=1166611894&s=612x612&w=0&h=lIrT45TcZOsviIcb_z7TJIPgXZVRNYm_8zLlthz6-OI=
https://media.gettyimages.com/photos/after-the-violent-belice-earthquake-the-evacuees-at-the-palermo-a-picture-id1166614821?k=6&m=1166614821&s=612x612&w=0&h=9b3M22dPb6cNxC9sfiStvc_QJMbFkbGSIUe7iZ-3EkM=
https://media.gettyimages.com/photos/aerial-view-of-town-by-mountain-against-sky-picture-id1178140442?k=6&m=1178140442&s=612x612&w=0&h=iBGQu1kbywigb4GFoGy2nu7dMiURlWV3bbBgt8aSag8=
https://media.gettyimages.com/photos/castelluccio-piano-grande-norcia-monti-sibillini-national-park-by-picture-id1183099532?k=6&m=1183099532&s=612x612&w=0&h=vUMF0xUuusAuKSQOw7kT4l18JyPjXUtWqcNlDkMESnI=
https://media.gettyimages.com/photos/castelluccio-piano-grande-norcia-monti-sibillini-national-park-by-picture-id1183099535?k=6&m=1183099535&s=612x612&w=0&h=RStDcWsc890VX1fOLsjiGFn3pPos3YPhLBSJcYHwQBI=
https://media.gettyimages.com/photos/des-prtres-constatent-les-dgats-aprs-un-tremblement-de-terre-dans-la-picture-id1188643051?k=6&m=1188643051&s=612x612&w=0&h=bH_j47wHp_yC5W7fSZf1IxhX-Wrv7aEYxkvFO2laR_0=
https://media.gettyimages.com/photos/building-in-tolentino-damaged-after-the-october-2016-earthquake-picture-id1188704540?k=6&m=1188704540&s=612x612&w=0&h=eYx5ootdgLSxDt1-PiGUwbpZuO89-qiMf4DxBW6OqH0=
https://media.gettyimages.com/photos/photo-taken-07-may-1976-in-the-village-of-buia-of-a-church-destroyed-picture-id1189651607?k=6&m=1189651607&s=612x612&w=0&h=Q4QaLapuBoLBgkmWVHPoZ-HVzSP1Wpy7IQHyGwOBQU0=
https://media.gettyimages.com/photos/photo-taken-17-may-1976-of-a-nun-showing-a-church-destroyed-by-the-picture-id1189651612?k=6&m=1189651612&s=612x612&w=0&h=maUdwT87FZHv1ntyoInjhsD-OSJOmxrO8YVklEgPR5s=
https://media.gettyimages.com/photos/italy-pompeii-quadriporticus-of-the-theatres-or-gladiators-barracks-picture-id1198403246?k=6&m=1198403246&s=612x612&w=0&h=Ua0BOMxNlcs-MCLhbt5xBlLVqBeGpEdvwDkSSWELyHc=
https://media.gettyimages.com/photos/italy-pompeii-quadriporticus-of-the-theatres-or-gladiators-barracks-picture-id1198403258?k=6&m=1198403258&s=612x612&w=0&h=Nm1Dfihdc_n8Vympovk5NwXFcv31RlhPc9wgUp7eMyk=
https://media.gettyimages.com/photos/church-of-immacolatella-at-pizzofalcone-naples-italy-picture-id1206030490?k=6&m=1206030490&s=612x612&w=0&h=3Is4u0x4y2Z-rpLK_7UqtxmBZqs_GrFHTNqGiBZp9XA=
https://media.gettyimages.com/photos/view-of-duomo-church-in-laquila-italy-on-april-6-2020-during-the-11th-picture-id1209293705?k=6&m=1209293705&s=612x612&w=0&h=736AkpM_Bfu0vlYRo3s3Aojdh5eoiKi4Xn4jfHjK4oE=
https://media.gettyimages.com/photos/view-of-an-empty-street-in-laquila-italy-on-april-6-2020-during-the-picture-id1209293709?k=6&m=1209293709&s=612x612&w=0&h=t-Kl2SCuPV3uoR6jSwW4wAfKosr51UNTrWU40lkGl7U=
https://media.gettyimages.com/photos/view-of-an-empty-street-in-laquila-italy-on-april-6-2020-during-the-picture-id1209293710?k=6&m=1209293710&s=612x612&w=0&h=hRo_fW_kKskzhGE8RYqA2xWqqrmsTytZSn6J6vQnJkY=
https://media.gettyimages.com/photos/view-of-an-empty-street-in-laquila-italy-on-april-6-2020-during-the-picture-id1209293713?k=6&m=1209293713&s=612x612&w=0&h=ejd9ZKgrLtZTrl6KOdqLWlKfH3vrbjyLKpdrzKMf6MI=
https://media.gettyimages.com/photos/view-of-church-of-santa-maria-del-suffraggio-in-laquila-italy-on-6-picture-id1209293714?k=6&m=1209293714&s=612x612&w=0&h=EczHOOuQUA3UmwOBlYlXz5m5ZsIFO9bB7EzR9fHYq5I=
https://media.gettyimages.com/photos/view-of-church-of-santa-maria-del-suffraggio-in-laquila-italy-on-6-picture-id1209293716?k=6&m=1209293716&s=612x612&w=0&h=gLjaOgpAg9lla0oJ56DFS2dDIcoSytzCQYUTWECO6xc=
https://media.gettyimages.com/photos/view-of-church-of-santa-maria-del-suffraggio-in-laquila-italy-on-6-picture-id1209293719?k=6&m=1209293719&s=612x612&w=0&h=9gvlNjLa4bvYgSjGB6srqRQnBTX7NMld8WTq7Sh15B4=
https://media.gettyimages.com/photos/view-of-church-of-santa-maria-del-suffraggio-in-laquila-italy-on-6-picture-id1209293720?k=6&m=1209293720&s=612x612&w=0&h=EFtyYci1SGS1kl-1VeOkZTgx-hz1ZzBSfio9dLuBEWA=
https://media.gettyimages.com/photos/view-of-an-empty-street-in-laquila-italy-on-april-6-2020-during-the-picture-id1209293721?k=6&m=1209293721&s=612x612&w=0&h=uKIyUmAkyTF8_y-zPNhvesvO5n6TDmL_F2HoLkaq8mo=
https://media.gettyimages.com/photos/view-of-church-of-santa-maria-del-suffraggio-in-laquila-italy-on-6-picture-id1209293723?k=6&m=1209293723&s=612x612&w=0&h=2KWKnQ3QMrZiG7LH-peD-UaG6GFIJq9NBJy9S8SfFNU=
https://media.gettyimages.com/photos/aquila-beams-blue-light-into-sky-to-mark-11th-anniversary-of-2009-picture-id1209293727?k=6&m=1209293727&s=612x612&w=0&h=LCesK7OFnFI_oViPncAGsYYp8lP1al_IoCl0sDJQfUY=
https://media.gettyimages.com/photos/firefighters-disinfect-the-torch-in-laquila-italy-on-april-6-2020-picture-id1209293728?k=6&m=1209293728&s=612x612&w=0&h=T9CPFIRFwaK8XJZ7JxxwvzuhuGeX64oE4yIrvBotNvQ=
https://media.gettyimages.com/photos/people-wearing-protective-face-masks-look-on-as-firefighters-control-picture-id1212626140?k=6&m=1212626140&s=612x612&w=0&h=wnQadh434udGS08YtYqYWD3bTYhmSLr7_-w0UyOfRW0=
https://media.gettyimages.com/photos/people-wearing-protective-face-masks-look-on-as-firefighters-control-picture-id1212626141?k=6&m=1212626141&s=612x612&w=0&h=6hUVBBrmWfjVW9g57VVKuffByzTmdIrf156gKmY13W0=
https://media.gettyimages.com/photos/people-wearing-protective-face-masks-look-on-as-firefighters-control-picture-id1212626143?k=6&m=1212626143&s=612x612&w=0&h=9Q9uWb6fmbs2TyCTHxmN3W35RxckbiAU2kN6IWq_vxU=
https://media.gettyimages.com/photos/firefighters-control-a-fire-at-a-building-on-tuscolana-street-on-may-picture-id1212626146?k=6&m=1212626146&s=612x612&w=0&h=153JayNfGpOyOjW4EuYJ33Oc-dMU7x0V05BxqzONhF8=
https://media.gettyimages.com/photos/firefighters-control-a-fire-at-a-building-on-tuscolana-street-on-may-picture-id1212626151?k=6&m=1212626151&s=612x612&w=0&h=klgMCsWlogHUQweZdkWs4BrF0vXBW1jcSk14R8L8tTE=
https://media.gettyimages.com/photos/firefighters-control-a-fire-at-a-building-on-tuscolana-street-on-may-picture-id1212626154?k=6&m=1212626154&s=612x612&w=0&h=2Dmqg1qnMpa0qRMcByGdOKczEEjosJ-DhLAPMGVu9no=
https://media.gettyimages.com/photos/firefighters-control-a-fire-at-a-building-on-tuscolana-street-on-may-picture-id1212626155?k=6&m=1212626155&s=612x612&w=0&h=b4-qDmtqNonEYfHZr0tDK87AB46tS6Vo2Qw_Yh6PZjw=
https://media.gettyimages.com/photos/firefighters-control-a-fire-at-a-building-on-tuscolana-street-on-may-picture-id1212626158?k=6&m=1212626158&s=612x612&w=0&h=U0kNsBcA4-6JhzbXYJX_HtdbIvzeMYqPCPfWRpf4xt4=
https://media.gettyimages.com/photos/firefighters-control-a-fire-at-a-building-on-tuscolana-street-on-may-picture-id1212626160?k=6&m=1212626160&s=612x612&w=0&h=ksDjEozZ76GiWQ3iH3G0bNOCy09ho_TUy5rIg4IwqIE=
https://media.gettyimages.com/photos/view-of-buildings-which-collapsed-with-the-powerful-earthquake-in-the-picture-id1227872086?k=6&m=1227872086&s=612x612&w=0&h=YhhHRHVTHqds7pAHIHx2UKWHclnVpSCOrZAE5gmdSgY=
https://media.gettyimages.com/photos/new-temporary-homes-and-villages-for-earthquake-victims-in-of-on-picture-id1227872098?k=6&m=1227872098&s=612x612&w=0&h=uONc-SzuybTWZQjMy5Um3gGOLktDHYDaldMlKup0xbg=
https://media.gettyimages.com/photos/new-temporary-homes-and-villages-for-earthquake-victims-in-of-on-picture-id1227872101?k=6&m=1227872101&s=612x612&w=0&h=PGo3WmEDgtI6K-WaldAVJmgTYfbNTkzft67ZlpIYtdw=
https://media.gettyimages.com/photos/antonio-fontanella-amatrices-municipality-mayor-in-his-office-in-on-picture-id1227872147?k=6&m=1227872147&s=612x612&w=0&h=cAB9eFcN8OFYTAL3Yj0wb6aTpXX9nITNzlV9MCAD-hw=
https://media.gettyimages.com/photos/road-and-respect-signs-at-the-entrance-in-red-zone-in-amatrice-on-31-picture-id1227872208?k=6&m=1227872208&s=612x612&w=0&h=QLt2Rwpz2NxKcC-zLeHIOlLyhCzphGUMUrTmFy8XcwQ=
https://media.gettyimages.com/photos/view-of-buildings-which-collapsed-with-the-powerful-earthquake-in-the-picture-id1227872292?k=6&m=1227872292&s=612x612&w=0&h=kqOiN_CkIta6qdo9Uvgj8o125mWf7aLSnmYMiKJlFis=
https://media.gettyimages.com/photos/view-of-buildings-which-collapsed-with-the-powerful-earthquake-in-the-picture-id1227872341?k=6&m=1227872341&s=612x612&w=0&h=wn6GmRiZf2RR65pPjDjUA60f2007WGgArjzg1RWl3Yc=
https://media.gettyimages.com/photos/view-of-buildings-which-collapsed-with-the-powerful-earthquake-in-the-picture-id1227872367?k=6&m=1227872367&s=612x612&w=0&h=ekbxINIVs-3JgdPL8049jWGVQne_lCXkh4v57gVnJCY=
https://media.gettyimages.com/photos/view-of-buildings-which-collapsed-with-the-powerful-earthquake-in-the-picture-id1227872396?k=6&m=1227872396&s=612x612&w=0&h=bzcmxKQPKU0uS2mVIYI1X5AN30kchHRSALEx8K9Fv00=
https://media.gettyimages.com/photos/new-temporary-homes-and-villages-for-earthquake-victims-in-of-on-picture-id1227872398?k=6&m=1227872398&s=612x612&w=0&h=1pRJFesyQ7NxEhvNREdhGIiPx9PrFaKsg9glj-cipD0=
https://media.gettyimages.com/photos/antonio-fontanella-amatrices-municipality-mayor-in-his-office-in-on-picture-id1227872532?k=6&m=1227872532&s=612x612&w=0&h=LT4EjCrQlKFYZmWleptzS_ErwVfK4la8tmrsw6SEqBg=
https://media.gettyimages.com/photos/view-of-buildings-which-collapsed-with-the-powerful-earthquake-in-the-picture-id1227872533?k=6&m=1227872533&s=612x612&w=0&h=X3kt9bX3nbflB-gj31Qz4JF3csGGBVz-NAtxN3gijAI=
https://media.gettyimages.com/photos/banner-with-protests-in-the-municipality-of-arquata-del-tronto-italy-picture-id1227880845?k=6&m=1227880845&s=612x612&w=0&h=kWlrdJtHMmZxxpSmBDRL3Iw_cK8o7JAdovh1U2bu3A8=
https://media.gettyimages.com/photos/new-temporary-homes-and-villages-for-earthquake-victims-in-of-del-picture-id1227880910?k=6&m=1227880910&s=612x612&w=0&h=JkrOMm-aplDVXAfyQRAxBwXr4kbDVBiu_CTRa4hlOAw=
https://media.gettyimages.com/photos/new-temporary-homes-and-villages-for-earthquake-victims-in-of-del-picture-id1227880984?k=6&m=1227880984&s=612x612&w=0&h=FWR7ISFIeyvEvvKI0eif6ttLC-YnrgEmRsKpZqhc848=
https://media.gettyimages.com/photos/new-temporary-church-and-villages-for-earthquake-victims-in-of-on-picture-id1227882137?k=6&m=1227882137&s=612x612&w=0&h=hEAU6HIPq8V0MaYaN5OMx0TwYhnoHyoC4yCJpFZokYg=
https://media.gettyimages.com/photos/new-temporary-houses-and-villages-for-earthquake-victims-in-of-on-picture-id1227882450?k=6&m=1227882450&s=612x612&w=0&h=ANcJNjG_t6w0QxwwV60ftjTOXMyLZ1-PaTi5CfmeFyY=
https://media.gettyimages.com/photos/new-temporary-houses-and-villages-for-earthquake-victims-in-of-on-picture-id1227882512?k=6&m=1227882512&s=612x612&w=0&h=8AeXYXZ88APIk43uB5rfbtj_DOVR1HjCnRw6ONgqrzA=
https://media.gettyimages.com/photos/victims-react-among-the-rubble-of-a-house-after-a-strong-earthquake-picture-id1228105756?k=6&m=1228105756&s=612x612&w=0&h=UdsAdL5gQ8o_FRlGV2SvUotFNRYV12xVVRzBn37SJuY=
https://media.gettyimages.com/photos/il-borgo-di-castelluccio-di-norcia-danneggiato-dal-terremoto-del-2016-picture-id1266019073?k=6&m=1266019073&s=612x612&w=0&h=Zfte31Ey8DU9s3GKroH1SfwOH-k-3ARIH60ttwa5hPk=
https://media.gettyimages.com/photos/il-borgo-di-castelluccio-di-norcia-danneggiato-dal-terremoto-del-2016-picture-id1266019095?k=6&m=1266019095&s=612x612&w=0&h=j9nL0YnbDxEn_2KTNirAdce-BTiukVYa5WqE4N2gbek=
https://media.gettyimages.com/photos/il-borgo-di-castelluccio-di-norcia-danneggiato-dal-terremoto-del-2016-picture-id1266019476?k=6&m=1266019476&s=612x612&w=0&h=qR1lPORZUL6feIAAs5r47Vm1c2RDWLTgAmNfF0VTyAE=
https://media.gettyimages.com/photos/dog-sleeps-at-duomo-square-with-the-cathedral-at-background-left-on-picture-id142367576?k=6&m=142367576&s=612x612&w=0&h=HQzkodH3JDraeJYN8FKam1W1Cy0jZ0AqqTWNN7L_Vt0=
https://media.gettyimages.com/photos/local-people-wait-in-a-temprorary-emergency-camp-after-an-earthquake-picture-id145414011?k=6&m=145414011&s=612x612&w=0&h=9riNkEW7oETDDq4-cCdUt8gyaDbBi_zRBllnUqqyhrE=
https://media.gettyimages.com/photos/chilkd-runs-in-a-temprorary-emergency-camp-after-an-earthquake-on-may-picture-id145414017?k=6&m=145414017&s=612x612&w=0&h=FwcVGuBaZ86VlJ5yERO0dnZea8ub3HrAFpyXsEbWWps=
https://media.gettyimages.com/photos/the-ornate-baroque-facade-of-the-il-duomo-cathedral-and-the-curious-picture-id148838610?k=6&m=148838610&s=612x612&w=0&h=YOlFalZzCQ3TuDJ6gCHcYuwWVKD52fx1Ry7dVDnYras=
https://media.gettyimages.com/photos/this-picture-shows-buildings-damaged-during-the-2009-earthquake-on-picture-id154565107?k=6&m=154565107&s=612x612&w=0&h=agdvLyBr33iCMbxfLL3YchCQ5KOAEcUZdZ_LgSGXOE8=
https://media.gettyimages.com/photos/this-picture-shows-buildings-damaged-during-the-2009-earthquake-on-picture-id154565122?k=6&m=154565122&s=612x612&w=0&h=z8srKa-t6qembCV7wEVL825_nnLTv5UV8c1FPuXpML0=
https://media.gettyimages.com/photos/man-walks-pas-damaged-buildings-on-october-22-2012-in-laquila-six-picture-id154565478?k=6&m=154565478&s=612x612&w=0&h=OAw8nt1nVEG07ToUWd3a9zTO5IRqmyPJTw0qX4YjB8g=
https://media.gettyimages.com/photos/this-picture-shows-damaged-buildings-on-october-22-2012-in-laquila-picture-id154565534?k=6&m=154565534&s=612x612&w=0&h=bfQsbVvDhcP_jWo8gfvp3d-zsfe5MkRFesrWiGElNmI=
https://media.gettyimages.com/photos/the-earthquake-of-magnitude-60-at-336-hit-the-province-of-rieti-the-picture-id595017676?k=6&m=595017676&s=612x612&w=0&h=Hxii-4pc78PeKaIIF1acd0Wj461dxceZbYcqaiQ-7M0=
https://media.gettyimages.com/photos/magnitude-earthquake-in-italy-between-lazio-and-marche-regions-which-picture-id595017824?k=6&m=595017824&s=612x612&w=0&h=3SRt9phQa1j-T54g8SRq3Dr8Vu11JVZHwyn-JczR4NU=
https://media.gettyimages.com/photos/magnitude-earthquake-devastated-central-italy-several-dead-and-and-picture-id595017940?k=6&m=595017940&s=612x612&w=0&h=J4hcyR5W0r-wT9IhaK0IYio9ugLeRc5ZkasYdinzKHc=
https://media.gettyimages.com/photos/magnitude-earthquake-devastated-central-italy-several-dead-and-and-picture-id595017950?k=6&m=595017950&s=612x612&w=0&h=3xaE31l2X8kcDr_P6Az1r8ufnKhFjQ6K1zXP0bIrLrA=
https://media.gettyimages.com/photos/two-woman-survived-to-earthquake-sits-with-blankets-on-august-24-2016-picture-id595020142?k=6&m=595020142&s=612x612&w=0&h=XfFEDKBQ9b1KU5FeDzjrGPds0wgNFboewJtL8vOuC2k=
https://media.gettyimages.com/photos/woman-hold-a-child-in-a-camp-after-the-earthquake-on-august-24-2016-picture-id595020174?k=6&m=595020174&s=612x612&w=0&h=lxBERNN3uX3mAFSpK9qpHvKpkWsOoOKq2ZOqRybf0Fo=
https://media.gettyimages.com/photos/survivors-of-earthquake-in-a-makeshift-camp-after-a-strong-earthquake-picture-id595020988?k=6&m=595020988&s=612x612&w=0&h=X8dWGk7MtLW8Hm0nxT95AeRihj3jL07pwdt-_F4WlyY=
https://media.gettyimages.com/photos/an-helicopter-fly-over-amatrice-after-a-strong-earthquake-hit-on-24-picture-id595020990?k=6&m=595020990&s=612x612&w=0&h=NzJzLUnccE7DDoyNuYItcOtljEtcV_8IOmxFXsnFzlQ=
https://media.gettyimages.com/photos/dogs-of-rescuers-team-in-amatrice-on-august-24-2016-a-powerful-picture-id595022466?k=6&m=595022466&s=612x612&w=0&h=6skqJ66aT_7jGRj9yL5G0okDsvYOmEth0cUtp2ZZxOQ=
https://media.gettyimages.com/photos/woman-injured-after-a-strong-earthquake-hit-amatrice-on-august-24-a-picture-id595022474?k=6&m=595022474&s=612x612&w=0&h=fztc9cRhJczU4nTUp0myJgRepiEoe04LPAc9LPqe3sY=
https://media.gettyimages.com/photos/woman-cries-after-a-strong-earthquake-hit-amatrice-on-august-24-2016-picture-id595022486?k=6&m=595022486&s=612x612&w=0&h=8DHojHSLi4llwJrF2Rvi6gXo1ztsRc1VgHj8LUQCSP8=
https://media.gettyimages.com/photos/rescuers-team-carries-a-man-who-died-in-damaged-buildings-after-a-picture-id595022488?k=6&m=595022488&s=612x612&w=0&h=Wnru0iKSkkGEKV61G_hRKvmb0He8COP_oSgXS3F-b14=
https://media.gettyimages.com/photos/people-crie-after-a-strong-earthquake-hit-amatrice-on-august-24-2016-picture-id595022492?k=6&m=595022492&s=612x612&w=0&h=MAwhPBl2vKf5kMRiufnjLWqrthF_c9jHEYlG9T7KAd4=
https://media.gettyimages.com/photos/damaged-monument-after-a-strong-earthquake-hit-amatrice-on-august-24-picture-id595022498?k=6&m=595022498&s=612x612&w=0&h=T7lAq_mx3GmlnN59GV8cLVCKPdSODvi3S4H4c0tVfK4=
https://media.gettyimages.com/photos/people-stand-in-a-makeshift-camp-after-a-strong-earthquake-hit-on-picture-id595022514?k=6&m=595022514&s=612x612&w=0&h=DjgWe7SZhNKzfva_BDQ5fsXU6Ltcoeh8KlDUuj4Fr7s=
https://media.gettyimages.com/photos/people-stand-in-a-makeshift-camp-after-a-strong-earthquake-hit-on-picture-id595022518?k=6&m=595022518&s=612x612&w=0&h=0bOMc9EwMk3XK3SITH0009WmFyibnMxpUMDJzK_7fAs=
https://media.gettyimages.com/photos/partial-view-of-the-damaged-central-italian-village-of-amatrice-taken-picture-id595028768?k=6&m=595028768&s=612x612&w=0&h=L0V4x0Tznt259NsP5-NPMslthD-XUgghRaRgdBtImSQ=
https://media.gettyimages.com/photos/general-view-of-the-damaged-central-italian-village-of-amatrice-taken-picture-id595030182?k=6&m=595030182&s=612x612&w=0&h=I4ZizAI-ww7fjS39oVJXt_EPhMil6NogeRFhftY4gPU=
https://media.gettyimages.com/photos/firefighter-cleans-his-boots-full-of-rubble-at-amatrice-on-august-25-picture-id595210250?k=6&m=595210250&s=612x612&w=0&h=3ysQgiGuGHcQkjOTNUrd2GgJpOPjO-xahqQES2EfcgQ=
https://media.gettyimages.com/photos/the-interior-of-a-damaged-house-is-seen-on-august-25-2016-in-pescara-picture-id595214078?k=6&m=595214078&s=612x612&w=0&h=RyqzaqEPHZpgUtUilZTbZZyqHGVwFS2dQhYmzYuE0oE=
https://media.gettyimages.com/photos/general-view-of-a-damaged-building-on-august-25-2016-in-arquata-del-picture-id595215366?k=6&m=595215366&s=612x612&w=0&h=WAIiPPyAS39eKnthbTw2mk0qTW7BHvXuFeOpfyhfyPA=
https://media.gettyimages.com/photos/view-of-damage-to-infrastructure-and-property-in-pescara-del-tronto-picture-id595227536?k=6&m=595227536&s=612x612&w=0&h=I5KyaSxSv_mwfoDhCVQAGRFEudh1tcf7yOkSf6L7J-0=
https://media.gettyimages.com/photos/tent-camp-after-a-strong-earthquake-hit-accumoli-on-august-25-2016-a-picture-id595228708?k=6&m=595228708&s=612x612&w=0&h=dwzzgETEhi59vzyhx9TgMmkcO4O8vADfkQHpll7SgmY=
https://media.gettyimages.com/photos/man-walks-in-a-camp-near-a-tent-camp-after-a-strong-earthquake-hit-picture-id595228710?k=6&m=595228710&s=612x612&w=0&h=xEOgCYFO8Mla67ldAoAecH496LE8CwOheklvNiSu84c=
https://media.gettyimages.com/photos/man-walks-in-a-tent-camp-after-a-strong-earthquake-hit-accumoli-on-picture-id595228722?k=6&m=595228722&s=612x612&w=0&h=KHQPINIhiSRGZYV3aSCZrCEaY99juZCELQyDiGWpF6w=
https://media.gettyimages.com/photos/the-view-of-a-tent-in-a-tent-camp-in-accumoli-on-august-25-2016-a-picture-id595228734?k=6&m=595228734&s=612x612&w=0&h=nrH69yfZu8ZBeYIwFO-5hoPjQghOPo0LG18CCnCcMXI=
https://media.gettyimages.com/photos/the-view-of-a-tent-in-a-tent-camp-in-accumoli-on-august-25-2016-a-picture-id595228736?k=6&m=595228736&s=612x612&w=0&h=sc7mYcDLOdQn_o_DJL5IYCVCudfYFxJilOO5sppUyyk=
https://media.gettyimages.com/photos/tent-camp-in-accumoli-on-august-25-2016-a-powerful-predawn-earthquake-picture-id595228746?k=6&m=595228746&s=612x612&w=0&h=jaOK2oY_-FUKFQ9Flj9-YmVLVHZFuDa5-Ww8sczAF3I=
https://media.gettyimages.com/photos/woman-sits-in-a-tent-camp-after-a-strong-earthquake-hit-accumoli-on-picture-id595228748?k=6&m=595228748&s=612x612&w=0&h=5-_Q06xEvEB4WCCAs9dAKnBs8XeKaAbfV-LAoyvw9b8=
https://media.gettyimages.com/photos/tent-camp-after-a-strong-earthquake-hit-accumoli-on-august-25-2016-a-picture-id595228756?k=6&m=595228756&s=612x612&w=0&h=UUmX__UosY1l0kQsAHEEcV1VXEycDr8aAgeA_D3loaM=
https://media.gettyimages.com/photos/volunteers-works-at-tent-camp-after-a-strong-earthquake-hit-accumoli-picture-id595228766?k=6&m=595228766&s=612x612&w=0&h=bXZY66yKcJYIyWR0l_729bRqOubu1VrXaFPK-wwteUM=
https://media.gettyimages.com/photos/man-in-a-tent-camp-after-a-strong-earthquake-hit-accumoli-on-august-picture-id595228768?k=6&m=595228768&s=612x612&w=0&h=fzLyNRL9z0sE6uIF2aStB-o78TPhxcLqwlLxk-ONxd0=
https://media.gettyimages.com/photos/man-in-a-tent-camp-after-a-strong-earthquake-hit-accumoli-on-august-picture-id595228776?k=6&m=595228776&s=612x612&w=0&h=YO9nTgl99QX7rV-jdjLGrsSRDjdo94PKTH7SahVmAo8=
https://media.gettyimages.com/photos/people-sit-in-a-tent-camp-after-a-strong-earthquake-hit-accumoli-on-picture-id595228778?k=6&m=595228778&s=612x612&w=0&h=ttmAsWr9f2kAybudpVDrnxiVtrKsv_Qz8FBB08Niok0=
https://media.gettyimages.com/photos/people-in-accumoli-after-a-strong-earthquake-hit-accumoli-on-august-picture-id595228872?k=6&m=595228872&s=612x612&w=0&h=fr-PP2SKfGgonlTnY1630FYNTa2P8wBEz8VqngNrNwY=
https://media.gettyimages.com/photos/tent-in-accumoli-after-a-strong-earthquake-hit-accumoli-on-august-25-picture-id595228888?k=6&m=595228888&s=612x612&w=0&h=E23Eqj1VL_UF1Pe4x0IS35SDYMEGTILlT5KWNZmeNss=
https://media.gettyimages.com/photos/view-of-a-tent-in-accumoli-on-august-25-2016-a-powerful-predawn-picture-id595228926?k=6&m=595228926&s=612x612&w=0&h=fuXX0t7kCmMyXiV9VfMCforzrUdffDs5CN1rcSz0g3k=
https://media.gettyimages.com/photos/man-looks-damaged-buildings-after-a-strong-earthquake-hit-pescara-del-picture-id595229098?k=6&m=595229098&s=612x612&w=0&h=24Kk54Q1sIxhLs9erY_a6QaFo8hXr-Bw_LbFn04utME=
https://media.gettyimages.com/photos/members-of-the-rescue-team-looks-for-survivors-in-the-destroyed-in-picture-id595417642?k=6&m=595417642&s=612x612&w=0&h=fgRq5xFCAb_7KvykHr-kzRJAyNVxSCxI6MVCHUvdKwM=
https://media.gettyimages.com/photos/members-of-the-rescue-team-looks-for-survivors-in-the-destroyed-in-picture-id595417732?k=6&m=595417732&s=612x612&w=0&h=uAwB9rFdsidoCJk1ojvoQSpE-ipCDD0EdIIM7iSjdG0=
https://media.gettyimages.com/photos/members-of-the-rescue-team-looks-for-survivors-in-the-destroyed-in-picture-id595417896?k=6&m=595417896&s=612x612&w=0&h=4IaNBk9r6R2HAgFsdJoTBnJIQ-e2WBxF7lOdpshss90=
https://media.gettyimages.com/photos/italian-flag-at-half-mast-during-126th-council-of-ministers-at-chigi-picture-id595419270?k=6&m=595419270&s=612x612&w=0&h=w5TG0CFIdCnenoA4gYJi8TQK3XbwQEnDZhlGKwEGFvo=
https://media.gettyimages.com/photos/italian-flag-at-half-mast-during-126th-council-of-ministers-at-chigi-picture-id595419284?k=6&m=595419284&s=612x612&w=0&h=QNX3wUiU6ZRAagzpx4_cxG2Z-H_bi_BS8jpYbjtIoD0=
https://media.gettyimages.com/photos/italys-prime-minister-matteo-renzi-during-126th-council-of-ministers-picture-id595419286?k=6&m=595419286&s=612x612&w=0&h=83l50D0UOWOPP6psS-m-6v-1z7X8rc-bKSwjk_nFVJE=
https://media.gettyimages.com/photos/minister-of-infrastructure-and-transport-graziano-delrio-during-126th-picture-id595419298?k=6&m=595419298&s=612x612&w=0&h=v_E1UvikWnumL9P7TVgClIk_O-pyffvYEhBpKNw-bQE=
https://media.gettyimages.com/photos/italys-prime-minister-matteo-renzi-during-126th-council-of-ministers-picture-id595419300?k=6&m=595419300&s=612x612&w=0&h=zWALp5wibdbR5JsIkkRcfignWXJoGl0lb98sEcvVicQ=
https://media.gettyimages.com/photos/italys-prime-minister-matteo-renzi-during-126th-council-of-ministers-picture-id595419308?k=6&m=595419308&s=612x612&w=0&h=Sxbb1nbBo_EDt8APjBn0AsMvzTUgilvxc3kcINBbneQ=
https://media.gettyimages.com/photos/public-administration-and-simplification-minister-marianna-madia-and-picture-id595419314?k=6&m=595419314&s=612x612&w=0&h=EIY-7kVr5Jsqs71CV0E3FlLI_f5Mi4efjSdh6-KgZto=
https://media.gettyimages.com/photos/public-administration-and-simplification-minister-marianna-madia-picture-id595419320?k=6&m=595419320&s=612x612&w=0&h=AMdi2ucKFFG1d_wYeLXYwZMo8bGrHXlUYjXgUmMuJIk=
https://media.gettyimages.com/photos/minister-of-infrastructure-and-transpor-graziano-delrio-italys-prime-picture-id595419332?k=6&m=595419332&s=612x612&w=0&h=Y4b2tQ1SymhSJbbVl9nC6c41EVpZl76xV0hXOLIZsOc=
https://media.gettyimages.com/photos/matteo-renzi-during-126th-council-of-ministers-for-earthquake-in-at-picture-id595419334?k=6&m=595419334&s=612x612&w=0&h=p9pSuz-ziy2lCgXaTRhNJK07fVXgNYR_raxyklWYEC8=
https://media.gettyimages.com/photos/matteo-renzi-during-126th-council-of-ministers-for-earthquake-in-at-picture-id595419338?k=6&m=595419338&s=612x612&w=0&h=E4zG20xKaJglafxR866e-n2znuY7_F2nH7nTAVp12w8=
https://media.gettyimages.com/photos/technician-prepares-the-drone-of-civil-protection-for-photographic-picture-id595693894?k=6&m=595693894&s=612x612&w=0&h=QYYVh4rrBfnZjaNTnYrYZm7rvA4JzMrFg-9ieohpbCg=
https://media.gettyimages.com/photos/the-drone-of-the-civil-protection-flying-over-the-center-of-norcia-picture-id595693898?k=6&m=595693898&s=612x612&w=0&h=THeRxWMhZVAvGcxdZDPkoAda2m5yvT-rZQC0B-PCL8M=
https://media.gettyimages.com/photos/emergency-workers-search-the-rubble-of-a-building-that-was-destroyed-picture-id595694560?k=6&m=595694560&s=612x612&w=0&h=CX_kzLNGsJKEIUQZeAw-3eqr1Nd9MN7hx597OoehkSw=
https://media.gettyimages.com/photos/displaced-woman-after-their-first-open-air-night-in-a-center-set-up-picture-id595696244?k=6&m=595696244&s=612x612&w=0&h=oLwbry9ni7jCNdgpCuKJ6d6M-U8NI1GMrHGkeD6ujEM=
https://media.gettyimages.com/photos/displaced-man-after-their-first-open-air-night-in-a-center-set-up-in-picture-id595696250?k=6&m=595696250&s=612x612&w=0&h=fhmFqzPJpv8WPCbY0jTWnUrkCBl6rWAmdp9B8my5L8s=
https://media.gettyimages.com/photos/crane-among-rubble-of-collapsed-buildings-in-the-village-of-amatrice-picture-id595696266?k=6&m=595696266&s=612x612&w=0&h=lI44HENLxdTrWMjXmMi_2569sNUnjb3VeTnSXTCuhnk=
https://media.gettyimages.com/photos/emergency-service-personnel-and-policemen-stand-near-the-damaged-bell-picture-id595698566?k=6&m=595698566&s=612x612&w=0&h=u5P8tt_GYZDZaueY8f2pCrAgmkGQKQmFY24FOfZGWk8=
https://media.gettyimages.com/photos/an-emergency-service-personnal-walks-with-his-rescue-dog-next-to-in-picture-id595699646?k=6&m=595699646&s=612x612&w=0&h=95jkVcI2uVbDidYnlb0l1gInbWs_0GgH6HkVkgUL9W4=
https://media.gettyimages.com/photos/person-takes-water-at-a-fountain-in-a-tent-camp-in-the-damaged-of-picture-id595700646?k=6&m=595700646&s=612x612&w=0&h=0xUntnKVAjj4XoLjjRLJoKl12dfy0-AsJEYFBUhB9I8=
https://media.gettyimages.com/photos/french-members-of-the-ngo-birta-stand-next-to-a-firefighter-in-the-picture-id595706284?k=6&m=595706284&s=612x612&w=0&h=Jt5ZQiDgKRm5nYJlUjyFGPlMI05vhGvLLYfyW762B6k=
https://media.gettyimages.com/photos/french-members-of-the-ngo-birta-stand-next-to-a-firefighter-in-the-picture-id595706402?k=6&m=595706402&s=612x612&w=0&h=9f3c9DGmpZoTPRiYt5kkXtDPe8fjyd81wbqErN8gA_4=
https://media.gettyimages.com/photos/french-members-of-the-ngo-birta-stand-next-to-a-firefighter-in-the-picture-id595706492?k=6&m=595706492&s=612x612&w=0&h=I9YciUlsDnnDi3gKGacRPDXVAR7vpRgX5KB_9tQNplE=
https://media.gettyimages.com/photos/firefighters-inspect-a-damaged-building-from-the-elevated-platform-of-picture-id595707368?k=6&m=595707368&s=612x612&w=0&h=gb0_gN8-a7xLb2-DmzgGkuALD01e9jI01wbGm7yyB50=
https://media.gettyimages.com/photos/french-members-of-the-ngo-birta-walk-in-the-damaged-central-italian-picture-id595707530?k=6&m=595707530&s=612x612&w=0&h=asLWvpUqE5gQJg32XwgffW-EFVTk68aW9Mf5xTMVcrQ=
https://media.gettyimages.com/photos/fire-fighters-and-military-accompany-citizen-to-retrieve-personal-picture-id595913584?k=6&m=595913584&s=612x612&w=0&h=dTfxf3lnIeXLiNIIMsgvq528Fdp9XivoeZ8243Ay6Ms=
https://media.gettyimages.com/photos/the-damaged-santagostino-church-is-pictured-in-the-central-italian-picture-id595917038?k=6&m=595917038&s=612x612&w=0&h=D8KAkcx1n4M3-SzCrT4y-3uXVA5-W6iWumNlEv30f_M=
https://media.gettyimages.com/photos/the-damaged-santagostino-church-is-pictured-as-firefighters-and-picture-id595917166?k=6&m=595917166&s=612x612&w=0&h=hpjbqI6UVXWms5ZBny7C-PMa_tjbLWQ66Dd2OrQ_taQ=
https://media.gettyimages.com/photos/member-of-the-emergency-services-carries-a-painting-in-a-cherry-as-picture-id595925602?k=6&m=595925602&s=612x612&w=0&h=gltOoNe-0x9TpBEKvMI6-YENvyMM49ivo7vLrLgzoE0=
https://media.gettyimages.com/photos/member-of-the-emergency-services-carries-a-painting-in-a-cherry-as-picture-id595925614?k=6&m=595925614&s=612x612&w=0&h=pFEO0VWLnXXOnxWkBnljexQVnaAcm1I6eD3MH3nXIgk=
https://media.gettyimages.com/photos/magnitude-earthquake-in-italy-between-lazio-and-marche-regions-which-picture-id595926018?k=6&m=595926018&s=612x612&w=0&h=vznzW5OYRcgZQkZJdK5yES3M8-cTFlkwEe1ZcYfgqY8=
https://media.gettyimages.com/photos/magnitude-earthquake-in-italy-between-lazio-and-marche-regions-which-picture-id595926030?k=6&m=595926030&s=612x612&w=0&h=YWWUos6O9e3xXAX0CpwHrIlYVOWRjJ9e4yhEjIsDZwk=
https://media.gettyimages.com/photos/muezzin-el-mouloudi-thailil-and-imam-mohamed-thailil-from-rieti-picture-id595928764?k=6&m=595928764&s=612x612&w=0&h=zB2fENVk6gAbCi4FGPY01dQ-82Kvkph1fmPUdIDMkYE=
https://media.gettyimages.com/photos/tents-seen-in-a-camp-for-people-displaced-by-wednesdays-earthquake-on-picture-id596018458?k=6&m=596018458&s=612x612&w=0&h=voD4CHeM1p_SzSGFTiX3mlNG7RIi8Wz_U0rgvHoHCwg=
https://media.gettyimages.com/photos/tent-camp-in-amatrice-italy-italy-has-declared-a-state-of-emergency-picture-id596021248?k=6&m=596021248&s=612x612&w=0&h=ducqDXgZrG6A3d_Zk7Dj599EOUby4bv_3ko09lygvBU=
https://media.gettyimages.com/photos/rescuers-workers-in-amatrice-italy-italy-has-declared-a-state-of-in-picture-id596021254?k=6&m=596021254&s=612x612&w=0&h=OEFe1GposjJjePOP4PDSt2Vwvy0G7meuyHS-a5k2zLk=
https://media.gettyimages.com/photos/rescuers-with-rescue-dog-used-to-find-people-under-the-rubble-in-picture-id596021268?k=6&m=596021268&s=612x612&w=0&h=r65tOHoAdCrAS_lTu_XQDglO5zK-Jkx-U0yQKSkOT0Q=
https://media.gettyimages.com/photos/structures-destroyed-by-the-force-of-the-earthquake-in-accumoli-italy-picture-id596021318?k=6&m=596021318&s=612x612&w=0&h=QhkLi8x3nRT3BeHkypniyHdoIe8qdb4n22FTe-jn9wM=
https://media.gettyimages.com/photos/general-view-of-illica-italy-italy-has-declared-a-state-of-emergency-picture-id596021324?k=6&m=596021324&s=612x612&w=0&h=8UIomTpXiG1_TzUXU1bii_Uo83vEgH1ZzSCbTUPEuz4=
https://media.gettyimages.com/photos/the-coffins-in-ascoli-piceno-during-the-funeral-wake-on-august-26-in-picture-id596021540?k=6&m=596021540&s=612x612&w=0&h=3KNCKgIXwjYL-d3-_Xl7I37RsbTKS-T-rsjszUVX880=
https://media.gettyimages.com/photos/the-coffins-in-ascoli-piceno-during-the-funeral-wake-on-august-26-in-picture-id596021548?k=6&m=596021548&s=612x612&w=0&h=oAM-CifnquSbOm5sZQh_33jcyYWHB_irIqswt2mNaC4=
https://media.gettyimages.com/photos/the-coffins-in-ascoli-piceno-during-the-funeral-wake-on-august-26-in-picture-id596021550?k=6&m=596021550&s=612x612&w=0&h=JfGXjKbWcsXeTQSFWdLkqXfsNPwjoPn0JSFM-7ux9cg=
https://media.gettyimages.com/photos/relatives-near-the-coffins-of-vicitms-of-earthquake-in-ascoli-piceno-picture-id596021552?k=6&m=596021552&s=612x612&w=0&h=sT--OKHUlJ4kAYL49cw2wvKlY-xvI6BF9bOosBecfzg=
https://media.gettyimages.com/photos/relatives-near-the-coffins-of-vicitms-of-earthquake-in-ascoli-piceno-picture-id596021554?k=6&m=596021554&s=612x612&w=0&h=RiblyiNZxZ-vu_v52W8INVG9oE2EKUwm1GnQK6xQHbk=
https://media.gettyimages.com/photos/priest-during-the-night-vigil-for-the-vicitms-of-earthquake-in-ascoli-picture-id596021558?k=6&m=596021558&s=612x612&w=0&h=8v4qDJMao9yzZ7iqQiRxHubNeLObgmyVaIDbGU9o8HQ=
https://media.gettyimages.com/photos/priest-during-the-night-vigil-for-the-vicitms-of-earthquake-in-ascoli-picture-id596021566?k=6&m=596021566&s=612x612&w=0&h=e2gzfWyjgLjngqjdnON2sIoYLmsNA4MFoJpJP042MGU=
https://media.gettyimages.com/photos/relatives-of-vicitms-of-earthquake-and-people-take-part-in-the-night-picture-id596021568?k=6&m=596021568&s=612x612&w=0&h=8WzQOwkFiTf8uGbjkdAtP1AMp6F9kgEvRNxIxdEvBrw=
https://media.gettyimages.com/photos/the-picture-on-a-coffin-of-a-girl-who-lost-her-life-during-the-on-picture-id596021574?k=6&m=596021574&s=612x612&w=0&h=-zkADrs_SNRexKVA7BXRBlQi3x2QW6mbaWB_gBFzIfA=
https://media.gettyimages.com/photos/relatives-of-earthquake-victims-during-the-night-vigil-for-the-of-picture-id596021576?k=6&m=596021576&s=612x612&w=0&h=TLpeRiJSvfqO5-HGI5AzS_aDVNA_Hi_EdNVaJdZ2AFk=
https://media.gettyimages.com/photos/relatives-of-earthquake-victims-during-the-night-vigil-for-the-of-picture-id596021588?k=6&m=596021588&s=612x612&w=0&h=anXR9sWgQFoZDZuUEO6FR1euFXn4Pa2AIQBofLTyNgQ=
https://media.gettyimages.com/photos/relatives-of-earthquake-victims-during-the-night-vigil-for-the-of-picture-id596021596?k=6&m=596021596&s=612x612&w=0&h=eLFvMBY7wBkRrIdR8oUNFKczfC-egW6HY9ipaGYWTu0=
https://media.gettyimages.com/photos/night-vigil-for-the-vicitms-of-earthquake-in-ascoli-piceno-during-the-picture-id596021598?k=6&m=596021598&s=612x612&w=0&h=oOHETwEBKq_YUWWMtw2SQwvT4I2dvINDYoHgzJgjkno=
https://media.gettyimages.com/photos/italys-president-sergio-mattarella-looks-on-next-to-a-firefighter-as-picture-id596023780?k=6&m=596023780&s=612x612&w=0&h=EvVpx8ISrPOX2TxEyVtwVM-gfFSB-R6KmvgzyxOINIA=
https://media.gettyimages.com/photos/italys-president-sergio-mattarella-looks-on-as-he-walks-next-to-mayor-picture-id596023916?k=6&m=596023916&s=612x612&w=0&h=6mXn9yM1zQTBuSW-LVg8quAXzbeO0NomtEfgsAF3L9g=
https://media.gettyimages.com/photos/firefighter-on-the-truck-a-strong-earthquake-with-a-magnitude-of-60-picture-id596024140?k=6&m=596024140&s=612x612&w=0&h=Ej1hMZho5IzSIiPcWGTNajXahX6xeBueA3zr-FR6Ywo=
https://media.gettyimages.com/photos/strong-earthquake-with-a-magnitude-of-60-devastated-the-area-between-picture-id596024236?k=6&m=596024236&s=612x612&w=0&h=lQM5GLcuZ9FyqCOvlIjhpZ5vY35kLx4NvvJ5lsyPu6A=
https://media.gettyimages.com/photos/strong-earthquake-with-a-magnitude-of-60-devastated-the-area-between-picture-id596024238?k=6&m=596024238&s=612x612&w=0&h=OZegHmDwkD0ILR6GH715bRmca0rAWFQJfDYgrw7IBag=
https://media.gettyimages.com/photos/members-of-the-italian-red-cross-and-italian-forensics-team-wait-in-picture-id596024668?k=6&m=596024668&s=612x612&w=0&h=-rywGDb6avfhidMdb7AiCNzOgVYVCm6D3Li_ixFQKOU=
https://media.gettyimages.com/photos/members-of-the-italian-red-cross-and-italian-forensics-team-wait-in-picture-id596024684?k=6&m=596024684&s=612x612&w=0&h=ceDtko-EI3sQdDJ0dKH_fQmZMAIMIPUnfz8m-p9QNUk=
https://media.gettyimages.com/photos/rescue-worker-pats-his-dog-among-emergency-service-personnel-and-in-picture-id596240004?k=6&m=596240004&s=612x612&w=0&h=UsMN3FOswgKAnHP4PaTnqG3VA-OHEW7NRy8waayia1s=
https://media.gettyimages.com/photos/member-of-ngo-save-the-children-stands-in-a-tent-inside-a-camp-of-the-picture-id596241062?k=6&m=596241062&s=612x612&w=0&h=PksFqfle9tuYPcu8YwNr9lhWupo4XN_g1YLjFDR6cy8=
https://media.gettyimages.com/photos/emergency-service-personnel-gather-near-the-tent-of-ngo-save-the-a-picture-id596241134?k=6&m=596241134&s=612x612&w=0&h=q9GRv_5D-8pT-_2J3yj9oXsAvoTKW0s-j_kG2A5IFKk=
https://media.gettyimages.com/photos/member-of-ngo-save-the-children-seats-next-to-a-child-in-a-tent-a-picture-id596241236?k=6&m=596241236&s=612x612&w=0&h=la9Hq9OzwghcAmtMznmDd0KyTJA_KZiegT2KIJEp8-Y=
https://media.gettyimages.com/photos/member-of-ngo-save-the-children-stands-in-a-tent-inside-a-camp-of-the-picture-id596241286?k=6&m=596241286&s=612x612&w=0&h=Un_DorNQqxxaH5G8rxfV9J090MR2veRGU4BoB9NttV0=
https://media.gettyimages.com/photos/member-of-ngo-save-the-children-stands-next-to-a-child-in-a-tent-a-picture-id596242146?k=6&m=596242146&s=612x612&w=0&h=MeR426Roq_Uth30PfN5wtbd3Xn6nxwSkoYbxRXpm1f0=
https://media.gettyimages.com/photos/chhild-plays-in-a-tent-of-ngo-save-the-children-inside-a-camp-at-the-picture-id596242168?k=6&m=596242168&s=612x612&w=0&h=pDfqzv_4IOM0on4PdMjmK64L6EwzutIxnVhCXKGVUJc=
https://media.gettyimages.com/photos/emergency-service-personnel-stand-near-the-tent-of-ngo-save-the-a-picture-id596242228?k=6&m=596242228&s=612x612&w=0&h=aghYJbnKbkUCoiXF2n_prRUlQx6arKKAnTCqQv9wi4o=
https://media.gettyimages.com/photos/soldiers-carry-the-coffins-of-two-children-during-the-funeral-for-the-picture-id598665776?k=6&m=598665776&s=612x612&w=0&h=HYzq89yTIVe_wLKP9sCT7V2h0cTOn5F5q4IU9YwNJkw=
https://media.gettyimages.com/photos/police-carry-the-coffin-during-the-funeral-for-the-victims-of-a-in-picture-id598665824?k=6&m=598665824&s=612x612&w=0&h=1X3UGb_9cAJDo0ws4PaAWfjFgau9j5TEk4Gl8MemDZM=
https://media.gettyimages.com/photos/police-carry-the-coffin-during-the-funeral-for-the-victims-of-a-in-picture-id598676720?k=6&m=598676720&s=612x612&w=0&h=Cnfi--rKBB2pQ-g5hu1955I_fRkOK2fOBfXsdSoqwAE=
https://media.gettyimages.com/photos/soldiers-carry-the-coffin-during-the-funeral-for-the-victims-of-a-picture-id598696542?k=6&m=598696542&s=612x612&w=0&h=4u8kAEZaIfXA1HmKDAbppliHzrlbJTnru6GhpKoXEvU=
https://media.gettyimages.com/photos/soldiers-carry-the-coffin-during-the-funeral-for-the-victims-of-a-picture-id598696544?k=6&m=598696544&s=612x612&w=0&h=tkma87AhOaApuS4uw06xiPE8XfusOzctnfjv0oKeaZM=
https://media.gettyimages.com/photos/the-psychologist-dorotea-ricci-talks-with-a-man-in-the-tent-camp-for-picture-id598965166?k=6&m=598965166&s=612x612&w=0&h=zKotXCKjv5CROcy52p5ieguWQQRjO3Ewd41pLZiC3W8=
https://media.gettyimages.com/photos/volunteer-doctor-nunzio-borelli-walks-through-the-tent-camp-erected-picture-id598965168?k=6&m=598965168&s=612x612&w=0&h=1mEVjSj16FFIaf79T4WqBroDhsls5VRQAB7aD-Jl87g=
https://media.gettyimages.com/photos/team-of-psychologists-including-dorotea-ricci-manage-an-area-in-the-picture-id598965170?k=6&m=598965170&s=612x612&w=0&h=CTg4E6qBLFttiFFZUksu_L6WIB7ECBuaMAPP0emNCL4=
https://media.gettyimages.com/photos/an-advanced-medical-centre-stands-in-the-tent-camp-erected-for-on-picture-id598965174?k=6&m=598965174&s=612x612&w=0&h=CRIDuZpWN7UKfaFQ3N6HcSSFnf-UHZs_XNCI263HYHY=
https://media.gettyimages.com/photos/the-psychologist-dorotea-ricci-smiles-as-she-stands-at-the-entrance-picture-id598965184?k=6&m=598965184&s=612x612&w=0&h=pgKI-RSmR8jIdIU_XPM06MIMtkWQ2tDjYUV6rngCrbM=
https://media.gettyimages.com/photos/childrens-playground-erected-in-the-tent-camp-erected-for-earthquake-picture-id598965186?k=6&m=598965186&s=612x612&w=0&h=dpx8fU9i2B9o4qooC3XH1mfLaDcOTM7OMvlRf96iUbs=
https://media.gettyimages.com/photos/an-elevated-view-of-the-tent-camp-erected-for-earthquake-victims-on-picture-id598965194?k=6&m=598965194&s=612x612&w=0&h=kg-ahhANjp3fVPL2lc5rkqIuuq87i-sLoAdDXs_ukbM=
https://media.gettyimages.com/photos/woman-walks-through-the-tent-camp-for-earthquake-victims-ion-august-picture-id598965204?k=6&m=598965204&s=612x612&w=0&h=RA-jF1DZpUIhOHKpvuJ9t-iT8HdUglpB5kpT4S6pIiA=
https://media.gettyimages.com/photos/people-eat-in-the-canteen-area-of-the-tent-camp-erected-for-victims-picture-id598965208?k=6&m=598965208&s=612x612&w=0&h=QPZ0K4S2vqSV5rD14WjPDqlbo1jUSOtL1XBbl-Aq1a8=
https://media.gettyimages.com/photos/an-elderly-couple-eat-in-the-canteen-area-of-the-tent-camp-erected-picture-id598965212?k=6&m=598965212&s=612x612&w=0&h=bl5Gh2OJLa7k-yOcbQ6oJBPE5k6L6sdgoreJuxbLZAg=
https://media.gettyimages.com/photos/people-eat-in-the-canteen-area-of-the-tent-camp-erected-for-victims-picture-id598965228?k=6&m=598965228&s=612x612&w=0&h=Gp9ggEopo7S86oyA0pZRCmeJBZWWEs0GAeu404pTcsA=
https://media.gettyimages.com/photos/an-elevated-view-of-the-tent-camp-erected-for-earthquake-victims-on-picture-id598965238?k=6&m=598965238&s=612x612&w=0&h=B2X6G-FvQsKULN9EbmyeULwOGZlYcCK10V7kDF3S9dI=
https://media.gettyimages.com/photos/an-elevated-view-of-the-tent-camp-erected-for-earthquake-victims-on-picture-id598965248?k=6&m=598965248&s=612x612&w=0&h=NQLCSeOkBb2w5lxpPYtobKZHv1wxqTBNPqN1O1HXvBs=
https://media.gettyimages.com/photos/the-main-town-stands-on-ahill-overlooking-the-tent-camp-erected-for-picture-id598965258?k=6&m=598965258&s=612x612&w=0&h=FsZJUnOO1Dif7MRuKkENZHzdfhVx2gdY4ZDnGYf08-I=
https://media.gettyimages.com/photos/citizens-enter-the-red-zone-with-fire-department-officials-to-collect-picture-id598966504?k=6&m=598966504&s=612x612&w=0&h=CSvuNu6_fyY7qQQsbWy0zvn0DH1I55-dkPT33apv0ng=
https://media.gettyimages.com/photos/firefighters-continue-removing-rubble-near-the-civic-tower-on-august-picture-id598966516?k=6&m=598966516&s=612x612&w=0&h=fzdhVZi6Hn-ut3LW59CwtNgwI4r6y3Xat8lPK2_MmSk=
https://media.gettyimages.com/photos/the-gates-of-the-public-school-capranica-which-collapsed-in-the-picture-id598966578?k=6&m=598966578&s=612x612&w=0&h=aRwzAmfKKkkcnEGtRiTCYKQJdiWtvrh6MuMEgKZnVbQ=
https://media.gettyimages.com/photos/the-gates-of-the-public-school-capranica-which-collapsed-in-the-picture-id598966598?k=6&m=598966598&s=612x612&w=0&h=xuwsO1panX2T0wdiDxZ6yaoNyy3Un6tlh6WpJ2hocws=
https://media.gettyimages.com/photos/volunteers-of-telefono-azzurro-play-with-children-in-the-communal-on-picture-id598966624?k=6&m=598966624&s=612x612&w=0&h=rVR2bdNI_CxN5Q7cp64vZopBrJDRFNq7cJr_ShcjJXA=
https://media.gettyimages.com/photos/volunteers-of-telefono-azzurro-play-with-children-in-the-communal-on-picture-id598966642?k=6&m=598966642&s=612x612&w=0&h=02pMF2Gq8KsKCvF8TR4h1Wy8sOufur9Fzu45z7Hj8Zk=
https://media.gettyimages.com/photos/doctors-and-nurses-work-in-the-tents-for-earthquake-victims-in-san-picture-id598966658?k=6&m=598966658&s=612x612&w=0&h=3F-Z3ya2R2hyl1YyZvO76JAFLh2MIX9wdYZqVdNQCtA=
https://media.gettyimages.com/photos/kitchen-in-communal-gardens-on-august-31-2016-in-amatrice-italy-the-picture-id598966672?k=6&m=598966672&s=612x612&w=0&h=D1YrEFi1GkEpcAn9E-oJpAAW8_k8tbLxhvOc8pH6loI=
https://media.gettyimages.com/photos/man-carrying-an-umbrella-as-he-walks-through-the-tent-camp-for-ion-picture-id598970686?k=6&m=598970686&s=612x612&w=0&h=RxbPpdB53s8KqGGPUC9reLhJCnJbyZw8ztpOF8RzK4c=
https://media.gettyimages.com/photos/pope-francis-poses-with-children-in-front-of-a-damaged-house-during-picture-id612365342?k=6&m=612365342&s=612x612&w=0&h=GVeiYmv8dMhVm7arjnv1hPvxexw6hlceISOy1fkZ4FY=
https://media.gettyimages.com/photos/photographer-takes-a-picture-of-pope-francis-praying-next-to-damaged-picture-id612365522?k=6&m=612365522&s=612x612&w=0&h=70f2eJgZ-PBQCuzFTEp33fkoLr2eLuYfRVxLIw0NrW4=
https://media.gettyimages.com/photos/pope-francis-poses-with-children-in-front-of-a-damaged-building-his-picture-id612365636?k=6&m=612365636&s=612x612&w=0&h=fmExVcNM5Y72ypCljvrz0RtSA7Xe1iaZLQYxx8qh9sQ=
https://media.gettyimages.com/photos/pope-francis-prays-in-front-of-damaged-houses-during-his-visit-in-on-picture-id612366704?k=6&m=612366704&s=612x612&w=0&h=fPHVS1sDiLQ47PotB8BsbUrARj-lEZZ5xCxcraCNBwE=
https://media.gettyimages.com/photos/person-rests-in-a-secured-area-after-earthquakes-in-the-village-of-picture-id618471442?k=6&m=618471442&s=612x612&w=0&h=CClB4J5iMAYtqTcKmmrb7pMzLayX9iabgH2yQ7PZh_U=
https://media.gettyimages.com/photos/firefighters-help-residents-to-recover-their-personal-belongings-from-picture-id618567274?k=6&m=618567274&s=612x612&w=0&h=x7QyCVk_xIzRFSkZz_d_i-4w2eIXEsoLvIIrdMYYuvU=
https://media.gettyimages.com/photos/chiesa-di-santeutizio-facade-picture-id618795950?k=6&m=618795950&s=612x612&w=0&h=TJiD8nDc-RHP6-CnO5uDNx3DRPwBByuehfkG6X2LISU=
https://media.gettyimages.com/photos/chiesa-di-santeutizio-portal-picture-id618795980?k=6&m=618795980&s=612x612&w=0&h=p0N89bPObXtO9DwJ8ZySCllzBlWKXHuLE-Lx4gcBfr4=
https://media.gettyimages.com/photos/woman-walks-as-collapsed-walls-are-seen-in-background-after-that-hit-picture-id619221966?k=6&m=619221966&s=612x612&w=0&h=BRx_XESmBwzi0KvnsrJZI3YqigKb0n99Dk69-ulf5cE=
https://media.gettyimages.com/photos/women-make-their-ways-past-carabinieri-officers-as-rubble-is-seen-in-picture-id619221992?k=6&m=619221992&s=612x612&w=0&h=38-rVbyGeMOhaW4mbxxS_v6ZyJl2yxm1U8GA-wmPRZ0=
https://media.gettyimages.com/photos/carabinieri-officer-stands-past-rubble-of-collapsed-walls-after-that-picture-id619222000?k=6&m=619222000&s=612x612&w=0&h=UzRSOWt6OEhxjEWBEanYXUtvDS5C-5LmOAwPxF7z9SU=
https://media.gettyimages.com/photos/dog-ready-to-start-for-discovering-people-on-the-areas-destroyed-of-picture-id619286438?k=6&m=619286438&s=612x612&w=0&h=xmtIp88kTSzHYki2NsvRhhVxV9DvpEcdPhrPfSgNkc4=
https://media.gettyimages.com/photos/picture-shows-the-historic-center-of-norcia-with-the-destroyed-of-picture-id619430704?k=6&m=619430704&s=612x612&w=0&h=isfw78S8sXM8AdKyptqVIHWaFyC61WcrVnr3FnpyT6I=
https://media.gettyimages.com/photos/picture-shows-the-historic-center-of-norcia-with-the-destroyed-of-picture-id619431328?k=6&m=619431328&s=612x612&w=0&h=sOILhgLOuMb8rDHi9EPUkBBAVFt1D3yl8Mviw7yZmeU=
https://media.gettyimages.com/photos/picture-shows-the-historic-center-of-norcia-with-the-destroyed-of-picture-id619432968?k=6&m=619432968&s=612x612&w=0&h=jUL9V37cr1C1L_CCOE56UZZyxftfS5C-_FWGfLgPD4Q=
https://media.gettyimages.com/photos/firefighters-help-residents-to-recover-personal-belongings-from-in-picture-id619435778?k=6&m=619435778&s=612x612&w=0&h=UL_k-y1gqljX-Bk9Ahaeh2rJ-B0nKSiXG0E6cqTVd90=
https://media.gettyimages.com/photos/firefighters-work-near-the-destroyed-basilica-of-st-benedict-in-the-picture-id619439194?k=6&m=619439194&s=612x612&w=0&h=B-kkfuzjvD0bht6G66jIWDhxw8fS_MigfntfumpEeeA=
https://media.gettyimages.com/photos/firefighters-stand-in-front-of-the-destroyed-basilica-of-st-benedict-picture-id619439222?k=6&m=619439222&s=612x612&w=0&h=-mTRuankKmIdX3jhbVlAw-2pp4xjHM6r7fImS_EEXws=
https://media.gettyimages.com/photos/firefighters-escort-monks-in-the-historic-center-of-norcia-on-october-picture-id619440714?k=6&m=619440714&s=612x612&w=0&h=jv4uYQ0b7vlFvkJKSieM8F5d_kKcnnqIVhg9H314kY0=
https://media.gettyimages.com/photos/firefighters-recover-objects-in-the-rubble-of-red-zone-following-a-picture-id619444786?k=6&m=619444786&s=612x612&w=0&h=NLF4YsX6zQfSXZW73ATfpi7tuTLTAJngXLOks8q_C2o=
https://media.gettyimages.com/photos/firefighter-has-recovered-a-cat-in-the-rubble-following-a-massive-picture-id619444828?k=6&m=619444828&s=612x612&w=0&h=551lTcfqyuUMikXTUoZeVEWa5MSWBZNt8zZ-BUoAFfw=
https://media.gettyimages.com/photos/firefighter-has-recovered-a-cat-in-the-rubble-following-a-massive-picture-id619444834?k=6&m=619444834&s=612x612&w=0&h=WTyvxcHkp_4Vero4AB3e9z6D-AsVm1EGEDTRlwN5CMM=
https://media.gettyimages.com/photos/people-protest-to-have-access-to-their-damaged-houses-and-for-the-of-picture-id619455776?k=6&m=619455776&s=612x612&w=0&h=iwZg-tVF82iWH2XuMaDr22hmhZNZlEAsxq_kBpHbgF8=
https://media.gettyimages.com/photos/people-protest-to-have-access-to-their-damaged-houses-and-for-the-of-picture-id619455782?k=6&m=619455782&s=612x612&w=0&h=TqnaDD4UcvFjBMmeL2CxpfqSVdoCdhpVJ7Se-c6QkYs=
https://media.gettyimages.com/photos/people-protest-to-have-access-to-their-damaged-houses-and-for-the-of-picture-id619455858?k=6&m=619455858&s=612x612&w=0&h=l128OxvTebRKpP56McUTeasHjotkjQicjBSHMDVnwgA=
https://media.gettyimages.com/photos/people-protest-to-have-access-to-their-damaged-houses-and-for-the-of-picture-id619455860?k=6&m=619455860&s=612x612&w=0&h=_HOC06oZsEteildQsKUwbYSbwXtikY5BWPqALiu9PK0=
https://media.gettyimages.com/photos/people-protest-to-have-access-to-their-damaged-houses-and-for-the-of-picture-id619455864?k=6&m=619455864&s=612x612&w=0&h=F33u2TrZx62NH0Vq5Ww4xX0H7jT7GsOIKoInA2EnFcg=
https://media.gettyimages.com/photos/people-protest-to-have-access-to-their-damaged-houses-and-for-the-of-picture-id619455870?k=6&m=619455870&s=612x612&w=0&h=E4hzaTWgU4XDyF57gmOxNDK-y6B5VujgXD3LxnEaJwI=
https://media.gettyimages.com/photos/picture-shows-the-damaged-abbazia-santeuzio-on-october-31-a-day-after-picture-id619464384?k=6&m=619464384&s=612x612&w=0&h=2raYd5O12P7FZZTmXtdRHbtET5WSN8EDuB9c_EpP15c=
https://media.gettyimages.com/photos/residents-get-information-outside-the-relief-camp-in-norcia-central-picture-id619603092?k=6&m=619603092&s=612x612&w=0&h=YbNLbt9VKP7zfzsMtx9Czz3ZhbGV7koDzG0bQzcDiVQ=
https://media.gettyimages.com/photos/residents-take-a-rest-at-the-relief-camp-in-norcia-central-italy-on-picture-id619603098?k=6&m=619603098&s=612x612&w=0&h=kNPJkFL-h502XxSCn31kiqti4SNUV8xrAcs6bD6W3LE=
https://media.gettyimages.com/photos/two-residents-rest-at-the-relief-camp-in-norcia-central-italy-on-oct-picture-id619603100?k=6&m=619603100&s=612x612&w=0&h=TEBm2LMm5SUYByfj5O-XStWH7cBDJ61X099-dozKwDY=
https://media.gettyimages.com/photos/two-volunteers-carry-the-relief-goods-outside-of-the-relief-camp-in-picture-id619603102?k=6&m=619603102&s=612x612&w=0&h=Mp-vSApOToympAb4P_hiOaAZz62Hzz0tDXzx9-d2qBU=
https://media.gettyimages.com/photos/woman-rests-with-her-dog-outside-the-relief-camp-in-norcia-central-picture-id619603104?k=6&m=619603104&s=612x612&w=0&h=rktg79gSOzhQ68mT3ZnhQM725qUHsVDqwDMtxPrwzXY=
https://media.gettyimages.com/photos/an-old-woman-drinks-water-at-the-relief-camp-in-norcia-central-italy-picture-id619603106?k=6&m=619603106&s=612x612&w=0&h=QyT8dlaPu4OvzNjbEQmUXdtMr7wndhm1PSEnzXyoCCs=
https://media.gettyimages.com/photos/resident-registers-and-prepares-to-have-her-dinner-at-the-relief-camp-picture-id619603110?k=6&m=619603110&s=612x612&w=0&h=ypF6YisNkYUZ2eN24XLKAdrv9GqVybLwiEAdgZwnhUM=
https://media.gettyimages.com/photos/rescue-team-residents-and-journalists-gather-around-the-temporary-picture-id619603112?k=6&m=619603112&s=612x612&w=0&h=BNXQFzICWMkhAKn2K08nRjsw-hLk11LcfLUh0pV5M9o=
https://media.gettyimages.com/photos/woman-rests-at-the-relief-camp-in-norcia-central-italy-on-oct-30-2016-picture-id619603114?k=6&m=619603114&s=612x612&w=0&h=KmflhBXLrEiSFHtaBUDWFexj7HT3duPbExY-KcfEMMc=
https://media.gettyimages.com/photos/people-organise-themselves-at-a-safer-gathering-point-in-the-village-picture-id619847850?k=6&m=619847850&s=612x612&w=0&h=CD9b9n3xvo1uoqUHH5HM87cVqEH8blbTyZdiocJDmAQ=
https://media.gettyimages.com/photos/people-organise-themselves-at-a-safer-gathering-point-in-the-village-picture-id619848212?k=6&m=619848212&s=612x612&w=0&h=-BgumJgoRofXNBq1U_2bvIow7NQxDT9GMbokcp0GRUA=
https://media.gettyimages.com/photos/people-comfort-each-others-at-a-gathering-point-in-the-destroyed-of-picture-id619849378?k=6&m=619849378&s=612x612&w=0&h=CuBx82_7tZdObLe7r_Iwn8oOI2gptxeZSt6oVpLYDeA=
https://media.gettyimages.com/photos/people-gather-near-a-tent-in-the-destroyed-village-of-san-pellegrino-picture-id619849390?k=6&m=619849390&s=612x612&w=0&h=5lcmjMKKa0rGKEB6-dtOg7v5weODoPpPAoZaltK7dTw=
https://media.gettyimages.com/photos/people-comfort-each-others-at-a-gathering-point-in-the-destroyed-of-picture-id619849634?k=6&m=619849634&s=612x612&w=0&h=jXPxVholbikrKM6D6B_GK-vu0BbRvMHKgLSbp7Wjc_Q=
https://media.gettyimages.com/photos/women-rest-at-a-gathering-point-in-the-destroyed-village-of-san-near-picture-id619849992?k=6&m=619849992&s=612x612&w=0&h=YHv6ztleq3AjJZE-sobuvJdqne7blQKxPVqbgh9eIkU=
https://media.gettyimages.com/photos/people-comfort-each-others-at-a-gathering-point-in-the-destroyed-of-picture-id619850482?k=6&m=619850482&s=612x612&w=0&h=DEEdny0f7dp5z35X8rQp4rsafLuJWwh6dqQxv0n2KvY=
https://media.gettyimages.com/photos/people-load-a-car-with-personal-belongings-in-the-destroyed-village-picture-id619852654?k=6&m=619852654&s=612x612&w=0&h=YVNR_fyyIWtIXZJxeVTMjHm0q8AGu0078z1bcndb4lI=
https://media.gettyimages.com/photos/italian-cecilia-amici-collects-saffron-near-a-tent-set-near-the-of-picture-id619874750?k=6&m=619874750&s=612x612&w=0&h=kXPFZkmnShs7ibNr4fE0LiU0sFYkRQVKKphPCn5pklw=
https://media.gettyimages.com/photos/statue-of-the-virgin-mary-stands-in-the-damaged-cemetery-of-norcia-on-picture-id620515132?k=6&m=620515132&s=612x612&w=0&h=T4XfSVS-1I4XoHW6xLwXj4j3FykZ5TGmv5kEopny4WQ=
https://media.gettyimages.com/photos/statue-of-the-virgin-mary-stands-in-the-damaged-cemetery-of-norcia-on-picture-id620518962?k=6&m=620518962&s=612x612&w=0&h=BoHTDAxDf7BwgKN-_MQ7cUuINv6PhDL0ISX72WJV8yM=
https://media.gettyimages.com/photos/mayor-of-rome-virginia-raggi-during-the-press-launch-of-the-project-picture-id625320202?k=6&m=625320202&s=612x612&w=0&h=w2ltSDFjVnIBNBvsgvU3CIALzMQOvLQ64uv_-SjYV_0=
https://media.gettyimages.com/photos/the-alderman-of-the-community-solidarity-laura-baldassarre-during-the-picture-id625320214?k=6&m=625320214&s=612x612&w=0&h=qwC7mdjT3eK_zEMEUv7Kx2lQIhcNUC9PhwUPPHvZFWs=
https://media.gettyimages.com/photos/the-mayor-of-rome-virginia-raggi-during-the-press-launch-of-the-in-picture-id625320228?k=6&m=625320228&s=612x612&w=0&h=Mtx3uDJ1iG9ptzqwZLeJ33QtDGiOaGi_WzNmz46PK9I=
https://media.gettyimages.com/photos/the-mayor-of-rome-virginia-raggi-and-alderman-of-the-community-laura-picture-id625320246?k=6&m=625320246&s=612x612&w=0&h=aLD1FHfR56MseZHPBlESDx8Hehkj4cA5zepMLCSR0j8=
https://media.gettyimages.com/photos/the-mayor-of-rome-virginia-raggi-and-alderman-of-the-community-laura-picture-id625320266?k=6&m=625320266&s=612x612&w=0&h=RAo9e0fbajGD0bPONJ_UG5DtqAne54an5wHCcPIWG_E=
https://media.gettyimages.com/photos/the-mayor-of-rome-virginia-raggi-during-the-press-launch-of-the-in-picture-id625320278?k=6&m=625320278&s=612x612&w=0&h=tV87ztA6z9eF7AiR8luD_KiFwPy8Rj__A7rD4WnL2E0=
https://media.gettyimages.com/photos/federico-capriotti-adviser-to-the-municipality-of-amatrice-during-the-picture-id625320298?k=6&m=625320298&s=612x612&w=0&h=3PtFtQL-LiXFEJPDa2CDvrcG90_u4REMUGMq92kW5Mw=
https://media.gettyimages.com/photos/virginia-raggi-mayor-rome-during-the-press-conference-in-capitol-hill-picture-id625541944?k=6&m=625541944&s=612x612&w=0&h=lXAQWCvGDroM6qeaIvK_QJE3QvVmdFZfhZEoNVYoSBQ=
https://media.gettyimages.com/photos/former-prime-minister-matteo-renzi-gives-a-jumper-from-amatrice-a-picture-id629352332?k=6&m=629352332&s=612x612&w=0&h=SKIoPL8WXCWzaAwJj2GOk4SOxTfwQvr_tRtvMkvPV_M=
https://media.gettyimages.com/photos/former-prime-minister-matteo-renzi-gives-a-jumper-from-amatrice-a-picture-id629352344?k=6&m=629352344&s=612x612&w=0&h=Owxf-RZykmaa3kvGhPFQqS-lxxGtcC773KzoNbxK8ws=
https://media.gettyimages.com/photos/rescuers-carry-a-man-from-the-rubble-after-a-strong-earthquake-hit-picture-id629472606?k=6&m=629472606&s=612x612&w=0&h=Y4V8G7sQBP4zVsUFQDWhDsLxxHNc_1h0Yw_YIJtdgl0=
https://media.gettyimages.com/photos/destroyed-buildings-covered-with-snow-are-pictured-in-the-damaged-picture-id632081110?k=6&m=632081110&s=612x612&w=0&h=BtXGQ8tEVguqN6mV-qgHQXZlIsG1FD0l46KbRM_4rzI=
https://media.gettyimages.com/photos/the-towerclock-is-seen-in-a-central-street-of-the-damaged-central-picture-id632085396?k=6&m=632085396&s=612x612&w=0&h=E3nQy4uXfxr2WHVRVpbyjXoPdJTyIyXgK-4CoS8IDQQ=
https://media.gettyimages.com/photos/firefighters-vehicle-pass-in-a-central-street-of-the-damaged-central-picture-id632086378?k=6&m=632086378&s=612x612&w=0&h=1UZ-h4NDqubkVGEbwaYR4XP9Bp51Qrtlxu6F3LVwEJY=
https://media.gettyimages.com/photos/an-italian-military-soldier-stand-guards-in-a-central-street-of-the-picture-id632086506?k=6&m=632086506&s=612x612&w=0&h=UWOLjmF4LwAzGac8t1ncNGhAGeq3uf0ebQDUCYjQOws=
https://media.gettyimages.com/photos/the-tower-clock-is-seen-in-a-central-street-of-the-damaged-central-picture-id632097910?k=6&m=632097910&s=612x612&w=0&h=q5EAA0SgB-njN4Ihn4fO5cSPnkFezDI-JghxToFR-6U=
https://media.gettyimages.com/photos/school-of-mariele-ventre-in-laquila-italy-on-january-19-2017-a-great-picture-id632118896?k=6&m=632118896&s=612x612&w=0&h=TAc87zmAl2p1pM3XxpqCcHmwCGyuOn__appH2a1KDG0=
https://media.gettyimages.com/photos/view-of-montereale-italy-on-january-19-2017-a-great-deal-of-snow-has-picture-id632118898?k=6&m=632118898&s=612x612&w=0&h=MwCsCpwOpx3C0KAhgHsEIigxd6Xs0BtjzTPWgvHSluU=
https://media.gettyimages.com/photos/snowplow-in-a-street-near-montereale-italy-on-january-19-2017-a-great-picture-id632118902?k=6&m=632118902&s=612x612&w=0&h=bIJSyrh3JVah7IU1SzWzJY25gOxCZ3mT9L-iSde1FSE=
https://media.gettyimages.com/photos/aid-vehicles-reach-the-zone-affected-by-earthquake-italy-on-january-picture-id632118904?k=6&m=632118904&s=612x612&w=0&h=j4X8TVEkn8H5yHlaLFl7-KpwqwgEaEOiiDr7yge50AQ=
https://media.gettyimages.com/photos/italy-forces-blocked-a-street-due-weather-issue-italy-on-january-19-picture-id632118932?k=6&m=632118932&s=612x612&w=0&h=6SVBlI4KrFHPPN2eqGqeHVpkJjps1IeQTOgACmFqF7M=
https://media.gettyimages.com/photos/aid-vehicles-reach-the-zone-affected-by-earthquake-italy-on-january-picture-id632118956?k=6&m=632118956&s=612x612&w=0&h=RsY1a7ORNBiMCSAbs5g8ugtD6X4TQ4GYzjtUW5HUJBQ=
https://media.gettyimages.com/photos/fire-fighters-vehicle-in-campotosto-italy-on-january-19-2017-a-great-picture-id632118958?k=6&m=632118958&s=612x612&w=0&h=Z265FANn4baOjpn2xyFwocIWTlac2ZRA33258kRjJjE=
https://media.gettyimages.com/photos/aid-vehicles-reach-the-zone-affected-by-earthquake-italy-on-january-picture-id632118960?k=6&m=632118960&s=612x612&w=0&h=yjsRf2s3b78WEVM2aU6TKEcTwqy0QVsYVmZsBcs2rD4=
https://media.gettyimages.com/photos/fire-fighters-vehicle-in-campotosto-italy-on-january-19-2017-a-great-picture-id632118964?k=6&m=632118964&s=612x612&w=0&h=xoWS7mzftE0XmO16dNn-XX0av33dVfKG5KgkvnBu2RQ=
https://media.gettyimages.com/photos/aid-vehicles-reach-the-zone-affected-by-earthquake-italy-on-january-picture-id632118974?k=6&m=632118974&s=612x612&w=0&h=JT6qglxH6T4fBzliMT0mAmiSgASRol0jkjxgJpiV69Q=
https://media.gettyimages.com/photos/horses-in-campotosto-italy-on-january-19-2017-a-great-deal-of-snow-picture-id632119002?k=6&m=632119002&s=612x612&w=0&h=qqf_UgoSeJ2o5qb2i4B2rBH-QD6Ng-JK0J9c32H5N-Q=
https://media.gettyimages.com/photos/snowplow-in-capotosto-italy-on-january-19-2017-a-great-deal-of-snow-picture-id632119008?k=6&m=632119008&s=612x612&w=0&h=clcvGwfy6LOIJnLeVlGhSiesmtRUPE9yKtmJqqyiczI=
https://media.gettyimages.com/photos/snowplow-in-capotosto-italy-on-january-19-2017-a-great-deal-of-snow-picture-id632119010?k=6&m=632119010&s=612x612&w=0&h=7LiNN4uFSwM4fal7UFrhYd6vDwImmu4or11scPSoVHU=
https://media.gettyimages.com/photos/aid-vehicles-reach-the-zone-affected-by-earthquake-italy-on-january-picture-id632119018?k=6&m=632119018&s=612x612&w=0&h=7KwiGJUsmLBn6Y9TSbDoPpbS8GGJmmhHAFBKyT9QR5E=
https://media.gettyimages.com/photos/view-of-campotosto-italy-on-january-19-2017-a-great-deal-of-snow-has-picture-id632119054?k=6&m=632119054&s=612x612&w=0&h=r3Rn9bCzRJjiBbUZMdrqNWbVoXTDEo6g7dPttrL_xH8=
https://media.gettyimages.com/photos/view-of-campotosto-italy-on-january-19-2017-a-great-deal-of-snow-has-picture-id632119056?k=6&m=632119056&s=612x612&w=0&h=7Vnzldlzoz9OYsy7y1HBzhnwaaZ-8v53-fiCHebFxEc=
https://media.gettyimages.com/photos/view-of-campotosto-italy-on-january-19-2017-a-great-deal-of-snow-has-picture-id632119058?k=6&m=632119058&s=612x612&w=0&h=ike_2dV-ArwhWAXZVzXuKfVLFg_8Xq26YCPJIPz-D44=
https://media.gettyimages.com/photos/view-of-campotosto-italy-on-january-19-2017-a-great-deal-of-snow-has-picture-id632119060?k=6&m=632119060&s=612x612&w=0&h=vp9mvfh9UjcDxZl5BBBh9YZnw4QHostB2gkdzlpiESw=
https://media.gettyimages.com/photos/view-of-campotosto-italy-on-january-19-2017-a-great-deal-of-snow-has-picture-id632119076?k=6&m=632119076&s=612x612&w=0&h=7f9j4X1WX66R0zKlzIPkXv_zbDg_5nrN1eVbWSiye0k=
https://media.gettyimages.com/photos/view-of-campotosto-italy-on-january-19-2017-a-great-deal-of-snow-has-picture-id632119094?k=6&m=632119094&s=612x612&w=0&h=pkXmtrqu2to5dU9Bu45cTUJjvXM9CvzCPtMSkx31LLU=
https://media.gettyimages.com/photos/view-of-campotosto-italy-on-january-19-2017-a-great-deal-of-snow-has-picture-id632119096?k=6&m=632119096&s=612x612&w=0&h=Mb-cuzpjb39TQZXwSUCeStKWUw2rZiTA8_UmcskGhgI=
https://media.gettyimages.com/photos/firefighters-vehicles-in-campotosto-italy-on-january-19-2017-a-great-picture-id632119098?k=6&m=632119098&s=612x612&w=0&h=_BIoA8rDcrXltpDWEaUs2lUmo5M2rEaVm9d6HVBI_5I=
https://media.gettyimages.com/photos/damaged-building-in-campotosto-italy-on-january-19-2017-a-great-deal-picture-id632119104?k=6&m=632119104&s=612x612&w=0&h=8EK6GJDHyT6w4dXuYl5xF6zfdsuhVkVyMjBJUR3B-pQ=
https://media.gettyimages.com/photos/damaged-building-in-campotosto-italy-on-january-19-2017-a-great-deal-picture-id632119108?k=6&m=632119108&s=612x612&w=0&h=at0D7Zpr6k4Rinw6P_tLCZljirSwtEZsFbXV7zGH-Us=
https://media.gettyimages.com/photos/many-people-from-the-earthquake-areas-of-central-italy-protested-in-picture-id632771840?k=6&m=632771840&s=612x612&w=0&h=2i6vTWgIpGH0_8TdtFkmWBlT_YfIbGOxo4IqZXxiGBo=
https://media.gettyimages.com/photos/many-people-from-the-earthquake-areas-of-central-italy-protested-in-picture-id632771842?k=6&m=632771842&s=612x612&w=0&h=7Wyjm4EYluJZedUKGeX8hyzPuf45PSDvgRcKJkRS3dc=
https://media.gettyimages.com/photos/many-people-from-the-earthquake-areas-of-central-italy-protested-in-picture-id632771844?k=6&m=632771844&s=612x612&w=0&h=-U_u99EzKeDW54EpeN8MQDovjYNpVN_E-yUNueCI5Cs=
https://media.gettyimages.com/photos/many-people-from-the-earthquake-areas-of-central-italy-protested-in-picture-id632771846?k=6&m=632771846&s=612x612&w=0&h=edZ3DB6w1mdgR1TPG5VhtclXLPsknObt9w816r4WGE4=
https://media.gettyimages.com/photos/many-people-from-the-earthquake-areas-of-central-italy-protested-in-picture-id632771848?k=6&m=632771848&s=612x612&w=0&h=jvnuBAtB-BzmgLTGOy8ZR77BRhvHAVplHGrxZQyY9WI=
https://media.gettyimages.com/photos/many-people-from-the-earthquake-areas-of-central-italy-protested-in-picture-id632771852?k=6&m=632771852&s=612x612&w=0&h=Vr6XP5jYmBiyeuuLKmmgf3EXFwPjGx3aHT44ZMkcoaw=
https://media.gettyimages.com/photos/many-people-from-the-earthquake-areas-of-central-italy-protested-in-picture-id632771856?k=6&m=632771856&s=612x612&w=0&h=phVtNjxepCPy_duohvvDEGuiCBytkN-Vhv_wKA215Q8=
https://media.gettyimages.com/photos/many-people-from-the-earthquake-areas-of-central-italy-protested-in-picture-id632771860?k=6&m=632771860&s=612x612&w=0&h=wqP5MrmNXPUvPoU4a8Q9VdVJlQa8CM-dKqB-Kl8lc5Q=
https://media.gettyimages.com/photos/many-people-from-the-earthquake-areas-of-central-italy-protested-in-picture-id632771868?k=6&m=632771868&s=612x612&w=0&h=g8BtTynIcWZGzb_2nrK38B5R8LF5Fi1ARrjeVZefKSQ=
https://media.gettyimages.com/photos/view-of-fontana-luminosa-in-laquila-on-march-21-2017-the-eighth-of-picture-id656139960?k=6&m=656139960&s=612x612&w=0&h=eQrzcHmGja0HfyS4HBMz1v_6IPgo7xGWzDLmz5LaJ0U=
https://media.gettyimages.com/photos/damaged-building-in-historic-center-of-laquila-on-march-21-2017-the-picture-id656139974?k=6&m=656139974&s=612x612&w=0&h=_rJAh29vfXSDYKSgd47UbQGiZRkBDmR3lAPATUFUKFM=
https://media.gettyimages.com/photos/damaged-building-in-historic-center-of-laquila-on-march-21-2017-the-picture-id656140284?k=6&m=656140284&s=612x612&w=0&h=pZC37cdpKdZhheocNj-hu9fKOjfGsXsJN6GZ2RmQtrI=
https://media.gettyimages.com/photos/damaged-building-in-historic-center-of-laquila-on-march-21-2017-the-picture-id656140342?k=6&m=656140342&s=612x612&w=0&h=_3kSvaqMsgimF48OlZmmnL6h33BG0bYx2pW3u9OqXlM=
https://media.gettyimages.com/photos/view-of-building-rebuilt-after-the-earthquake-in-historic-center-of-picture-id656140358?k=6&m=656140358&s=612x612&w=0&h=peKdqUKDgkTVC1QZt9BdiUEq0hFWm8jE9vYozJD9AAY=
https://media.gettyimages.com/photos/view-of-palace-rebuilt-after-the-earthquake-in-historic-center-of-on-picture-id656140438?k=6&m=656140438&s=612x612&w=0&h=S62Z7YsyQ_jTh7o_F1Rrij9wcBl55We9SPalTupcl7k=
https://media.gettyimages.com/photos/palace-rebuilt-after-the-earthquake-in-laquila-on-march-21-2017-the-picture-id656140516?k=6&m=656140516&s=612x612&w=0&h=UNd9uUQxNgoACWzsFEaE8-foaWvg791YuH-G8u0eUqI=
https://media.gettyimages.com/photos/group-of-people-coming-from-the-region-devastated-by-the-2016-in-the-picture-id663645140?k=6&m=663645140&s=612x612&w=0&h=-8iZ_zYpQbxz1nuVPLN9DcB7Fob_ZEG-v5mB5iwxhlE=
https://media.gettyimages.com/photos/group-of-people-coming-from-the-region-devastated-by-the-2016-in-the-picture-id663645144?k=6&m=663645144&s=612x612&w=0&h=ia3zdAf9H8kHw0tN--5BUPuBvQuzjAwJYFJ1-31fGU0=
https://media.gettyimages.com/photos/group-of-people-coming-from-the-region-devastated-by-the-2016-in-the-picture-id663645164?k=6&m=663645164&s=612x612&w=0&h=ylgl-JqlMuCjT87-aaEEpK5dPrKxtNam0iPEkDuR4Go=
https://media.gettyimages.com/photos/group-of-people-coming-from-the-region-devastated-by-the-2016-in-the-picture-id663645176?k=6&m=663645176&s=612x612&w=0&h=ApXuIA6v_JAcwhGJU0uY4aehis5rBYKY-5C5fcnpVIs=
https://media.gettyimages.com/photos/group-of-people-coming-from-the-region-devastated-by-the-2016-in-the-picture-id663645182?k=6&m=663645182&s=612x612&w=0&h=nhXEJTOwMS2PjSUKtAMKNZSyo3ETDiWmUURTSRZ054E=
https://media.gettyimages.com/photos/prince-charles-prince-of-wales-lays-flowers-at-the-earthquake-as-he-picture-id663686534?k=6&m=663686534&s=612x612&w=0&h=rC6fuKoAAuw9IuTIgvlOvwO-wNB-ca39iiCI6Lxr6qo=
https://media.gettyimages.com/photos/prince-charles-prince-of-wales-lays-flowers-at-the-earthquake-as-he-picture-id663687098?k=6&m=663687098&s=612x612&w=0&h=4qlgdnvhhXfdnME_5Lip_V45w5A_5f9-KlxA1Imgv-Q=
https://media.gettyimages.com/photos/prince-charles-prince-of-wales-lays-flowers-at-the-earthquake-as-he-picture-id663687166?k=6&m=663687166&s=612x612&w=0&h=xYIg5_n6AziMx7W-5RNZIlM7VGHufEKbpGCH9sAU1-s=
https://media.gettyimages.com/photos/prince-charles-prince-of-wales-visits-the-ruins-of-amatrice-the-town-picture-id663687184?k=6&m=663687184&s=612x612&w=0&h=j5HgJPWAaq4rOCejc6yerrYoIJ2X-GNjCr0bYVaKjyM=
https://media.gettyimages.com/photos/prince-charles-prince-of-wales-meets-members-of-the-armed-forces-who-picture-id663687202?k=6&m=663687202&s=612x612&w=0&h=VAVm1C8s9VpISx0yA6vzxQQTcVHRAr43NXHkivIOrXI=
https://media.gettyimages.com/photos/prince-charles-prince-of-wales-lays-flowers-at-the-earthquake-as-he-picture-id663687234?k=6&m=663687234&s=612x612&w=0&h=3gUfyjOBQgV3scmG-lsU87uvfIgkzeKpOIEA25YW-pM=
https://media.gettyimages.com/photos/prince-charles-prince-of-wales-visits-the-ruins-of-amatrice-the-town-picture-id663704074?k=6&m=663704074&s=612x612&w=0&h=WQPufAtIG0qFlxeFKejigynjY78cWfxqlmIgZn2ZHms=
https://media.gettyimages.com/photos/prince-charles-prince-of-wales-visits-the-ruins-of-amatrice-the-town-picture-id663704082?k=6&m=663704082&s=612x612&w=0&h=iYRZf6re3cYXvM0fKvKYKgz0iuAebhz-cuqTACeULH0=
https://media.gettyimages.com/photos/prince-charles-prince-of-wales-visits-the-ruins-of-amatrice-the-town-picture-id663704098?k=6&m=663704098&s=612x612&w=0&h=xj35gOCeUNG_K0xmKbONV21xjf54bzDE3EXZRP_HABI=
https://media.gettyimages.com/photos/prince-charles-prince-of-wales-visits-the-ruins-of-amatrice-the-town-picture-id663704132?k=6&m=663704132&s=612x612&w=0&h=gv29MIFg9EPbZH-Vta2KmoOBAiTRQ8KivlLFIccoZ9s=
https://media.gettyimages.com/photos/prince-charles-prince-of-wales-visits-the-ruins-of-amatrice-the-town-picture-id663704138?k=6&m=663704138&s=612x612&w=0&h=YiftOTWT5R4GiBFvpuPF7PrliQ1_HDyMB2bw91CH2wI=
https://media.gettyimages.com/photos/prince-charles-prince-of-wales-visits-the-ruins-of-amatrice-the-town-picture-id663704146?k=6&m=663704146&s=612x612&w=0&h=kkN5Gyiqd9gz_YoxVVk11BGCPesPiJx-IMoDe5Vc3NY=
https://media.gettyimages.com/photos/prince-charles-prince-of-wales-visits-the-ruins-of-amatrice-the-town-picture-id663704150?k=6&m=663704150&s=612x612&w=0&h=uJFrcrNFRVDcSLWMdQwXMLZoiFITgdoew_Z-CkydQS4=
https://media.gettyimages.com/photos/volunters-collect-aid-to-assist-people-of-the-school-enrique-rebsamen-picture-id850277378?k=6&m=850277378&s=612x612&w=0&h=2Py8kCIYFxeHJ_Xd703XsmT51hMz5_XT6tgoQyN0B78=
https://media.gettyimages.com/photos/volunters-and-state-aid-help-assist-the-people-of-the-school-enrique-picture-id850277440?k=6&m=850277440&s=612x612&w=0&h=Tdp-Q0dmHiUDUmsaJ1R9iNvCfW3woyOMrAkgzZTOMkg=
https://media.gettyimages.com/photos/volunters-collect-aid-to-assist-people-of-the-school-enrique-rebsamen-picture-id850277624?k=6&m=850277624&s=612x612&w=0&h=nyTDwrQyRSr1-EtP4kHA9ZHLXBQNm88s02ABh0fNkdE=
https://media.gettyimages.com/photos/rescuers-and-volunteers-search-for-survivors-amid-the-rubble-and-of-picture-id850278596?k=6&m=850278596&s=612x612&w=0&h=pGjhMwstp84raF5-fnzpzIXYLyLtFJlWHUG_Uw9RlUI=
https://media.gettyimages.com/photos/rescuers-work-at-a-destroyed-building-at-colonia-condesa-a-day-after-picture-id850285462?k=6&m=850285462&s=612x612&w=0&h=43MPSqqDOSEzili8e0Z6vLMcmvlI8iFuGh2OUqnk2B0=
https://media.gettyimages.com/photos/rescuers-work-at-a-destroyed-building-at-colonia-condesa-a-day-after-picture-id850285988?k=6&m=850285988&s=612x612&w=0&h=yiUix2Z8hzr6m7cp_mhkra9VXbpyniC_iCFh7Eqhy0w=
https://media.gettyimages.com/photos/rescuers-raise-their-hands-to-request-silence-during-his-work-at-a-picture-id850286746?k=6&m=850286746&s=612x612&w=0&h=8RZFFswPjGBb84G-iFGbEJbuVg6H6rMhYMQ40c-CzwU=
https://media.gettyimages.com/photos/rescuers-work-at-a-destroyed-building-at-colonia-condesa-a-day-after-picture-id850286830?k=6&m=850286830&s=612x612&w=0&h=kso9fBrkOCmNxO3eBoChb3NOcn6yHRFFbYV9m_ZTV8Q=
https://media.gettyimages.com/photos/rescuers-work-at-a-destroyed-building-at-colonia-condesa-a-day-after-picture-id850286838?k=6&m=850286838&s=612x612&w=0&h=UKXxBDFH1VBbC3RR-C4DC2NHSZeBvCtgGLmj_h1U_7Y=
https://media.gettyimages.com/photos/rescue-workers-and-volunteers-listen-to-directions-before-a-search-picture-id850290080?k=6&m=850290080&s=612x612&w=0&h=nXH4DINZrDSu1d82mwLShy7baYPnkxDSqhkaM6abBaA=
https://media.gettyimages.com/photos/firefighter-removes-debris-of-a-flattened-building-in-mexico-city-on-picture-id850293176?k=6&m=850293176&s=612x612&w=0&h=qg1q9iBCFGmaCJIg_xcI6fMAwRzd-ORA6nTBLarKAnE=
https://media.gettyimages.com/photos/aerial-view-of-a-collapsed-building-a-day-after-the-magnitude-71-picture-id850296702?k=6&m=850296702&s=612x612&w=0&h=MOTXi3Ii7dMdXTlt32CcGdxo8GUd1MqUYhdU4MVawyI=
https://media.gettyimages.com/photos/rescuers-and-residents-remove-the-rubble-of-a-collapsed-building-a-picture-id850297210?k=6&m=850297210&s=612x612&w=0&h=2ltUdAWtxN_Y7FGgovjjX-oXGZkV3MlPEWJSsUy8998=
https://media.gettyimages.com/photos/residents-gather-help-and-food-for-rescuers-and-volunteers-looking-picture-id850298864?k=6&m=850298864&s=612x612&w=0&h=69mThALuYTVN_X8NBUzaiH1rLNLWRErpcm22NY-bMUw=
https://media.gettyimages.com/photos/aerial-view-of-a-collapsed-building-at-san-gregorio-atlapulco-a-day-picture-id850317660?k=6&m=850317660&s=612x612&w=0&h=DGr0i8uqv6r6no4acNEAGLyK2_ioh2p0A101jFOso5o=
https://media.gettyimages.com/photos/rescuers-and-volunteers-search-for-survivors-amid-the-rubble-at-san-picture-id850318744?k=6&m=850318744&s=612x612&w=0&h=MFjnT2zOZpS6KVUHWDpPHebRWAWocZuza_WEQRJDiXc=
https://media.gettyimages.com/photos/rescuers-and-volunteers-search-for-survivors-amid-the-rubble-at-san-picture-id850319200?k=6&m=850319200&s=612x612&w=0&h=JoFNKyA3De_pDZDY4-HOLeJIb45LfdMk-gPscjILbwQ=
https://media.gettyimages.com/photos/this-aerial-view-shows-rescuers-firefighters-policemen-soldiers-and-picture-id850322412?k=6&m=850322412&s=612x612&w=0&h=81YC5azRHB7AFzihFQ0j-AxwIseUBE5k5OrCe7LMy7E=
https://media.gettyimages.com/photos/enrique-pena-nieto-mexicos-president-center-speaks-with-members-of-picture-id850323364?k=6&m=850323364&s=612x612&w=0&h=JD-8_2bMvh37WhGIedV7o4E_JRCn4sZL3XMza4hcMpE=
https://media.gettyimages.com/photos/enrique-pena-nieto-mexicos-president-center-surveys-the-damage-from-a-picture-id850323366?k=6&m=850323366&s=612x612&w=0&h=HBiEkulMuEMkj6sZmsT0rT5dektoEBmzdQ3IKhoFmDE=
https://media.gettyimages.com/photos/enrique-pena-nieto-mexicos-president-center-surveys-the-damage-from-a-picture-id850323370?k=6&m=850323370&s=612x612&w=0&h=ClrrdhHyczP3z4XJiIwY3SOOAo1oNTcDB5tsWBatUOg=
https://media.gettyimages.com/photos/enrique-pena-nieto-mexicos-president-center-left-speaks-with-members-picture-id850323372?k=6&m=850323372&s=612x612&w=0&h=5F3W2kv65szmVrVBMtz64a3XyDhgPVy1xTpz7338bjc=
https://media.gettyimages.com/photos/enrique-pena-nieto-mexicos-president-center-surveys-the-damage-from-a-picture-id850323378?k=6&m=850323378&s=612x612&w=0&h=-yWr_7vLLJvpUl4n3XSxorrXRGVlDuv7XD5FByPtiXQ=
https://media.gettyimages.com/photos/members-of-the-media-and-residents-gather-around-enrique-pena-nieto-picture-id850323546?k=6&m=850323546&s=612x612&w=0&h=NqwkzRaA_CBVT2MpPP4sWxInH1d8x3dVLNgsFNRdEec=
https://media.gettyimages.com/photos/enrique-pena-nieto-mexicos-president-center-surveys-the-damage-from-a-picture-id850324384?k=6&m=850324384&s=612x612&w=0&h=vEMqj3Y335w4TDNOEtwx1JkrFC-ItUkCXTCBDw4S2J0=
https://media.gettyimages.com/photos/residents-take-photographs-with-smartphone-devices-of-enrique-pena-picture-id850326580?k=6&m=850326580&s=612x612&w=0&h=Q9dHLiEbf9Dw7AB5YkoE3FJbOdtJIClD1gfNOJGtqM0=
https://media.gettyimages.com/photos/posters-on-a-board-inform-about-items-needed-by-the-rescuers-taking-picture-id850327224?k=6&m=850327224&s=612x612&w=0&h=Ot5n3NDNqEsGoN5ZCJM5BLRjp3l6RvdH2u07JKpRqG8=
https://media.gettyimages.com/photos/rescuers-holds-a-placard-with-names-of-people-rescued-in-mexico-city-picture-id850327368?k=6&m=850327368&s=612x612&w=0&h=nEmNrYKVOJV7KP8qyEj5RKMIhvzvmg0gZ1Oy_rzI0N0=
https://media.gettyimages.com/photos/volunteer-rescuers-stand-by-for-their-turn-to-arrive-to-begin-taking-picture-id850327626?k=6&m=850327626&s=612x612&w=0&h=qoj_HKuXsAm1CTlq5pXEVzzXrSWB52BwhcIddO2gzVA=
https://media.gettyimages.com/photos/sheet-of-paper-with-the-name-of-the-rios-marquez-family-is-seen-a-picture-id850348760?k=6&m=850348760&s=612x612&w=0&h=rUQN8_2BTyBIoUjx0x3M_5NLQxNAzBPhkqnFpjnoEOU=
https://media.gettyimages.com/photos/distressed-woman-with-a-relative-possibly-buried-under-the-rubble-of-picture-id850349948?k=6&m=850349948&s=612x612&w=0&h=zeuOzAU-xXzxPAYMWDToTfF2WLF2ReCywox7zK0NBZM=
https://media.gettyimages.com/photos/volunteers-remove-rubble-at-san-gregorio-atlapulco-a-day-after-the-picture-id850360902?k=6&m=850360902&s=612x612&w=0&h=56LWAQEXQOG-0oZOw6rEGTECq40UIzKjREkh8zuBPyk=
https://media.gettyimages.com/photos/rescuers-and-volunteer-workers-remove-rubble-from-a-collapsed-at-san-picture-id850362086?k=6&m=850362086&s=612x612&w=0&h=dTkNQICwaQalRG6Y7_oDcAO-PGRD7x1XNDgq5slKlHo=
https://media.gettyimages.com/photos/volunteers-taking-part-in-the-cleanup-of-rubble-from-collapsed-in-picture-id850364948?k=6&m=850364948&s=612x612&w=0&h=9PpFmHQuBBpYZ0MKvf3OJlE4rZTz9E02ZuHG8j71DQ0=
https://media.gettyimages.com/photos/soldier-taking-part-in-the-cleanup-of-rubble-from-collapsed-buildings-picture-id850365004?k=6&m=850365004&s=612x612&w=0&h=xsgAUN041mLP_r7BsqKdlqyTWQKXwEroxSTdg52tPJk=
https://media.gettyimages.com/photos/rescuers-taking-part-in-the-cleanup-of-rubble-from-collapsed-in-of-picture-id850366996?k=6&m=850366996&s=612x612&w=0&h=suyDNy0uIYi2WdqeJTLY17jjVp87tFmCyFLAldgSzZY=
https://media.gettyimages.com/photos/rescuers-search-for-survivors-amid-the-rubble-from-a-building-by-the-picture-id850439060?k=6&m=850439060&s=612x612&w=0&h=Ft6_wieK8r85bffqxkQhI81jpOWtAprXC9KS_DkB7Ds=
https://media.gettyimages.com/photos/volunteers-ask-for-silence-during-the-search-for-survivors-in-a-in-picture-id850442690?k=6&m=850442690&s=612x612&w=0&h=5Ixdm3H810i7mByhvhBIideAssjj9f8wFRQKp9uIvuY=
https://media.gettyimages.com/photos/volunteer-ask-for-silence-during-the-search-for-survivors-in-a-in-picture-id850442694?k=6&m=850442694&s=612x612&w=0&h=yWwWxrdGuP-dmKsAiD0iqiPsHtZCLC3cttytFq5c-Xo=
https://media.gettyimages.com/photos/voluntaries-soldiers-and-members-of-civil-protection-are-seen-his-picture-id850442744?k=6&m=850442744&s=612x612&w=0&h=z_glhZMaG6YHJXbTDQYr7sFC6YsoeiL6OdwcSdLa1Dc=
https://media.gettyimages.com/photos/voluntaries-soldiers-and-members-of-civil-protection-are-seen-his-picture-id850442804?k=6&m=850442804&s=612x612&w=0&h=13l1sU6qbCUlUQ06_hBQn6JLERqICCGrXWQsw9hbflQ=
https://media.gettyimages.com/photos/voluntaries-soldiers-and-members-of-civil-protection-are-seen-his-picture-id850442808?k=6&m=850442808&s=612x612&w=0&h=EASZ8JH1_BVwqEcClFP9hl4QwrAtKI1opRWGiCB7OyA=
https://media.gettyimages.com/photos/voluntaries-soldiers-and-members-of-civil-protection-are-seen-his-picture-id850442908?k=6&m=850442908&s=612x612&w=0&h=Eh7tT1ELbD6ql6E47YiZuyFogHvUecgMn6yi326PKco=
https://media.gettyimages.com/photos/voluntaries-and-soldiers-are-seen-during-his-humanitarian-work-during-picture-id850443012?k=6&m=850443012&s=612x612&w=0&h=sa9C9JiTGKAuEOkONJpbSk2NA7Enxto1X3QkLJFo5zU=
https://media.gettyimages.com/photos/voluntaries-and-soldiers-are-seen-during-his-humanitarian-work-during-picture-id850443014?k=6&m=850443014&s=612x612&w=0&h=wYpxtHPJHSb0mn5hXWh-9DSZgUQw5I12-WemJ3clcEs=
https://media.gettyimages.com/photos/voluntaries-and-soldiers-are-seen-during-his-humanitarian-work-during-picture-id850443018?k=6&m=850443018&s=612x612&w=0&h=3cfUureeSl8plUCC1pfqszQqlerCqS6IHrfZuP55kUo=
https://media.gettyimages.com/photos/voluntaries-and-soldiers-are-seen-during-his-humanitarian-work-during-picture-id850443020?k=6&m=850443020&s=612x612&w=0&h=O5jk3bq4jg_i_q8sFXcI9uQX-rabU2thAZBwNlM9Ldo=
https://media.gettyimages.com/photos/voluntaries-and-soldiers-are-seen-during-his-humanitarian-work-during-picture-id850443120?k=6&m=850443120&s=612x612&w=0&h=p1DOm8wQrT2U3H6l_cJMiB5QmEuczKCrjvnVoX8Mplk=
https://media.gettyimages.com/photos/voluntaries-and-soldiers-are-seen-during-his-humanitarian-work-during-picture-id850443122?k=6&m=850443122&s=612x612&w=0&h=vy0TF6GC-6rFSDt7sWPamciIZqV3yAv-wdYQDeUumWw=
https://media.gettyimages.com/photos/voluntaries-and-soldiers-are-seen-during-his-humanitarian-work-during-picture-id850443124?k=6&m=850443124&s=612x612&w=0&h=WmzTm8YJcYfKjYZOW2DiDIlJLZUfHe9j5dFUJIecDss=
https://media.gettyimages.com/photos/voluntaries-and-soldiers-are-seen-during-his-humanitarian-work-during-picture-id850443130?k=6&m=850443130&s=612x612&w=0&h=Kl_MAKj-tqU1cI1bpapI9MY6iAigK0NANMH0ej1lyGs=
https://media.gettyimages.com/photos/survivor-is-pulled-out-of-the-rubble-from-a-flattened-building-in-picture-id850443176?k=6&m=850443176&s=612x612&w=0&h=_Ka57k4NqrvmflAJjo3rQqts68CTda2FXKeR1S3W2CY=
https://media.gettyimages.com/photos/rescuers-search-for-survivors-amid-the-rubble-from-a-building-by-the-picture-id850530056?k=6&m=850530056&s=612x612&w=0&h=ZzQAzXKSHSfVsCmV8NpyrFaOpsIk7HnuwP1sDWXHRWU=
https://media.gettyimages.com/photos/rescuers-search-for-survivors-amid-the-rubble-from-a-building-by-the-picture-id850530124?k=6&m=850530124&s=612x612&w=0&h=xymMk-emD0z1Pb43RCOFnuWbgtSnl94v855oCoDDfsA=
https://media.gettyimages.com/photos/rescue-workers-search-for-the-trapped-citizens-over-the-collapsed-a-picture-id850534198?k=6&m=850534198&s=612x612&w=0&h=Bx6j5qC_cSRMhb5PIHThZjjDcb5XbTgDy5Orp1K8fas=
https://media.gettyimages.com/photos/rescuers-and-volunteers-work-in-the-rubble-a-day-after-the-magnitude-picture-id850574032?k=6&m=850574032&s=612x612&w=0&h=JIRSscqNtKmVbflBVnlTusxYZJOrqSTADuB-xwM6bX0=
https://media.gettyimages.com/photos/rescuer-works-on-the-rubble-a-day-after-the-magnitude-71-earthquake-picture-id850577642?k=6&m=850577642&s=612x612&w=0&h=FuJ9yLzDazgzul234_6ldXbrEgrAFbhbZMTCwxJnjzA=
https://media.gettyimages.com/photos/soldier-stands-in-front-of-a-collapsed-building-a-day-after-the-71-picture-id850626122?k=6&m=850626122&s=612x612&w=0&h=QqZ4f7-mZbAJteCxNXxV7cyKYOtBGWDiEF5jOfrPll4=
https://media.gettyimages.com/photos/firefighters-stand-in-front-of-a-collapsed-building-a-day-after-the-picture-id850627168?k=6&m=850627168&s=612x612&w=0&h=590E_PJBoC8qdcdn8T77hv42FJgK3DmBDUf4npz2oK4=
https://media.gettyimages.com/photos/enrique-pena-nieto-mexicos-president-second-right-speaks-with-members-picture-id850657692?k=6&m=850657692&s=612x612&w=0&h=6fYmzYT-6efhp00kEyTqznLLL5GrB0GMOUUXH0FBsNk=
https://media.gettyimages.com/photos/residents-and-rescue-workers-pass-in-front-of-a-damaged-building-in-picture-id850657754?k=6&m=850657754&s=612x612&w=0&h=QT1vgfnmnxXj-z0CURw4j1fCp984AnzhiHUJDCy4G-s=
https://media.gettyimages.com/photos/rescue-workers-remove-a-trapped-earthquake-victims-dead-body-from-the-picture-id850746476?k=6&m=850746476&s=612x612&w=0&h=n6zjBTPk2aq4BM7lFhYBzUuUSkE5H2AWlXqPXt3dD2c=
https://media.gettyimages.com/photos/rescue-workers-remove-a-trapped-earthquake-victims-dead-body-from-the-picture-id850746480?k=6&m=850746480&s=612x612&w=0&h=GQpmVfutB9rCqvRO5-v8GiwDVHYJBpQ-r8G55LTA740=
https://media.gettyimages.com/photos/rescue-workers-remove-a-trapped-earthquake-victims-dead-body-from-the-picture-id850746504?k=6&m=850746504&s=612x612&w=0&h=gQqYpHvphI4wsq8fUnwlwVOinfhT9XM7m0EA7LlEaHA=
https://media.gettyimages.com/photos/rescuers-and-workers-take-part-in-the-search-for-survivors-in-a-in-picture-id850794918?k=6&m=850794918&s=612x612&w=0&h=Cu6wx6KFVnxT7-7gWwV4ASwtyqoo37bIEsBNvMn8ey4=
https://media.gettyimages.com/photos/employees-clean-debris-as-a-worker-repairs-damages-inside-a-starbucks-picture-id850806174?k=6&m=850806174&s=612x612&w=0&h=BVTp-cnQl6lLoi61UT8ycDehJntOR9F_mjA_FeOcLzQ=
https://media.gettyimages.com/photos/worker-repairs-damage-to-a-petroleos-mexicanos-gas-station-in-mexico-picture-id850818402?k=6&m=850818402&s=612x612&w=0&h=xyYPrCjsP4Vb3t3WgiYSEtEueyDlnNhaxvLKSmeeBh4=
https://media.gettyimages.com/photos/residents-retrieve-their-belongings-from-a-residential-building-with-picture-id850818410?k=6&m=850818410&s=612x612&w=0&h=nXPSGxB342iG1EOPwtMTpd_tlDsw1Cdhzwbhs7vtbAg=
https://media.gettyimages.com/photos/police-cadets-receive-instructions-before-securing-an-area-near-a-picture-id850818412?k=6&m=850818412&s=612x612&w=0&h=mTQ_dLkWxA583wEwd0EVQHV5AXAUMXjpMZRehbj7TFA=
https://media.gettyimages.com/photos/volunteers-and-rescuers-remove-rubble-from-a-flattened-building-in-picture-id850952742?k=6&m=850952742&s=612x612&w=0&h=a3LYxgrZfWN0Y5Y8hxXBecrSO5Q8CTzt-dKln5m98TI=
https://media.gettyimages.com/photos/israeli-and-mexican-rescuers-work-at-the-top-of-a-destroyed-building-picture-id851027470?k=6&m=851027470&s=612x612&w=0&h=l7SKksECDxHYmc-Cu-LBs36YCbWiiZFV0PCgGWdkldE=
https://media.gettyimages.com/photos/building-collapsed-in-mexico-city-earthquake-picture-id851049410?k=6&m=851049410&s=612x612&w=0&h=6qoN1oTgCylyMAb5Cu4Qn1pJHNi-Y5VYoyut4MzFRA0=
https://media.gettyimages.com/photos/building-collapsed-in-mexico-city-earthquake-picture-id851049744?k=6&m=851049744&s=612x612&w=0&h=AwwmchtGAXcedpHTCzdGPfHayoraqCNpt0S0RpF7KBA=
https://media.gettyimages.com/photos/building-collapsed-in-mexico-city-earthquake-picture-id851049762?k=6&m=851049762&s=612x612&w=0&h=7G1kUVHYnCH7aleyXf2xygh4m9DDKefVlRCDP1zRzGg=
https://media.gettyimages.com/photos/rising-arms-means-silence-as-workers-trying-to-communicate-with-picture-id851049824?k=6&m=851049824&s=612x612&w=0&h=ShE5o5UeCUpBAs6kIUUKJ7rwlwWWxwh2VMMRn94d0U8=
https://media.gettyimages.com/photos/building-collapsed-in-mexico-city-earthquake-picture-id851049870?k=6&m=851049870&s=612x612&w=0&h=Ky3_afDzXzkwrIODNLzLm6cKCeQca306uyKfsP68ZPU=
https://media.gettyimages.com/photos/building-collapsed-in-mexico-city-earthquake-picture-id851049874?k=6&m=851049874&s=612x612&w=0&h=n4iGRh830hfp2vftwYZXx8fP2R6tRywoFxDgT5ADtq0=
https://media.gettyimages.com/photos/building-collapsed-in-mexico-city-earthquake-picture-id851049968?k=6&m=851049968&s=612x612&w=0&h=FAgxPdbdez6SQOc0G7D6CTW5J5VxMyeA_iyLnb-7TD8=
https://media.gettyimages.com/photos/rising-arms-means-silence-as-workers-trying-to-communicate-with-picture-id851050010?k=6&m=851050010&s=612x612&w=0&h=uVdsWsTmpMW-5EBdmarCJ8cI7jwXN-wMBuksMSZrfjg=
https://media.gettyimages.com/photos/rescue-worker-holds-a-stuffed-animal-during-the-search-for-survivors-picture-id851061816?k=6&m=851061816&s=612x612&w=0&h=vkUGKSjl_YPcdjFvjhC8okgcCeL0FkgtIkO_NiLkBCM=
https://media.gettyimages.com/photos/destroyed-porsche-car-is-seen-by-a-group-of-men-two-days-after-the-picture-id851065304?k=6&m=851065304&s=612x612&w=0&h=gY6jjC55OxSpXdUh6wDs8zFQNxeFXuziTCHFbH8pCho=
https://media.gettyimages.com/photos/rescuers-and-volunteers-work-in-a-textile-factory-that-collapsed-two-picture-id851069222?k=6&m=851069222&s=612x612&w=0&h=WTki8oBJTOP6Dfb6aTE5bm3cMj2-z3Pe3kJgIr7F6HA=
https://media.gettyimages.com/photos/rescuers-and-volunteers-work-in-a-textile-factory-that-collapsed-two-picture-id851069250?k=6&m=851069250&s=612x612&w=0&h=bDrIWQRG7XDg2MG7uPepn4PRlhpxqLJNNVPGHM622u0=
https://media.gettyimages.com/photos/rescuers-and-volunteers-work-in-a-textile-factory-that-collapsed-two-picture-id851069252?k=6&m=851069252&s=612x612&w=0&h=uiGee9Xy2GBgdde8TN1RkP_9NwSbkzDmqucR6kS4jWk=
https://media.gettyimages.com/photos/rescuers-and-volunteers-work-in-a-textile-factory-that-collapsed-two-picture-id851069406?k=6&m=851069406&s=612x612&w=0&h=duss2CEDalYyUszzw2hDTriUjdD4sFdx2Hu-wmjDtaM=
https://media.gettyimages.com/photos/rescuers-and-volunteers-work-in-a-textile-factory-that-collapsed-two-picture-id851069428?k=6&m=851069428&s=612x612&w=0&h=816SEx2hKhlQnGbwqQL7-94Mie_TGtK1yhHdPHr37cY=
https://media.gettyimages.com/photos/rescuers-and-volunteers-work-in-a-textile-factory-that-collapsed-two-picture-id851069434?k=6&m=851069434&s=612x612&w=0&h=wY7LM892YQDyX-XCjMeTUPMhOLQD1t8fJ5-UfYGk1Iw=
https://media.gettyimages.com/photos/rescuers-and-volunteers-work-in-a-textile-factory-that-collapsed-two-picture-id851070254?k=6&m=851070254&s=612x612&w=0&h=GlxX9-7QjTg44rScbVIaBOsWP3oqwVBuyXJEn2zFd20=
https://media.gettyimages.com/photos/rescuers-and-volunteers-work-in-a-textile-factory-that-collapsed-two-picture-id851070288?k=6&m=851070288&s=612x612&w=0&h=1i2CTMpZe79TU1WFNZyVTpMwiHaeKpt01p7O-geXNSg=
https://media.gettyimages.com/photos/rescuers-and-volunteers-work-in-a-textile-factory-that-collapsed-two-picture-id851070300?k=6&m=851070300&s=612x612&w=0&h=Mdo95DdAIXjoR3GvCpcgcclOR7TqO3lKkD-QT9fN_Pk=
https://media.gettyimages.com/photos/volunteer-fernando-gedeno-carries-wood-to-be-used-to-support-the-of-picture-id851086004?k=6&m=851086004&s=612x612&w=0&h=X5FpruhCIomVqS9cePLflS6g7isieTCSEfQji4NAkTg=
https://media.gettyimages.com/photos/people-carry-steel-to-be-used-to-support-the-structure-of-the-in-picture-id851086010?k=6&m=851086010&s=612x612&w=0&h=TkvJqDOS3GWFuNLlsn0YwZAR25mWOYbqIyB0YbBPiF8=
https://media.gettyimages.com/photos/rosalba-ramirez-vargas-center-with-the-prayer-group-the-best-friends-picture-id851086056?k=6&m=851086056&s=612x612&w=0&h=qRuwDhRMX5s2h2AtacZc-m1NZhpuXegsUYaVjyNqPKg=
https://media.gettyimages.com/photos/people-anxiously-wait-for-news-from-rescue-crews-as-they-continue-picture-id851086072?k=6&m=851086072&s=612x612&w=0&h=CglTwFS_djC7jlb213UFBUzBHw5MV40FTZT-OIctNw4=
https://media.gettyimages.com/photos/volunteer-rescue-workers-wait-in-line-near-a-collapsed-building-to-go-picture-id851117074?k=6&m=851117074&s=612x612&w=0&h=uPav1oZURCUz6RaKDIN3-DQdP1JVBJRPH3ouwAMlLFI=
https://media.gettyimages.com/photos/rescue-workers-put-on-rain-gear-during-the-search-for-survivors-and-picture-id851117464?k=6&m=851117464&s=612x612&w=0&h=rozipHr0Mhb_bKtQE6usW1KbUYgjm69Z_e7mwryhB2I=
https://media.gettyimages.com/photos/man-puts-up-a-sign-asking-for-food-and-protective-clothing-for-dogs-picture-id851117592?k=6&m=851117592&s=612x612&w=0&h=1FGdQ8kFsOOXW1lSOYBUBs115nPtroDBT3-HvnTvOgY=
https://media.gettyimages.com/photos/picture-of-a-missing-woman-hangs-on-a-tree-near-a-collapsed-building-picture-id851117722?k=6&m=851117722&s=612x612&w=0&h=V98srQahFrbnlGTFbiDHvn6QhrbL0qYJ63xK9hurI5Y=
https://media.gettyimages.com/photos/volunteer-rescue-workers-wait-in-the-rain-near-a-collapsed-building-picture-id851117956?k=6&m=851117956&s=612x612&w=0&h=soLhKaWDp7I2HK_ApcFWP-h18VWbbM4vMNpV1oK9EdE=
https://media.gettyimages.com/photos/local-residents-look-towards-their-homes-damaged-in-the-earthquake-picture-id851118362?k=6&m=851118362&s=612x612&w=0&h=4xzvskFOTlHgJuhxwmwNZpfoWlzktRD6b4tT4w2MW8E=
https://media.gettyimages.com/photos/debris-sits-on-the-floor-of-a-chapel-inside-the-parroquia-de-la-in-picture-id851186882?k=6&m=851186882&s=612x612&w=0&h=LhkYTElL1X1CuSvNWlilN5eksrXAur_IEUfoqO6-AKw=
https://media.gettyimages.com/photos/people-hold-flowers-outside-the-enrique-rebsamen-school-that-during-picture-id851244354?k=6&m=851244354&s=612x612&w=0&h=n0uY9fvR6ojQeDuAMeTz2NHLOXsXnT1eoCx596oPvIw=
https://media.gettyimages.com/photos/search-and-rescue-efforts-continue-at-the-the-enrique-rebsamen-school-picture-id851244386?k=6&m=851244386&s=612x612&w=0&h=yZj3S9f3WvMwLTvfZHsBqcyNErf3SvImAQe2KVZS40k=
https://media.gettyimages.com/photos/search-and-rescue-efforts-continue-at-the-the-enrique-rebsamen-school-picture-id851244408?k=6&m=851244408&s=612x612&w=0&h=F1ACWoY1_Kj1oFu30dgggnzY6mA8s9EE6W57JPKhp0o=
https://media.gettyimages.com/photos/search-and-rescue-efforts-continue-at-the-the-enrique-rebsamen-school-picture-id851244450?k=6&m=851244450&s=612x612&w=0&h=_l_U6oAuB8prcnKAicXaB6J1eufDzcr4YQqeYf73Zvc=
https://media.gettyimages.com/photos/search-and-rescue-efforts-continue-at-the-the-enrique-rebsamen-school-picture-id851244468?k=6&m=851244468&s=612x612&w=0&h=odLF7wrwByDmj8afftMdrcEEH3GojhxOPwZQSYYPpw4=
https://media.gettyimages.com/photos/search-and-rescue-efforts-continue-at-the-the-enrique-rebsamen-school-picture-id851244474?k=6&m=851244474&s=612x612&w=0&h=dj9lhJMjnFZUjH0WcZ9mkFNJjNFm_2Ewi6dw_VVXm-I=
https://media.gettyimages.com/photos/search-and-rescue-efforts-continue-at-the-the-enrique-rebsamen-school-picture-id851244502?k=6&m=851244502&s=612x612&w=0&h=c5AQyUxhF55tdhsmEEdik4XY_JuZFruS3L6hOu1X3XU=
https://media.gettyimages.com/photos/relatives-and-friends-of-victims-attend-a-catholic-mass-outside-the-picture-id851244524?k=6&m=851244524&s=612x612&w=0&h=uzfgDUG6W49W4kTTP4Us4_kCVfXhBg3hBdpC0NVCzmQ=
https://media.gettyimages.com/photos/flowers-are-seen-during-a-catholic-mass-outside-the-the-enrique-picture-id851244528?k=6&m=851244528&s=612x612&w=0&h=7znkDY-8JRGg9OYW9mlS6ItJvy2evKC5Qwz9lx50CQ8=
https://media.gettyimages.com/photos/relatives-and-friends-of-victims-attend-a-catholic-mass-outside-the-picture-id851244532?k=6&m=851244532&s=612x612&w=0&h=ZMcMwxSNvjvkCSNyV_MuGzR6DtXYkHJWuwUfKNOEv-4=
https://media.gettyimages.com/photos/relatives-and-friends-of-victims-attend-a-catholic-mass-outside-the-picture-id851244538?k=6&m=851244538&s=612x612&w=0&h=w1YL9i9uNciHREzeCbg47UuPxMTwygwbNOYVS1YQTbE=
https://media.gettyimages.com/photos/relatives-and-friends-of-victims-attend-a-catholic-mass-outside-the-picture-id851244550?k=6&m=851244550&s=612x612&w=0&h=BGzzs4OaWvWdjh-TjwFlaLpSx_-h5jX-XRf4QJhQWyc=
https://media.gettyimages.com/photos/relatives-and-friends-of-victims-attend-a-catholic-mass-outside-the-picture-id851244556?k=6&m=851244556&s=612x612&w=0&h=K3KgdBIeQgUf4zV9BiAiKyvPMq8SyLR8f3lRi1pcJuU=
https://media.gettyimages.com/photos/relatives-and-friends-write-the-names-of-victims-and-messages-for-on-picture-id851244572?k=6&m=851244572&s=612x612&w=0&h=Acj3KRHrUcLMVa0ey_vDZz8hr4wumX8dF2Sge4QZuPs=
https://media.gettyimages.com/photos/relatives-and-friends-write-the-names-of-victims-and-messages-for-on-picture-id851244574?k=6&m=851244574&s=612x612&w=0&h=3-4Ru5L6-Ain3CocBpb-WZrGhVXzR3HprBVE5S61AY0=
https://media.gettyimages.com/photos/relatives-and-friends-write-the-names-of-victims-and-messages-for-on-picture-id851244582?k=6&m=851244582&s=612x612&w=0&h=SZVkvjbIclOP8517HCcblsiyRdAIrnkJCPdweGrRCnk=
https://media.gettyimages.com/photos/rescue-workers-search-for-the-trapped-citizens-over-the-collapsed-a-picture-id851267612?k=6&m=851267612&s=612x612&w=0&h=ZA1A6ruUPqphLePL1ZEbbJVouO0-buekvfDsCkxQhEA=
https://media.gettyimages.com/photos/voluntaries-are-seen-helping-with-the-provisions-for-the-71-magnitude-picture-id851288252?k=6&m=851288252&s=612x612&w=0&h=bChvgp4uKU3h7Hnt4DDXBNMIWnp3ymr4BJzHE5QptpI=
https://media.gettyimages.com/photos/voluntaries-are-seen-helping-with-the-provisions-for-the-71-magnitude-picture-id851288292?k=6&m=851288292&s=612x612&w=0&h=Go8tRI7W3J1YNPN7QdJlgRObCDnZxLZ8ZSoajZNjeF0=
https://media.gettyimages.com/photos/fireman-is-seen-after-the-rescue-of-a-cat-who-was-under-rubble-for-picture-id851288294?k=6&m=851288294&s=612x612&w=0&h=DXWKkI3onjDGnkgZQjkwuHMfSEpLohgXdyB11PQTZ3Y=
https://media.gettyimages.com/photos/fireman-is-seen-after-the-rescue-of-a-cat-who-was-under-rubble-for-picture-id851288298?k=6&m=851288298&s=612x612&w=0&h=73P2wXPVyf6cuP-bk6_zPlHk6Ss8orVBb8x2FS1MFvg=
https://media.gettyimages.com/photos/voluntaries-are-seen-helping-during-the-rescue-of-a-person-by-the-71-picture-id851288300?k=6&m=851288300&s=612x612&w=0&h=h0Se40fX4kIfr9umECz4zbptFl3qkafF2Av_ku-Xv9o=
https://media.gettyimages.com/photos/voluntaries-are-seen-helping-during-the-rescue-of-a-person-by-the-71-picture-id851288302?k=6&m=851288302&s=612x612&w=0&h=lFdIV0KW178O4pfHPe5_o_USZMoeSZYoZurRGySPWhE=
https://media.gettyimages.com/photos/voluntaries-are-seen-helping-during-the-rescue-of-a-person-by-the-71-picture-id851288354?k=6&m=851288354&s=612x612&w=0&h=1KzFnDvLSO4dMkcsD07mhcDd2UWmjYShqBnORmWDRJQ=
https://media.gettyimages.com/photos/voluntaries-are-seen-helping-during-the-rescue-of-a-person-by-the-71-picture-id851288358?k=6&m=851288358&s=612x612&w=0&h=Bu-jz0yv9A9xve-AHeJgwX7lIKQnDNtBEsJdSFD-Abk=
https://media.gettyimages.com/photos/voluntaries-are-seen-helping-during-the-rescue-of-a-person-by-the-71-picture-id851288360?k=6&m=851288360&s=612x612&w=0&h=cKaUMAM7A-ZkVa3-T1BgZpslJ21lNXqQgEz4BousMSU=
https://media.gettyimages.com/photos/voluntaries-are-seen-helping-during-the-rescue-of-a-person-by-the-71-picture-id851288368?k=6&m=851288368&s=612x612&w=0&h=esyCOQmleeeys-KG1qmBVcyyDcFF8SfrahQKWfq3qUY=
https://media.gettyimages.com/photos/voluntaries-are-seen-helping-during-the-rescue-of-a-person-by-the-71-picture-id851288414?k=6&m=851288414&s=612x612&w=0&h=mgzn3NNUeCMsFkf9xn1PDSHUdfz8MoVZIZ5NERNtu8Q=
https://media.gettyimages.com/photos/fireman-is-seen-during-the-rescue-work-hoping-to-find-a-person-alive-picture-id851288418?k=6&m=851288418&s=612x612&w=0&h=UGKNQieu2UbTZLuqKmqHRUFbF8pwIf-K6J0ifaaobAY=
https://media.gettyimages.com/photos/voluntaries-are-seen-helping-with-the-provisions-for-the-71-magnitude-picture-id851288424?k=6&m=851288424&s=612x612&w=0&h=xGiWC42pcvyp7S1sD0IEsJcdwRFkWfnLgJ_Sc7Vf5rQ=
https://media.gettyimages.com/photos/members-of-red-cross-are-seen-during-the-rescue-work-hoping-to-find-a-picture-id851288426?k=6&m=851288426&s=612x612&w=0&h=uJR1bLj_Jfnlv9frrbLzjul7Btut-vcRjDIoEkFxYvI=
https://media.gettyimages.com/photos/members-of-red-cross-are-seen-during-the-rescue-work-hoping-to-find-a-picture-id851288480?k=6&m=851288480&s=612x612&w=0&h=gd3q5KmMAiGEuzst6kWk1vRk1rfwlXa7DSZuZJzfmr0=
https://media.gettyimages.com/photos/members-of-red-cross-are-seen-during-the-rescue-work-hoping-to-find-a-picture-id851288498?k=6&m=851288498&s=612x612&w=0&h=J9U8M-YOEd3Svb-fU5TeTISnfZ42EWi-ovRjU5RAo6A=
https://media.gettyimages.com/photos/members-of-red-cross-are-seen-during-the-rescue-work-hoping-to-find-a-picture-id851288502?k=6&m=851288502&s=612x612&w=0&h=HbixuDH9SByHxw5Ez-OT5evFMpWcMp3xNa1EfVFHkM0=
https://media.gettyimages.com/photos/fireman-is-seen-during-the-rescue-work-hoping-to-find-a-person-alive-picture-id851288566?k=6&m=851288566&s=612x612&w=0&h=XI2h-5tfxX6cNUYjuPoWZHdntlnDDPFqIQI0R044ZFs=
https://media.gettyimages.com/photos/police-are-seen-during-the-rescue-work-hoping-to-find-a-person-alive-picture-id851288790?k=6&m=851288790&s=612x612&w=0&h=cUp9YUYkHJ-krY00x_H4S8Zl-o_fXXAEUUMXoL5s-zo=
https://media.gettyimages.com/photos/voluntaries-are-seen-during-the-rescue-in-enrique-rebsamen-college-picture-id851288828?k=6&m=851288828&s=612x612&w=0&h=DbyvQdB4Zc2GPDqRhUU8uFu7b23QwwTf1nIukfyQCbE=
https://media.gettyimages.com/photos/voluntaries-are-seen-during-the-rescue-work-in-enrique-rebsamen-picture-id851288988?k=6&m=851288988&s=612x612&w=0&h=wsQxE6SdW5A9stUl0on-Ddg9ziAWwUKmE1T8mraGdi4=
https://media.gettyimages.com/photos/voluntaries-are-seen-during-the-rescue-work-in-enrique-rebsamen-picture-id851289028?k=6&m=851289028&s=612x612&w=0&h=QYWXwlkYLcTA0040RzS_DISspuzucaUzjCZz4Iu9AR8=
https://media.gettyimages.com/photos/voluntaries-are-seen-during-the-rescue-work-in-enrique-rebsamen-picture-id851289044?k=6&m=851289044&s=612x612&w=0&h=oiq6-SGU6t2AaGgrzx_rWVzB9N_qZoOYRvx8s3bPPXw=
https://media.gettyimages.com/photos/voluntaries-are-seen-during-the-rescue-work-in-enrique-rebsamen-picture-id851289050?k=6&m=851289050&s=612x612&w=0&h=uJWUbldJ0IPla0NXdo_JxZnX3O-HpHCyRlEITNeFTlg=
https://media.gettyimages.com/photos/soldiers-are-seen-during-the-rescue-work-in-enrique-rebsamen-college-picture-id851289110?k=6&m=851289110&s=612x612&w=0&h=nQgCaARnopMoT0E0igFhRt4R9Ucwc7IeI2wRShO20rk=
https://media.gettyimages.com/photos/voluntaries-are-seen-during-the-rescue-work-in-enrique-rebsamen-picture-id851289112?k=6&m=851289112&s=612x612&w=0&h=-D3JGnl9KRin25vTsvKkbgm1lQOpowsmYCSftwqzq5o=
https://media.gettyimages.com/photos/a-woman-is-seen-reading-letters-in-memoriam-of-dead-children-during-picture-id851289164?k=6&m=851289164&s=612x612&w=0&h=x6yUs9RASA5qMMUqm-s_WIkpfj4uqKWbAoilpDCJvH4=
https://media.gettyimages.com/photos/soldiers-are-seen-guarding-during-the-rescue-in-enrique-rebsamen-picture-id851289168?k=6&m=851289168&s=612x612&w=0&h=PXDPb8DGoDL3m4_EDugHXsZvu6jRzNUYnHiZHNT_sXY=
https://media.gettyimages.com/photos/voluntaries-are-seen-during-the-rescue-work-in-enrique-rebsamen-picture-id851289170?k=6&m=851289170&s=612x612&w=0&h=m2q8g2pQdARFL8H9Mk2YSainMQnfdtyuV6xHtwPGDYw=
https://media.gettyimages.com/photos/a-woman-is-seen-reading-letters-in-memoriam-of-dead-children-during-picture-id851289178?k=6&m=851289178&s=612x612&w=0&h=Z7f6c6IVV2WDhC838nqht46eedRUlpvgJpBjyQ5Qlm0=
https://media.gettyimages.com/photos/a-woman-is-seen-reading-letters-in-memoriam-of-dead-children-during-picture-id851289218?k=6&m=851289218&s=612x612&w=0&h=jRcNj563O9EpjLLNLqirWhsX2MHMIw3BcmXOonpFAxc=
https://media.gettyimages.com/photos/a-woman-is-seen-reading-letters-in-memoriam-of-dead-children-during-picture-id851289220?k=6&m=851289220&s=612x612&w=0&h=9_IUiPTR2ObX8gHyG6O3f4ZyfeiEQi903qBFXlX8DE4=
https://media.gettyimages.com/photos/a-man-is-seen-take-a-photo-of-letters-in-memoriam-of-dead-children-picture-id851289226?k=6&m=851289226&s=612x612&w=0&h=fhpv4s3WzTjw-E3TkYpayhYS8yMtVN4cjq99ZSD_uBE=
https://media.gettyimages.com/photos/a-woman-is-seen-reading-letters-in-memoriam-of-dead-children-during-picture-id851289228?k=6&m=851289228&s=612x612&w=0&h=StGqBcxL911MM94MBuCunu29dXWCQ3mjNJQ3iJoQH5w=
https://media.gettyimages.com/photos/a-woman-is-seen-reading-letters-in-memoriam-of-dead-children-during-picture-id851289230?k=6&m=851289230&s=612x612&w=0&h=RZAcUbsEhXPCD8p0GOj_xzZ0Lqn55WSAIzrY2MHnoS0=
https://media.gettyimages.com/photos/a-woman-is-seen-during-the-wreath-in-memoriam-of-dead-children-during-picture-id851289266?k=6&m=851289266&s=612x612&w=0&h=9s4T5if6a9z8a7R6z17RKUKfvS7KKj0hJKoTnGSdmVc=
https://media.gettyimages.com/photos/a-woman-is-seen-during-the-wreath-in-memoriam-of-dead-children-during-picture-id851289270?k=6&m=851289270&s=612x612&w=0&h=56zKT24lfFy787g5MbEwQ-7ihBtTnnn30T7ogmfNYVk=
https://media.gettyimages.com/photos/soldiers-are-seen-guarding-during-the-rescue-in-enrique-rebsamen-picture-id851289272?k=6&m=851289272&s=612x612&w=0&h=xr73ElMOmTOYhsp141dbUzbKkLUuO-E4v5nNycHchw4=
https://media.gettyimages.com/photos/a-woman-is-seen-during-the-wreath-in-memoriam-of-dead-children-during-picture-id851289276?k=6&m=851289276&s=612x612&w=0&h=Qv1W7EhF3fgnesJ7JPvqwb2Rc50jZJTjOPxBroHZ7c8=
https://media.gettyimages.com/photos/soldiers-are-seen-guarding-during-the-rescue-in-enrique-rebsamen-picture-id851289302?k=6&m=851289302&s=612x612&w=0&h=R9ReTFZUYcHvK6l4VyAO2CwY8sk7jhYL3TJJdOcF3oU=
https://media.gettyimages.com/photos/pola-diaz-a-53yearold-social-worker-and-rescuer-who-volunteered-as-a-picture-id854252436?k=6&m=854252436&s=612x612&w=0&h=Zdit1_Dpo62vVW1quffnGIKgzVOX376u9mGK_4_KqLI=
https://media.gettyimages.com/photos/ismael-villegas-an-electric-technician-who-volunteered-as-a-socalled-picture-id854255274?k=6&m=854255274&s=612x612&w=0&h=SRPFjw5DO8qIOO3o6MHR-L5xGFB0qoOykm382rZJxFU=
https://media.gettyimages.com/photos/ismael-villegas-an-electric-technician-who-volunteered-as-a-socalled-picture-id854255286?k=6&m=854255286&s=612x612&w=0&h=02ugKGwflhNwfQV2aIufzJLSXI8Hp-0fc4uzm9xVHzU=
https://media.gettyimages.com/photos/ruben-benitez-a-57yearold-coach-businessman-administrator-and-scuba-picture-id854256266?k=6&m=854256266&s=612x612&w=0&h=YmBkESiEEaFew2ryS0LEADvgUNlvfok5hf-My-U-JKY=
https://media.gettyimages.com/photos/relatives-of-people-who-are-presumed-still-buried-under-the-rubble-a-picture-id854315096?k=6&m=854315096&s=612x612&w=0&h=qRavb5AJjb65cULInYcepaYLD1TdgPL91rBWf2OmT-Y=
https://media.gettyimages.com/photos/relatives-of-people-who-are-presumed-still-buried-under-the-rubble-a-picture-id854315146?k=6&m=854315146&s=612x612&w=0&h=vPOxvWMyJInbjA-Sh6V7ZBeH_vhcPVnkfwcPMsPHSD4=
https://media.gettyimages.com/photos/rescuers-keep-on-digging-for-survivors-still-buried-under-the-rubble-picture-id854315182?k=6&m=854315182&s=612x612&w=0&h=frFmyQfsykdx1qHuQ0-BC3YTX1Xr5xQ43WXDYKRC4iA=
https://media.gettyimages.com/photos/woman-offers-a-bunch-of-flowers-to-a-firefighter-near-the-site-where-picture-id854315210?k=6&m=854315210&s=612x612&w=0&h=XFeL-xkdMMFZjYaU4KWWpbL6Ow6T6JoABpci8NwJeBM=
https://media.gettyimages.com/photos/relatives-of-people-who-are-presumed-still-buried-under-the-rubble-a-picture-id854315212?k=6&m=854315212&s=612x612&w=0&h=htbYBJsX-a9XD5BxNBgDCWS35t_U_orjYRNVbPKuTKc=
https://media.gettyimages.com/photos/relatives-of-people-who-are-presumed-still-buried-under-the-rubble-a-picture-id854315224?k=6&m=854315224&s=612x612&w=0&h=wsdFpAp8HAF1jHgiPec-Eireyi6VBytYVUSP_m18jhU=
https://media.gettyimages.com/photos/poster-about-a-cat-that-was-lost-during-the-september-19-earthquake-picture-id854328676?k=6&m=854328676&s=612x612&w=0&h=gstQvIhG66ZH326H_gEhlzXU31iIPZ2O0b1TVAb19hE=
https://media.gettyimages.com/photos/view-of-damaged-cars-near-a-building-that-was-flattened-by-the-quake-picture-id854344898?k=6&m=854344898&s=612x612&w=0&h=hH8mk4bPFBcBWLgThw_-XeyImm6jHwzGuVCcKl93jl0=
https://media.gettyimages.com/photos/relatives-of-people-who-are-presumed-still-buried-under-the-rubble-a-picture-id854352468?k=6&m=854352468&s=612x612&w=0&h=Men_Cp5JuRe8GYDlaJ-O8uNygqre50Vem8oCgzS8904=
https://media.gettyimages.com/photos/relatives-of-people-who-are-presumed-still-buried-under-the-rubble-a-picture-id854352504?k=6&m=854352504&s=612x612&w=0&h=nb7up90HuwBXxGCX8BlidGh95CsovTx6_b_0IndBVdk=
https://media.gettyimages.com/photos/woman-holding-an-image-of-the-virgin-of-fatima-comforts-a-relative-of-picture-id854355968?k=6&m=854355968&s=612x612&w=0&h=dfsAnlbRgIx4fPYH2no9oWILfReHft860gqYTIFaqI8=
https://media.gettyimages.com/photos/woman-holding-an-image-of-the-virgin-of-fatima-comforts-a-relative-of-picture-id854355984?k=6&m=854355984&s=612x612&w=0&h=sL_doWl4ELGKkVOMyohjWupjmP4Sia93UW6e5C5oZcA=
https://media.gettyimages.com/photos/relatives-of-people-who-are-presumed-still-buried-under-the-rubble-a-picture-id854359896?k=6&m=854359896&s=612x612&w=0&h=uvkTxWF1-czkwqb2zf16USNJN7YNMcI-c0x9gcxVwP8=
https://media.gettyimages.com/photos/mexican-firefighter-drinks-a-soda-during-a-short-break-in-the-task-of-picture-id854407918?k=6&m=854407918&s=612x612&w=0&h=UGryKYz-htkwaMG5ay3s0PKONokLfvNxKjaawJZf2TQ=
https://media.gettyimages.com/photos/mexican-firefighters-remove-the-debris-from-a-multifamily-building-picture-id854408002?k=6&m=854408002&s=612x612&w=0&h=ammSmJZH-9tTaR2TRndeZnS-b14yPO7YNyu6G0ndzyQ=
https://media.gettyimages.com/photos/mexican-firefighters-remove-the-debris-from-a-multifamily-building-picture-id854408008?k=6&m=854408008&s=612x612&w=0&h=0Ecnti7yfH3IZ95ielMpalwiggK7voqFhNBITT6nvqA=
https://media.gettyimages.com/photos/mexican-artist-adela-peralta-leppe-87yearold-who-was-rescued-from-the-picture-id854755810?k=6&m=854755810&s=612x612&w=0&h=czQUBXyIPGzNK1v52bem9Wy6QWSzx4uAY94LcOFRcRI=
https://media.gettyimages.com/photos/mexican-artist-adela-peralta-leppe-87yearold-who-was-rescued-from-the-picture-id854755828?k=6&m=854755828&s=612x612&w=0&h=XxM-E17TJyfq3EWckeZyg4_glFxD8s9eNZSi5sSrjlY=
https://media.gettyimages.com/photos/mexican-artist-adela-peralta-leppe-87yearold-who-was-rescued-from-the-picture-id854755856?k=6&m=854755856&s=612x612&w=0&h=LJ6Xy1fIYa31SaF-6cxJDZvFQo5X_hT7ZcD0LpNPklU=
https://media.gettyimages.com/photos/mexican-artist-adela-peralta-leppe-87yearold-who-was-rescued-from-the-picture-id854755866?k=6&m=854755866&s=612x612&w=0&h=Ple6HFyacI8fWXXBTJxif-VlADodz5j0swty0nJzQTE=
https://media.gettyimages.com/photos/mexican-artist-adela-peralta-leppe-87yearold-who-was-rescued-from-the-picture-id854755882?k=6&m=854755882&s=612x612&w=0&h=tAMcSsji2n793yUKpDL3L-Xynm9cDs3Szo-5wcjKs7E=
https://media.gettyimages.com/photos/mexican-artist-adela-peralta-leppe-87yearold-who-was-rescued-from-the-picture-id854755910?k=6&m=854755910&s=612x612&w=0&h=WNrfs0AcqH905n0SbW7yemrvRjoYrCrUon0KTt64b8c=
https://media.gettyimages.com/photos/an-altar-is-erected-in-memory-of-the-victims-in-front-of-the-place-picture-id854759004?k=6&m=854759004&s=612x612&w=0&h=gWhFyeGUplukbuvh7Su02mX2pM-n_RmT1vLmK5knYJA=
https://media.gettyimages.com/photos/rescuers-work-on-the-recovery-of-victims-from-the-alvaro-oregon-286-picture-id854780614?k=6&m=854780614&s=612x612&w=0&h=tpSFpgWyzomwTuuR6kVdAvhgPLYOEP-9iI2aXB7u-Ek=
https://media.gettyimages.com/photos/rescuers-work-on-the-recovery-of-victims-from-the-alvaro-oregon-286-picture-id854780618?k=6&m=854780618&s=612x612&w=0&h=rMic6Uz6-IuPkl-R0_xyuVEH4bO4jhFj1Sks6u-OEKc=
https://media.gettyimages.com/photos/rescuers-work-on-the-recovery-of-victims-from-the-alvaro-oregon-286-picture-id854780648?k=6&m=854780648&s=612x612&w=0&h=0iynXIsw2EXsmXGoXu0eOvysIQIu87hkkWdkLw3t2_E=
https://media.gettyimages.com/photos/rescuers-work-on-the-recovery-of-victims-from-the-alvaro-oregon-286-picture-id854780664?k=6&m=854780664&s=612x612&w=0&h=HLzyYruxVc8M-uPUqS7r8W87euHNJkkbufKs9MsP-3o=
https://media.gettyimages.com/photos/members-of-the-french-rescue-team-and-mexican-rescuers-protect-from-picture-id854806296?k=6&m=854806296&s=612x612&w=0&h=cw2g1Busp6aaS9LIBHZCroJ9Wc5DTHgY3PgpFDeqQiM=
https://media.gettyimages.com/photos/members-of-the-french-rescue-team-meet-with-mexican-rescuers-while-picture-id854806320?k=6&m=854806320&s=612x612&w=0&h=OO9GHdeHUeufa-3JrC1OiDjliRPIBFUcBSvNcafMLvk=
https://media.gettyimages.com/photos/members-of-the-french-rescue-team-and-mexican-rescuers-walk-searching-picture-id854806322?k=6&m=854806322&s=612x612&w=0&h=-VKrUF9ni-cQMKCCziEjC7VtYCeJ_nSsAOHNnVb95_M=
https://media.gettyimages.com/photos/french-rescue-workers-look-for-damaged-houses-after-the-last-71-in-picture-id854806356?k=6&m=854806356&s=612x612&w=0&h=utCwXrWWlnL3viXBHbfLf2a9UDKWF1iPId4DkIisb2Q=
https://media.gettyimages.com/photos/members-of-the-french-rescue-team-take-notes-while-searching-for-picture-id854809812?k=6&m=854809812&s=612x612&w=0&h=3f6LJC9zUl8Ax-QtE6ox9XCpJer9za4vvdFNuiXziGc=
https://media.gettyimages.com/photos/members-of-the-french-rescue-team-and-mexican-rescuers-take-a-rest-picture-id854809824?k=6&m=854809824&s=612x612&w=0&h=n8gIiswMgE_aZHVwGIrN3yp4BEtoET2vx8yC37IJecY=
https://media.gettyimages.com/photos/members-of-the-french-rescue-team-and-mexican-rescuers-walk-searching-picture-id854809842?k=6&m=854809842&s=612x612&w=0&h=isH-5mka5moKkU5MGdYreAmCMeB53xt_9eMNlV4TYbc=
https://media.gettyimages.com/photos/view-of-a-textile-factory-that-collapsed-in-last-weeks-71-magnitude-picture-id854820746?k=6&m=854820746&s=612x612&w=0&h=sY3dfjes6CNaJXrdBkxrhFbtb5Er5aMLqMii3GH71SU=
https://media.gettyimages.com/photos/car-crashed-by-rubble-is-seen-in-a-textile-factory-that-collapsed-in-picture-id854820812?k=6&m=854820812&s=612x612&w=0&h=Rb1Edt4xxC0ujOmMTvvuXIqdEK6JbAL5Ijnyh7xlwGI=
https://media.gettyimages.com/photos/an-image-of-our-lady-of-guadalupe-is-seen-in-a-textile-factory-that-picture-id854820912?k=6&m=854820912&s=612x612&w=0&h=lmPrPL145WzzH9cM58-wY1ORikasRGFwZ8R_ijQqJyg=
https://media.gettyimages.com/photos/spanish-rescuers-work-on-the-recovery-of-victims-from-the-alvaro-286-picture-id855173884?k=6&m=855173884&s=612x612&w=0&h=Fi5NdU4Hhzuxtf_AeWs-QNjUflN8opbxzxiez7Cor0c=
https://media.gettyimages.com/photos/spanish-rescuers-work-on-the-recovery-of-victims-from-the-alvaro-286-picture-id855173886?k=6&m=855173886&s=612x612&w=0&h=Mv0DEGV3nAf8sTWpvEhGHwyKxJDDTtB_tD0yZ6acOp4=
https://media.gettyimages.com/photos/spanish-rescuers-work-on-the-recovery-of-victims-from-the-alvaro-286-picture-id855173896?k=6&m=855173896&s=612x612&w=0&h=XOq0hpIP5dbZj3DhCQLveoo55SG0w67WK800RySsd9M=
https://media.gettyimages.com/photos/clown-entertains-children-whose-homes-were-seriously-damaged-by-the-picture-id855192438?k=6&m=855192438&s=612x612&w=0&h=k9FJbOMPZngmsO9hXfcYVSL68B3VuWttJt_EChRiX60=
https://media.gettyimages.com/photos/people-whose-homes-were-seriously-damaged-by-the-september-19-remain-picture-id855192442?k=6&m=855192442&s=612x612&w=0&h=-2nAs_w2tebUKf49kBTwrE2FH1yHqlrFt3JlCwFo8hE=
https://media.gettyimages.com/photos/clown-entertains-children-whose-homes-were-seriously-damaged-by-the-picture-id855192444?k=6&m=855192444&s=612x612&w=0&h=skc3pinw4uwpCg_3JPEhSqN02ohW2StWPCCOBSf3mXg=
https://media.gettyimages.com/photos/view-of-a-destroyed-car-smashed-by-a-building-which-collapsed-during-picture-id855197874?k=6&m=855197874&s=612x612&w=0&h=2WtSObR7rTTJQH5o-6h8F-ji80CXfF__xcAF_xxTrE0=
https://media.gettyimages.com/photos/man-whose-home-was-seriously-damaged-by-the-september-19-quake-in-a-picture-id855219002?k=6&m=855219002&s=612x612&w=0&h=YtYrvY42p8FgbL04dykxHEBChtWWiL9Cgb-sgAC6iMk=
https://media.gettyimages.com/photos/man-whose-home-was-seriously-damaged-by-the-september-19-quake-in-a-picture-id855219016?k=6&m=855219016&s=612x612&w=0&h=fjVK1apDJMXSRykYfu5klPNWHUwFvLc6u0BI-icaabM=
https://media.gettyimages.com/photos/man-whose-home-was-seriously-damaged-by-the-september-19-quake-in-a-picture-id855219028?k=6&m=855219028&s=612x612&w=0&h=YwMdYkTOSjqF8xxzotwUHEOC0yjnwxTUAUhqUWwcUvc=
https://media.gettyimages.com/photos/children-whose-homes-were-seriously-damaged-by-the-september-19-quake-picture-id855219942?k=6&m=855219942&s=612x612&w=0&h=3_CS-xtn54w0KsaV0Z1xFZoT50asXWBFYPR-D3S9i90=
https://media.gettyimages.com/photos/children-whose-homes-were-seriously-damaged-by-the-september-19-quake-picture-id855219946?k=6&m=855219946&s=612x612&w=0&h=MEcYxgiWyW-Ckh8b90yeFZCTRKNtzVsjOlLRju5y1hE=
https://media.gettyimages.com/photos/relatives-of-people-who-are-presumed-still-buried-under-the-rubble-picture-id855673994?k=6&m=855673994&s=612x612&w=0&h=MPeqoopXqpOfTAq-o2UWeqcLH5L-mcC3M0EKDxYdHjI=
https://media.gettyimages.com/photos/relatives-of-people-who-are-presumed-still-buried-under-the-rubble-picture-id855673996?k=6&m=855673996&s=612x612&w=0&h=PGDNvdtjup-lhTmhmSpnwvBpEv2Gc3wSlC6dcHfzAb0=
https://media.gettyimages.com/photos/relatives-of-people-who-are-presumed-still-buried-under-the-rubble-picture-id855674006?k=6&m=855674006&s=612x612&w=0&h=lf2pq3oS7d6bsv7jQZBPQAKDWjAFiJCk5DFSnKFTqHc=
https://media.gettyimages.com/photos/relatives-of-people-who-are-presumed-still-buried-under-the-rubble-picture-id855674008?k=6&m=855674008&s=612x612&w=0&h=H4UHdp0wnBWuvg_vruy4GpEWzLG_v5F2Qy_-0A9bbJw=
https://media.gettyimages.com/photos/spanish-rescuers-work-on-the-recovery-of-victims-from-the-alvaro-286-picture-id855674022?k=6&m=855674022&s=612x612&w=0&h=PuUmksFAGv_taZfY8s9SbefBZrwqLqRrn29Tc2v33-g=
https://media.gettyimages.com/photos/spanish-rescuers-work-on-the-recovery-of-victims-from-the-alvaro-286-picture-id855674026?k=6&m=855674026&s=612x612&w=0&h=bb1yD94GhYxel3QSto77nnaBLcDHgvYadX_p3UUSlA4=
https://media.gettyimages.com/photos/relatives-of-people-who-are-presumed-still-buried-under-the-rubble-picture-id855674038?k=6&m=855674038&s=612x612&w=0&h=J3DSY0RKHzQaz12yYR0et-GcxOOynD1NtcwT3YMnzRI=
https://media.gettyimages.com/photos/relatives-of-people-who-are-presumed-still-buried-under-the-rubble-picture-id855674046?k=6&m=855674046&s=612x612&w=0&h=EiJTWD7XrI89H8-VHw9TZVOpfumabNsJLF9TJzLb5DE=
https://media.gettyimages.com/photos/women-dressed-as-clowns-watch-rescue-workers-search-for-victims-in-picture-id856374640?k=6&m=856374640&s=612x612&w=0&h=e1hjdFIKnaizLOjCxGenEIcpzedX6ttGaaALRaBG2EA=
https://media.gettyimages.com/photos/women-dressed-as-clowns-pose-with-rescuers-who-were-working-in-one-of-picture-id856375060?k=6&m=856375060&s=612x612&w=0&h=ixmSu5KYLwa-hr6AY-Mw5khVKmsdCD8ruiO0Zol1pkk=
https://media.gettyimages.com/photos/women-dressed-as-clowns-hug-an-ecuadorian-rescuer-who-was-working-in-picture-id856375078?k=6&m=856375078&s=612x612&w=0&h=OiFpPGQbhW0wEfNAaWm6mMwTQ_8ltdNs_w51XAZg5Ms=
https://media.gettyimages.com/photos/women-dressed-as-clowns-hug-a-female-police-officer-standing-guard-in-picture-id856375330?k=6&m=856375330&s=612x612&w=0&h=52t6J6y1f5Qsb-jxpfZK94N8eAjEPGPtkjC6hpzEHIg=
https://media.gettyimages.com/photos/woman-dressed-as-a-clown-hugs-a-volunteer-in-front-of-one-of-the-picture-id856375456?k=6&m=856375456&s=612x612&w=0&h=MRV4LEJF8iFZ5HmksmHeJ2UZVa4nruBNsfaw60IvPaw=
https://media.gettyimages.com/photos/the-slightly-bruised-hands-of-mexican-lucia-zamora-who-was-rescued-picture-id857955700?k=6&m=857955700&s=612x612&w=0&h=mzTrpMVCdXLTK3a0GBPEdgbrNC1ZYjjMFwCuDwIGl9A=
https://media.gettyimages.com/photos/mexican-lucia-zamora-who-was-rescued-from-under-the-rubble-from-the-picture-id857955762?k=6&m=857955762&s=612x612&w=0&h=_oQGDtgBpGNaNlICQtd57kT5Wnj2jJSTiFBuIfvdg0w=
https://media.gettyimages.com/photos/woman-cries-as-her-husband-accompanied-by-technicians-gets-into-a-picture-id861038140?k=6&m=861038140&s=612x612&w=0&h=ONkLhAoZsONom3Ebd2X7NnxiqTJNaKuIZEFNU7UyA68=
https://media.gettyimages.com/photos/woman-cries-as-her-husband-accompanied-by-technicians-gets-into-a-picture-id861038494?k=6&m=861038494&s=612x612&w=0&h=rBY0AmKPVvTPLfxlf05kWJS41pcq3ng8keNuZ3l2dbo=
https://media.gettyimages.com/photos/couple-embraces-after-recovering-some-of-their-belongings-from-a-picture-id861038566?k=6&m=861038566&s=612x612&w=0&h=dRYjVMPEAHb1wFMgByiz9mXRiW1S1RPwGjy_V7rK_xM=
https://media.gettyimages.com/photos/woman-cries-as-her-husband-accompanied-by-technicians-gets-into-a-picture-id861038704?k=6&m=861038704&s=612x612&w=0&h=Lt5xTlJomvjQFzZn5oDWWHSL0ogMAhBaHvDDL-JMkCw=
https://media.gettyimages.com/photos/donny-romero-and-jose-luis-tavera-embrace-each-other-during-the-of-picture-id862516382?k=6&m=862516382&s=612x612&w=0&h=L_ZuWG1Aysl67SWnO0k7kvxhjwlieWG3EYwGDs25MxA=
https://media.gettyimages.com/photos/picture-of-an-altar-set-next-to-a-wall-which-collapsed-during-the-picture-id862778914?k=6&m=862778914&s=612x612&w=0&h=3n-WoVroxv5Oe8FUFM47Hk_Sbp_7qlGmDMQliHMJxyM=
https://media.gettyimages.com/photos/women-embrace-during-a-tribute-in-honour-of-the-victims-of-mexicos-picture-id863163136?k=6&m=863163136&s=612x612&w=0&h=nRabKcQJ0ku4smNbtKEj2eIUjz1uszKup1TiJ6-TxXE=
https://media.gettyimages.com/photos/women-embrace-during-a-tribute-in-honour-of-the-victims-of-mexicos-picture-id863163208?k=6&m=863163208&s=612x612&w=0&h=xZ7f6uoVbaSuhJmJCRikuKAgY60f9NCdWC5ZEHwo7Zg=
https://media.gettyimages.com/photos/women-prints-her-palm-in-a-wall-during-a-tribute-in-honour-of-the-of-picture-id863163572?k=6&m=863163572&s=612x612&w=0&h=nZ0M1T1pzj0Lf57AH9w8S0nV_x0DcnV3Xh0iKcEIfzE=
https://media.gettyimages.com/photos/women-prints-her-palm-in-a-wall-during-a-tribute-in-honour-of-the-of-picture-id863163826?k=6&m=863163826&s=612x612&w=0&h=f7VblWEiTrTeADSF8JCe87xMqL452UHNTZY9RMnozPw=
https://media.gettyimages.com/photos/young-women-prints-her-palm-in-a-wall-during-a-tribute-in-honour-of-picture-id863164212?k=6&m=863164212&s=612x612&w=0&h=7gkS3xKCezpXlAMoTKWGqpznewAjV1_QKFo0uUwpcL4=
https://media.gettyimages.com/photos/women-helps-a-baby-to-print-his-palm-in-a-wall-during-a-tribute-in-picture-id863164252?k=6&m=863164252&s=612x612&w=0&h=1i7E9miSadGGN9OVwfR6UZ8C61A6zpHdrkPA99H7mbM=
https://media.gettyimages.com/photos/view-on-a-makeshift-altar-for-the-victims-of-mexicos-september-19-a-picture-id863172300?k=6&m=863172300&s=612x612&w=0&h=yqXO2LZKwFFhy82ThhdcIogsu3P-tIwTgTMLuMHoeiI=
https://media.gettyimages.com/photos/woman-lights-a-candle-under-a-group-of-wreaths-in-honour-of-the-of-picture-id863173710?k=6&m=863173710&s=612x612&w=0&h=MoYBNTNL3Xjc556QU12_r-GgDTCwF4oLZRuZTdX_Fis=
https://media.gettyimages.com/photos/man-cries-during-a-tribute-in-honour-of-the-victims-of-mexicos-19-picture-id863179640?k=6&m=863179640&s=612x612&w=0&h=0lDK7_nZugbUUABtsjwLwyorna1i8DkdKl4Y7RtQ3Q4=
https://media.gettyimages.com/photos/women-embrace-during-a-tribute-in-honour-of-the-victims-of-mexicos-picture-id863183588?k=6&m=863183588&s=612x612&w=0&h=aO8I6dtr8uHy8WKLxhUdF4SDASvhuQ-pqIaXARECUCA=
https://media.gettyimages.com/photos/member-of-the-topos-raise-his-fist-during-a-tribute-in-honour-of-the-picture-id863183912?k=6&m=863183912&s=612x612&w=0&h=5XENjrg4rgntCverXHcWuOOq91k4h_0TrLdjyxfJfqY=
https://media.gettyimages.com/photos/rescue-workers-take-part-in-a-tribute-in-honour-of-the-victims-of-picture-id863184262?k=6&m=863184262&s=612x612&w=0&h=oPj5Gp4WZczb9ZlSPYzoKgBfoQ_VM69RIqEVQuCXNX8=
https://media.gettyimages.com/photos/man-stands-in-front-of-a-group-of-wreaths-for-the-victims-of-mexicos-picture-id863195374?k=6&m=863195374&s=612x612&w=0&h=bsz5L0p9nfhHvuVSr8tfpop2K9MbiK1UkPlJWDvvn6k=
https://media.gettyimages.com/photos/man-places-wreaths-to-honour-the-victims-of-mexicos-september-19-a-picture-id863195488?k=6&m=863195488&s=612x612&w=0&h=slhr6GClVVizsKlu6Mme3PYHV_ZKtj0b5LDsupUd16o=
https://media.gettyimages.com/photos/people-embrace-during-a-tribute-to-honour-the-victims-of-mexicos-19-picture-id863195608?k=6&m=863195608&s=612x612&w=0&h=2Myfpopqp6MkMC7P6k88OuoPidrozyX6wBB_FIkjAkY=
https://media.gettyimages.com/photos/people-embrace-during-a-tribute-to-honour-the-victims-of-mexicos-19-picture-id863195618?k=6&m=863195618&s=612x612&w=0&h=f_CV0Cwf6yKVikN_GComo4ph196DrWO7VuTZftS7-mc=
https://media.gettyimages.com/photos/woman-raises-her-clenched-fist-during-a-tribute-for-the-victims-of-picture-id863196716?k=6&m=863196716&s=612x612&w=0&h=M1nqfydiJJ-jv8RTHkAmqdA6mEwiK44kN4DWs_nvPag=
https://media.gettyimages.com/photos/neighbors-they-was-living-in-the-multifamily-house-of-tlalpan-that-picture-id863375198?k=6&m=863375198&s=612x612&w=0&h=XXQcbBj2ngOtn67rb-5W2wEi3vp-DFXxz7ACI_GYuzc=
https://media.gettyimages.com/photos/neighbors-they-was-living-in-the-multifamily-house-of-tlalpan-that-picture-id863375200?k=6&m=863375200&s=612x612&w=0&h=fCHbGH5q0xwuMFg68sm_QDkzH0y7q1UesjdmA9JFY6o=
https://media.gettyimages.com/photos/neighbors-they-was-living-in-the-multifamily-house-of-tlalpan-that-picture-id863375202?k=6&m=863375202&s=612x612&w=0&h=XMZYbBDc5Au1QYzoKEVcQSLkE9MHT8i5M05DxMP0suo=
https://media.gettyimages.com/photos/neighbors-they-was-living-in-the-multifamily-house-of-tlalpan-that-picture-id863375204?k=6&m=863375204&s=612x612&w=0&h=1B9ahC7m78aa5z_FZEOmR_-WGDJBmgLbJv6i9G3SEH0=
https://media.gettyimages.com/photos/neighbors-they-was-living-in-the-multifamily-house-of-tlalpan-that-picture-id863375206?k=6&m=863375206&s=612x612&w=0&h=II6luyBxNh7rDHZAX_iwHGUOKa2ELA7RFNCck3B-Sgo=
https://media.gettyimages.com/photos/neighbors-they-was-living-in-the-multifamily-house-of-tlalpan-that-picture-id863375222?k=6&m=863375222&s=612x612&w=0&h=__n5U_ecIyDTB0I837jTe9DR73BzFWphv9qQcyyv_L4=
https://media.gettyimages.com/photos/neighbors-they-was-living-in-the-multifamily-house-of-tlalpan-that-picture-id863375226?k=6&m=863375226&s=612x612&w=0&h=8jWQVcLQQhYxQAA6K8nK948zopBY7ckbBTAuIrpmI-I=
https://media.gettyimages.com/photos/neighbors-they-was-living-in-the-multifamily-house-of-tlalpan-that-picture-id863375228?k=6&m=863375228&s=612x612&w=0&h=iwpaekp9Pghc3N2wKG2TpSUdY5HdssqlGygt5eiMuNg=
https://media.gettyimages.com/photos/neighbors-they-was-living-in-the-multifamily-house-of-tlalpan-that-picture-id863375230?k=6&m=863375230&s=612x612&w=0&h=JBS-ZUkne6bCdbMrp06WCh0FIG5Rfybk7hMjDLzp0Ts=
https://media.gettyimages.com/photos/rescuers-who-helped-rescue-people-were-honored-during-the-a-tribute-picture-id863375254?k=6&m=863375254&s=612x612&w=0&h=gi8J950hs1s6WDt6PrS9r96kUXMPjcmzEx4XvBNA0tA=
https://media.gettyimages.com/photos/rescuers-who-helped-rescue-people-were-honored-during-the-a-tribute-picture-id863375256?k=6&m=863375256&s=612x612&w=0&h=ipT6Doda8yUy0IE1yZBsNF1msIRBangy2DMk0VRQ3TM=
https://media.gettyimages.com/photos/neighbors-they-was-living-in-the-multifamily-house-of-tlalpan-that-picture-id863375258?k=6&m=863375258&s=612x612&w=0&h=XWvA4lgehbYlQHdTLvozAs2vwTf0LGTJG8DCz8ehalU=
https://media.gettyimages.com/photos/rescuers-who-helped-rescue-people-were-honored-during-the-a-tribute-picture-id863375260?k=6&m=863375260&s=612x612&w=0&h=eekw3VB687ptDqgNIfYRQhohw1Mxq88BVeMSH6GO9Ko=
https://media.gettyimages.com/photos/rescuers-who-helped-rescue-people-were-honored-during-the-a-tribute-picture-id863375264?k=6&m=863375264&s=612x612&w=0&h=INb9ozhC-FMAzknUV7N3eSbEYN_lLVjAhie0tEahN_w=
https://media.gettyimages.com/photos/neighbors-they-was-living-in-the-multifamily-house-of-tlalpan-that-picture-id863375290?k=6&m=863375290&s=612x612&w=0&h=ZHDZWmsZ9H-iGgA0X9i6d4YnGqBrclp7t1HOWs1CP5o=
https://media.gettyimages.com/photos/rescuers-who-helped-rescue-people-were-honored-during-the-a-tribute-picture-id863375292?k=6&m=863375292&s=612x612&w=0&h=ehhXfw-7F-Gs4aEFVa6oxg1WwYsXHb5Mgb2-V8dPstk=
https://media.gettyimages.com/photos/neighbors-they-was-living-in-the-multifamily-house-of-tlalpan-that-picture-id863375294?k=6&m=863375294&s=612x612&w=0&h=7aIIueXjasIpKXvz0C0bJ3hBsCBDtFYUok6ZCC2K5vI=
https://media.gettyimages.com/photos/neighbors-they-was-living-in-the-multifamily-house-of-tlalpan-that-picture-id863375296?k=6&m=863375296&s=612x612&w=0&h=rH2wCZAifJWBpumZL2_bkoz23XU9yUiwd-orh1DZk7A=
https://media.gettyimages.com/photos/rescuers-who-helped-rescue-people-were-honored-during-the-a-tribute-picture-id863375312?k=6&m=863375312&s=612x612&w=0&h=9OrKkgJKcHR6BAVVA5usJajufxg11wcrmvH8WWnIZto=
https://media.gettyimages.com/photos/firefighters-are-seen-depositing-a-bouquet-of-flowers-in-the-offering-picture-id863375326?k=6&m=863375326&s=612x612&w=0&h=0Jo57rBa1p87oYa91Z-l3Jfgpx7ZM3UEMNJtTsGWjZE=
https://media.gettyimages.com/photos/firefighters-are-seen-depositing-a-bouquet-of-flowers-in-the-offering-picture-id863375328?k=6&m=863375328&s=612x612&w=0&h=8aWBNIDKW3gOauS3qQAX_riOuJ_lEwe1Vdfd5hgMpfI=
https://media.gettyimages.com/photos/neighbors-they-was-living-in-the-multifamily-house-of-tlalpan-that-picture-id863375330?k=6&m=863375330&s=612x612&w=0&h=_2Y45LE3Nv2npzpYb18PYMeA3XjZdCUJqqnlS2efN2I=
https://media.gettyimages.com/photos/firefighters-are-seen-depositing-a-bouquet-of-flowers-in-the-offering-picture-id863375342?k=6&m=863375342&s=612x612&w=0&h=4bxaUEifaEMIiES8Uj9igDxW0Shpy65_Q7cfQR4vBGE=
https://media.gettyimages.com/photos/marta-negrete-who-along-with-her-daughter-and-granddaughter-ran-to-a-picture-id865799202?k=6&m=865799202&s=612x612&w=0&h=BsQ39qFr13NiLRPwIga5VRJO_5l47f7V7M6paNeULBs=
https://media.gettyimages.com/photos/hilda-venegas-and-her-mother-marta-negrete-who-along-with-her-and-picture-id865799210?k=6&m=865799210&s=612x612&w=0&h=XSth5H4b871htv21Eys7IT9J-LRfWOy7tDARl-te0yw=
https://media.gettyimages.com/photos/worker-repairs-the-lobby-area-of-a-building-damaged-from-the-in-the-picture-id868272930?k=6&m=868272930&s=612x612&w=0&h=YeebzwxAhG1o5cTgGP39SlsAF5anyEv_oBXD1I5NuT8=
https://media.gettyimages.com/photos/pedestrians-view-a-building-damaged-from-the-earthquake-in-the-of-picture-id868272932?k=6&m=868272932&s=612x612&w=0&h=so0sjAd2RiMztjQJk1bT6sdeJA96QDNR5y1gIchrV_U=
https://media.gettyimages.com/photos/pedestrian-passes-in-front-of-a-building-damaged-from-the-earthquake-picture-id868272946?k=6&m=868272946&s=612x612&w=0&h=XTzIBbPUnPpt_NOvXgjd-VfuhochPUPi5VR2AENuQB4=
https://media.gettyimages.com/photos/bicyclist-rides-past-the-instituto-renacimiento-catholic-school-from-picture-id868272984?k=6&m=868272984&s=612x612&w=0&h=WPyutt1ij108q4gpbokf3eGZIBpsDzQpK-_i5Hcs4vI=
https://media.gettyimages.com/photos/detail-of-an-altar-in-honour-of-the-victims-of-mexicos-september-19-picture-id869169228?k=6&m=869169228&s=612x612&w=0&h=VUSlKKAD7PgsQK8a8DDQ7uREQwj87F4-ES7NZFVeUJ4=
https://media.gettyimages.com/photos/detail-of-an-altar-in-honour-of-the-victims-of-mexicos-september-19-picture-id869169246?k=6&m=869169246&s=612x612&w=0&h=3QC1MkmH-wI0MpznQvxQsXilbM13VL9-6DGseT6D548=
https://media.gettyimages.com/photos/detail-of-an-altar-in-honour-of-the-victims-of-mexicos-september-19-picture-id869169264?k=6&m=869169264&s=612x612&w=0&h=aXbhowzJlKGG-fjcfPrD_1pFs23oqyFQpK7T9b0PP-8=
https://media.gettyimages.com/photos/people-gather-in-front-of-an-altar-in-honour-of-the-victims-of-19-picture-id869169630?k=6&m=869169630&s=612x612&w=0&h=Sh2682BpmQmP2848DKtFWhZbBmDGabO78N4JpscLwIo=
https://media.gettyimages.com/photos/people-gather-in-front-of-an-altar-in-honour-of-the-victims-of-19-picture-id869169636?k=6&m=869169636&s=612x612&w=0&h=G8ZiMDzPaaDqTjeH2NBfWHdjCR5cnAb02K_gfi64pQU=
https://media.gettyimages.com/photos/people-gather-in-front-of-an-altar-in-honour-of-the-victims-of-19-picture-id869169656?k=6&m=869169656&s=612x612&w=0&h=cbZ88_rAliNEITuugGMzcyoaDGmE6OL5vhUGgOwMRRk=
https://media.gettyimages.com/photos/kid-observes-a-traditional-mexican-offering-placed-in-outside-a-by-picture-id869581288?k=6&m=869581288&s=612x612&w=0&h=4KLAAtRoKZd74wcIv0QsUJ9HTQCoKR_gcdZUFszrLmo=
https://media.gettyimages.com/photos/woman-leaves-her-shelter-next-to-an-offering-found-in-a-shelter-by-picture-id869581300?k=6&m=869581300&s=612x612&w=0&h=TkGmMvksM8QguknFWFsPDHSllBcW_GqAKj2VHCjitMA=
https://media.gettyimages.com/photos/aspects-of-an-offering-found-in-a-shelter-damaged-by-the-earthquake-picture-id869581302?k=6&m=869581302&s=612x612&w=0&h=f6VuxTi6xB6qWb1RpzVyZ5nDwqcqE2OCZHupcp2xjgE=
https://media.gettyimages.com/photos/an-aspect-of-a-traditional-mexican-offering-placed-in-a-shelter-by-picture-id869581308?k=6&m=869581308&s=612x612&w=0&h=JRnwGRL7voosUEpJTYVBpBr7XcE8e9HlbRt_tbyDaP8=
https://media.gettyimages.com/photos/kid-observes-a-traditional-mexican-offering-placed-in-outside-a-by-picture-id869581352?k=6&m=869581352&s=612x612&w=0&h=0wPPPwm8faH9rkoENCZ-7YmH3RFqQ1bxiAslEWYyLQw=
https://media.gettyimages.com/photos/kid-observes-a-traditional-mexican-offering-placed-in-outside-a-by-picture-id869581680?k=6&m=869581680&s=612x612&w=0&h=XZ0prcm3_2kP-SrYtPjjYYxwApKytOPuqlxqrSWLSGg=
https://media.gettyimages.com/photos/an-aspect-of-a-traditional-mexican-offering-placed-outside-a-building-picture-id869581684?k=6&m=869581684&s=612x612&w=0&h=7SH9hmubuhLW9UQ2ZenVvjWYO1XeBhxb4GtTLJSho4I=
https://media.gettyimages.com/photos/an-aspect-of-a-traditional-mexican-offering-placed-outside-a-building-picture-id869581704?k=6&m=869581704&s=612x612&w=0&h=hquAzafTU9rFiVQchIk69qFJiZ_p2Mho1zTpMdTbckU=
https://media.gettyimages.com/photos/an-aspect-of-a-traditional-mexican-offering-placed-outside-a-building-picture-id869581708?k=6&m=869581708&s=612x612&w=0&h=qMpHUYBeyah_hsvAU2yq5kwuQN44myY0oqY2X4ZSRtA=
https://media.gettyimages.com/photos/an-aspect-of-a-traditional-mexican-offering-placed-outside-a-building-picture-id869581710?k=6&m=869581710&s=612x612&w=0&h=wtVKFYzb6O4PheE7RKBUk5GkkECp5_gu6RdD7yZQk4o=
https://media.gettyimages.com/photos/detail-of-skulls-made-with-sugar-as-part-of-a-traditional-mexican-picture-id869583776?k=6&m=869583776&s=612x612&w=0&h=QeOdgxP7EI0wvjtzfXnoaR-8Xvx8iUbKDDbhdWNcD5c=
https://media.gettyimages.com/photos/detail-of-skulls-made-with-sugar-as-part-of-a-traditional-mexican-picture-id869583794?k=6&m=869583794&s=612x612&w=0&h=yq5_o-094mNxuKGk3g3eZQHkZEGLknEeP0M2U-Y7egE=
https://media.gettyimages.com/photos/detail-of-skulls-made-with-sugar-as-part-of-a-traditional-mexican-picture-id869583828?k=6&m=869583828&s=612x612&w=0&h=efrhXVEvTzhdHU7WRBWS7eHWRMy4bRkay9Ia9nT46A8=
https://media.gettyimages.com/photos/woman-holds-a-censer-for-a-traditional-mexican-offering-placed-a-picture-id869583832?k=6&m=869583832&s=612x612&w=0&h=loSx2xrKhjQyMSetZxSZ4dhG-QZR4SeoLUCcJhn8A0Q=
https://media.gettyimages.com/photos/woman-places-a-votive-candle-in-a-traditional-mexican-offering-placed-picture-id869583842?k=6&m=869583842&s=612x612&w=0&h=NXuyDK1_tSJJXKLdlopQp2AUc6rQLPwmJCp7Sn2-rjo=
https://media.gettyimages.com/photos/pepole-set-censers-in-a-traditional-mexican-offering-placed-outside-a-picture-id869583852?k=6&m=869583852&s=612x612&w=0&h=GkXhPScK-9ssnX9bm0bc3R56y0IP0LjY6w8fD4SjUdM=
https://media.gettyimages.com/photos/woman-holds-a-censer-for-a-traditional-mexican-offering-placed-a-picture-id869583862?k=6&m=869583862&s=612x612&w=0&h=3bJOBlldYkVD1-e6a80ZEBPZ7wTSJn__zc9xrzv7wNQ=
https://media.gettyimages.com/photos/an-aspect-of-a-traditional-mexican-offering-placed-outside-a-building-picture-id869583874?k=6&m=869583874&s=612x612&w=0&h=y6c1LHcDNwmQKAqbF0A8TWPnFgy19k5DwHip7yYW6lc=
https://media.gettyimages.com/photos/woman-lits-a-censer-for-a-traditional-mexican-offering-placed-outside-picture-id869583884?k=6&m=869583884&s=612x612&w=0&h=_FTZzh72UJW7Dei0XmWKSY1IXoA-OJDmWla75kg8S4Q=
https://media.gettyimages.com/photos/candles-and-the-names-of-victims-can-be-seen-at-the-memorial-in-front-picture-id893927592?k=6&m=893927592&s=612x612&w=0&h=M9MXhNm341RbEmisP6RMjHyXLmcxzW002jq6zu_KBn8=
https://media.gettyimages.com/photos/candles-and-the-names-of-victims-can-be-seen-at-the-memorial-in-front-picture-id893927646?k=6&m=893927646&s=612x612&w=0&h=HncAmaQUP6C13_xuWxMJ8t6tvDo_vlZWhYXel1kaVO0=
https://media.gettyimages.com/photos/candles-and-the-names-of-victims-can-be-seen-at-the-memorial-in-front-picture-id893927652?k=6&m=893927652&s=612x612&w=0&h=O-bnnPpDUkF0_1UFrXJOddryLK5G9Hd_P2CxW-I2oVM=
https://media.gettyimages.com/photos/view-of-the-hospital-seriously-damaged-by-the-72-magnitude-earthquake-picture-id919332922?k=6&m=919332922&s=612x612&w=0&h=yzxi_82EGReVuXVILddzJai-pEWXa-kYD_b1b-J78d0=
https://media.gettyimages.com/photos/patients-remain-outside-of-the-hospital-seriously-damaged-by-the-72-picture-id919333046?k=6&m=919333046&s=612x612&w=0&h=IR6ZyageWA1qiQEyHHNUOGQe5i-EY-B-_cmxyX8W_d4=
https://media.gettyimages.com/photos/2magnitude-earthquake-rattled-mexico-on-friday-causing-little-damage-picture-id919627300?k=6&m=919627300&s=612x612&w=0&h=fx5HTRWnYmQok8Mfjnqj0l_0mU8po9fUxyYZZRAAN7s=
https://media.gettyimages.com/photos/this-aerial-picture-taken-on-march-18-shows-the-enrique-rebsamen-picture-id934359202?k=6&m=934359202&s=612x612&w=0&h=kAY1LjCdg8Fs7LwrN4DQQ7D36wuH19Zc-5LY6FKeyLE=
https://media.gettyimages.com/photos/mireya-rodriguez-and-alejandro-jurado-who-lost-their-7yearold-paola-picture-id977729662?k=6&m=977729662&s=612x612&w=0&h=dRQRhklGNMYM8kHanY2NwWQcXU12cI-Ob3hwivmESBk=
https://media.gettyimages.com/photos/mireya-rodriguez-who-lost-herr-7yearold-daughter-paola-in-the-of-19-picture-id977744816?k=6&m=977744816&s=612x612&w=0&h=IIoe9s37rudlvdhOSRgC_XzNcp1SMjk9Aza64jXskiE=
https://media.gettyimages.com/photos/damage-from-an-earthquake-circa-1985-in-mexico-city-mexico-picture-id985910654?k=6&m=985910654&s=612x612&w=0&h=buz4B3TD0bvm5zf6U0vwa5jDNxEesyeH6kTedzx_Cgk=
https://media.gettyimages.com/photos/damage-from-an-earthquake-circa-1985-in-mexico-city-mexico-picture-id985910656?k=6&m=985910656&s=612x612&w=0&h=vOtrllEWa_OdB0bm6g4U4026ZbpkDM_7iuaAIi51Gvk=
https://media.gettyimages.com/photos/damage-from-an-earthquake-circa-1985-in-mexico-city-mexico-picture-id985915300?k=6&m=985915300&s=612x612&w=0&h=YDNe-7xHsTTwndz0EYACqJqY6a7LsBOePpy31kMJuiY=
https://media.gettyimages.com/photos/damage-from-an-earthquake-circa-1985-in-mexico-city-mexico-picture-id985921498?k=6&m=985921498&s=612x612&w=0&h=C9Y1oaQO_ZP4Gh3GL-eTItKvR8FQqCouVTcllWB6Gqs=
https://media.gettyimages.com/photos/damage-from-an-earthquake-circa-1985-in-mexico-city-mexico-picture-id996291100?k=6&m=996291100&s=612x612&w=0&h=Gp4J-ip4BO5hHQU4fWf7Vh50Sx7O80ae4liny3yCxio=
https://media.gettyimages.com/photos/damage-from-an-earthquake-circa-1985-in-mexico-city-mexico-picture-id996291102?k=6&m=996291102&s=612x612&w=0&h=nolAyBZEevRsRVtzhNEZUycfx8BDaVqh0WpmFy1S6Jg=
