# Supplementary material for: Detecting damaged buildings using real-time crowdsourced images and transfer learning
Source: Sci Rep. 2022 May 27;12:8968. doi: 10.1038/s41598-022-12965-0 (PMC9142599; doi:10.1038/s41598-022-12965-0)
Supplement: Supplementary file 6 — Supplementary Table S7. [file 41598_2022_12965_MOESM6_ESM.csv]

http://pbs.twimg.com/media/Efqnb8cXgAMSa_f.jpg
http://pbs.twimg.com/media/EOA_cp0W4AEDbrW.jpg
http://pbs.twimg.com/media/ENvIrP2XYAA9_K2.jpg
http://pbs.twimg.com/media/Ee2_7TwUYAI1aF8.jpg
http://pbs.twimg.com/media/EO_oiDlX4AQ-h-A.jpg
http://pbs.twimg.com/media/Eflx_-2XgAU89zm.jpg
http://pbs.twimg.com/media/EfqnZ_DXkAAx397.jpg
http://pbs.twimg.com/media/Eb0z_j5UwAYs2zY.jpg
http://pbs.twimg.com/media/EZ_KOX0WoAEZbsV.jpg
http://pbs.twimg.com/media/EO_oiDkX4AgMKdZ.jpg
http://pbs.twimg.com/media/EPbR3gIUwAA_pnE.jpg
http://pbs.twimg.com/media/ETtIaTLWAAEZbm_.jpg
http://pbs.twimg.com/media/Ee2_8stVoAEEG6X.jpg
http://pbs.twimg.com/media/EUH7dg1X0AAJ7_r.jpg
http://pbs.twimg.com/media/EXAqA_6WsAAMHjG.jpg
http://pbs.twimg.com/media/EUhe3_8XQAImFJh.jpg
http://pbs.twimg.com/media/EV4d_nEU4AA3xaB.jpg
http://pbs.twimg.com/media/ETZh7h6UEAA_OkK.jpg
http://pbs.twimg.com/media/ETZ_omRWAAEsrBW.jpg
http://pbs.twimg.com/media/EPF_iRcXsAA0WCv.jpg
http://pbs.twimg.com/media/ENuGkkcWwAAU-6_.jpg
http://pbs.twimg.com/media/ETaC70_VAAAUs7P.jpg
http://pbs.twimg.com/media/EPIjBN_U4AIwAFw.jpg
http://pbs.twimg.com/media/EbQi2PDXQAU_7Yc.jpg
http://pbs.twimg.com/media/ETtlnIaWAAEFrl_.jpg
http://pbs.twimg.com/media/Eez_1spWsAExps9.jpg
http://pbs.twimg.com/media/EbULdMlXYAA_hoC.jpg
http://pbs.twimg.com/media/EVR5U_eVAAA-YN7.jpg
http://pbs.twimg.com/media/ENu0OdGW4AA_xsW.jpg
http://pbs.twimg.com/media/ETuG9WtXkAEHK_u.jpg
http://pbs.twimg.com/media/Ee_QC88WoAAiEfM.jpg
http://pbs.twimg.com/media/ETs_zYnWAAITILx.jpg
http://pbs.twimg.com/media/Eez_0iWXYAEZ8I3.jpg
http://pbs.twimg.com/media/ERehY8wXsAAxCv_.jpg
http://pbs.twimg.com/media/EO_oiDkX0AAHRGA.jpg
http://pbs.twimg.com/media/Ee0rwIMWAAE3_6N.jpg
http://pbs.twimg.com/media/EcTWZtHX0AI9IW_.jpg
http://pbs.twimg.com/media/ERdPCalXkAA_7wf.jpg
http://pbs.twimg.com/media/Eao5U7yXQAQEm_Q.jpg
http://pbs.twimg.com/media/Ee_QBZgXgAYJKCG.jpg
http://pbs.twimg.com/media/ETtyWi9XQAArG_6.jpg
http://pbs.twimg.com/media/Edg_7uhU4AonCGN.jpg
http://pbs.twimg.com/media/EOA_cqIWoAI2J4k.jpg
http://pbs.twimg.com/media/EeLDT1xWoAA78_6.jpg
http://pbs.twimg.com/media/EfruoYyU0AE6T_1.jpg
http://pbs.twimg.com/media/EN9b_BuWAAMp3Sx.jpg
http://pbs.twimg.com/media/EUuaC_dUUAAxs9b.jpg
http://pbs.twimg.com/media/ETZ_oCgWsAATsxY.jpg
http://pbs.twimg.com/media/Ee_b0RxWoAAnnpg.jpg
http://pbs.twimg.com/media/Ee_K5TxXYAEvhMC.jpg
http://pbs.twimg.com/media/EbWBc_EWAAEFvtX.jpg
http://pbs.twimg.com/media/EYYVzgYUEAEkD_y.jpg
http://pbs.twimg.com/media/EbWm3LvWkAYJ80_.jpg
http://pbs.twimg.com/media/Ee_K5TyWkAAMzXm.jpg
http://pbs.twimg.com/media/EPIADG9X0AA1y_L.jpg
http://pbs.twimg.com/media/ENu0OUrWoAApN_G.jpg
http://pbs.twimg.com/media/ENnXN1bU0AE0_Cd.jpg
http://pbs.twimg.com/media/Ee2_4RzUYAEsXPA.jpg
http://pbs.twimg.com/media/ENRrU8rXsAA1_Me.jpg
http://pbs.twimg.com/media/ENmp6-_UwAAaUak.jpg
http://pbs.twimg.com/media/ENqy1QpX0AES_2P.jpg
http://pbs.twimg.com/media/EN4Bi_MVAAU12N5.jpg
http://pbs.twimg.com/media/Ee2_1XFU4AAfmem.jpg
http://pbs.twimg.com/media/Eflx_-3XgAAP1hY.jpg
http://pbs.twimg.com/media/EPFHc_8WsAI0fJX.jpg
http://pbs.twimg.com/media/EcLilEMU8AAcD_N.jpg
http://pbs.twimg.com/media/EeLJ-24VAAEU7lp.jpg
http://pbs.twimg.com/media/EUNH9l-XsAE2zFl.jpg
http://pbs.twimg.com/media/EWMVDasVAAgbEuA.jpg
http://pbs.twimg.com/media/EPM6zocX0AEpntO.jpg
http://pbs.twimg.com/media/EPh5vMNWAAEquoi.jpg
http://pbs.twimg.com/media/EgNNrmIUEAAX-Pm.jpg
http://pbs.twimg.com/media/EYzMGf0X0AYIC0h.jpg
http://pbs.twimg.com/media/ERix2uaWsAAzBGw.jpg
http://pbs.twimg.com/media/ENmvxaaU8AAiodt.jpg
http://pbs.twimg.com/media/Efruo1ZUMAALGms.jpg
http://pbs.twimg.com/media/EVjrdUBUUAA1Jos.jpg
http://pbs.twimg.com/media/ESagZaQU0AEezHP.jpg
http://pbs.twimg.com/media/ETs3JIoUUAEv81D.jpg
http://pbs.twimg.com/media/EjEYHkWWoAAu2XG.jpg
http://pbs.twimg.com/media/Ee0rxGoXsAAJNhx.jpg
http://pbs.twimg.com/media/EeLPKXNUEAEVZp0.jpg
http://pbs.twimg.com/media/EOP6IXMW4AEQpDj.jpg
http://pbs.twimg.com/media/EXB58geWAAAoX9f.jpg
http://pbs.twimg.com/media/EbWxX-xWAAIDFvd.jpg
http://pbs.twimg.com/media/EbOOUH4WkAgwXOd.jpg
http://pbs.twimg.com/media/ETtOVkoWkAApvMg.jpg
http://pbs.twimg.com/media/EcBFcv-VcAAaB-5.jpg
http://pbs.twimg.com/media/EOoWImgU8AMfNdy.jpg
http://pbs.twimg.com/media/ETuHUjcXgAI12n8.jpg
http://pbs.twimg.com/media/EXCC6BJWkAAN05c.jpg
http://pbs.twimg.com/media/EiQnoWGVkAM1W-J.jpg
http://pbs.twimg.com/media/EUH7cFiWkAArj-u.jpg
http://pbs.twimg.com/media/EQGOKtuWAAA8H3u.jpg
http://pbs.twimg.com/media/EPM-bIfUwAIsUO7.jpg
http://pbs.twimg.com/media/ENmaNyVU8AEQPPv.jpg
http://pbs.twimg.com/media/ETZ1T92WsAA92kV.jpg
http://pbs.twimg.com/media/EPIYaOLXkAA3gQr.jpg
http://pbs.twimg.com/media/EUH7c0KXYAEZKgo.jpg
http://pbs.twimg.com/media/ERiSpS6UcAApHWA.jpg
http://pbs.twimg.com/media/EXAu6m5XgAARNj1.jpg
http://pbs.twimg.com/media/EbNnJkZXkAAh335.jpg
http://pbs.twimg.com/media/ETtI026X0AEBx81.jpg
http://pbs.twimg.com/media/EPIWvR9X0AEBzAB.jpg
http://pbs.twimg.com/media/ETwtCjoXgAYqSrp.jpg
http://pbs.twimg.com/media/EZ0TJywUMAAWOcO.jpg
http://pbs.twimg.com/media/ETtRQJrX0AEKdt-.jpg
http://pbs.twimg.com/media/ETvVQJVUwAEtcqd.jpg
http://pbs.twimg.com/media/EPH0KG2W4AANqkz.jpg
http://pbs.twimg.com/media/ESwj7A2XQAIfnst.jpg
http://pbs.twimg.com/media/ETtfzDrUMAETkOJ.jpg
http://pbs.twimg.com/media/EPJm0QgWAAAqNsN.jpg
http://pbs.twimg.com/media/ETmRXB7UYAANZ1U.jpg
http://pbs.twimg.com/media/EUutt2sUMAAZkiu.jpg
http://pbs.twimg.com/media/EPM6zoIWoAEWuwV.jpg
http://pbs.twimg.com/media/EegHN6fUMAIRIT1.jpg
http://pbs.twimg.com/media/EPHbrTaX0AEn-f2.jpg
http://pbs.twimg.com/media/EQHmDbXX0AYdJ5W.jpg
http://pbs.twimg.com/media/EbF7eJQUcAEqNaW.jpg
http://pbs.twimg.com/media/EOvfYDkWkAAlCLt.jpg
http://pbs.twimg.com/media/EPGG8NhUwAUO2iH.jpg
http://pbs.twimg.com/media/EPZ0T4BUwAADvpW.jpg
http://pbs.twimg.com/media/EaiISJnWsAEsgiC.jpg
http://pbs.twimg.com/media/Ecu-3DmWsAEHu18.jpg
http://pbs.twimg.com/media/ETvVQJZU4AIK0ge.jpg
http://pbs.twimg.com/media/EhVyBOVWkAIB1k2.jpg
http://pbs.twimg.com/media/ENtBfxSW4AAUrWs.jpg
http://pbs.twimg.com/media/B3V-pvfCIAAaVW7.jpg
http://pbs.twimg.com/media/EPF2dnPUEAIsavT.jpg
http://pbs.twimg.com/media/EfnnIgNWkAEgX5-.jpg
http://pbs.twimg.com/media/ETuUEW3WkAISvRY.jpg
http://pbs.twimg.com/media/Ec5Bb8HWAAA2D22.jpg
http://pbs.twimg.com/media/EPM0sVQWsAACfqG.jpg
http://pbs.twimg.com/media/EQWIPCoXYAAQ6Mp.jpg
http://pbs.twimg.com/media/EiQwfsXU4AIcNfh.jpg
http://pbs.twimg.com/media/EVZ158QUYAIAnsj.jpg
http://pbs.twimg.com/media/EPNWx-dX4AAniY4.jpg
http://pbs.twimg.com/media/ERiSpS5UYAIl61U.jpg
http://pbs.twimg.com/media/EPFPO72WoAEjWRU.jpg
http://pbs.twimg.com/media/EbOAiLTWoAUQE2f.jpg
http://pbs.twimg.com/media/ENxgWh-XsAAfVAX.jpg
http://pbs.twimg.com/media/EXDbk8oWsAAhggg.jpg
http://pbs.twimg.com/media/EZn4qiuUYAEbBUF.jpg
http://pbs.twimg.com/media/EPGKmhPUYAEJJKQ.jpg
http://pbs.twimg.com/media/EcAcTbBU4AIaRIZ.jpg
http://pbs.twimg.com/media/EPMnyyjXsAA-gQL.jpg
http://pbs.twimg.com/media/EO9iih7XsAAL6-L.jpg
http://pbs.twimg.com/media/EXCFe7pUEAA2cro.jpg
http://pbs.twimg.com/media/EPGGV5QUwAIZhUo.jpg
http://pbs.twimg.com/media/Ee-1zPtWoAAsClc.jpg
http://pbs.twimg.com/media/EYDxGo0WAAYFvtB.jpg
http://pbs.twimg.com/media/EXAupUKWsAUkHOq.jpg
http://pbs.twimg.com/media/EYLzSegVAAA0XFS.jpg
http://pbs.twimg.com/media/ERctJl0WsAApaSi.jpg
http://pbs.twimg.com/media/EiQjq51XYAAhtvf.jpg
http://pbs.twimg.com/media/EZq7CiDXkAABvsU.jpg
http://pbs.twimg.com/media/Efq-ie5UcAUkSbX.jpg
http://pbs.twimg.com/media/Ee-6rBGXoAAPptm.jpg
http://pbs.twimg.com/media/ETZjW3rUYAcuJ--.jpg
http://pbs.twimg.com/media/EbOOTM7WAAAUHvV.jpg
http://pbs.twimg.com/media/EPHo9wVWAAAnjNO.jpg
http://pbs.twimg.com/media/EgwEJrbWkAEV2kN.jpg
http://pbs.twimg.com/media/EPE4XRbW4AMpgwk.jpg
http://pbs.twimg.com/media/ETit8SoXYAELXdr.jpg
http://pbs.twimg.com/media/EWNgzWaXkAAI0PK.jpg
http://pbs.twimg.com/media/ETs6DqHUwAEJA0H.jpg
http://pbs.twimg.com/media/EfrKzZnXsAUf3o8.jpg
http://pbs.twimg.com/media/ERTgmKSW4AYXJQG.jpg
http://pbs.twimg.com/media/EXCoTUJWAAAyQp8.jpg
http://pbs.twimg.com/media/EPM6zo6X0AAlAUD.jpg
http://pbs.twimg.com/media/EVOvoLFUwAErqOW.jpg
http://pbs.twimg.com/media/EPE24jGXkAExxg5.jpg
http://pbs.twimg.com/media/EbGiSxtVAAAh8Vs.jpg
http://pbs.twimg.com/media/EQHmDbmWAAIWh8R.jpg
http://pbs.twimg.com/media/EPIiJyvUEAIBp8d.jpg
http://pbs.twimg.com/media/EYzIoxIUYAA-T2f.jpg
http://pbs.twimg.com/media/ETZ927mU8AAK0en.jpg
http://pbs.twimg.com/media/EPHbrSCX4AAk2Eh.jpg
http://pbs.twimg.com/media/ESagaJAU8AEkaii.jpg
http://pbs.twimg.com/media/ENmUKmfU8AAhr2E.jpg
http://pbs.twimg.com/media/EO9Eei8XsAARZAE.jpg
http://pbs.twimg.com/media/ERiKvDOXYAAdl1G.jpg
http://pbs.twimg.com/media/EPu84IXUEAA-QUx.jpg
http://pbs.twimg.com/media/EVjZSpxUEAEO3cQ.jpg
http://pbs.twimg.com/media/EPh5vMRWkAIFtnc.jpg
http://pbs.twimg.com/media/EbXl58sUEAARd3p.jpg
http://pbs.twimg.com/media/EOO3js1W4AEBTjN.jpg
http://pbs.twimg.com/media/ETtQIbtXsAA8Cuc.jpg
http://pbs.twimg.com/media/EfrGTV5UEAAwzdV.jpg
http://pbs.twimg.com/media/EN4BhJNU4AIAx4E.jpg
http://pbs.twimg.com/media/EW1oSPAXYAAQ8tM.jpg
http://pbs.twimg.com/media/EbQjetyX0AUrW7-.jpg
http://pbs.twimg.com/media/EPh5vMmU0AEgNFg.jpg
http://pbs.twimg.com/media/ETuT6AGWoAYafDE.jpg
http://pbs.twimg.com/media/EYDy-ouXQAEl0Ry.jpg
http://pbs.twimg.com/media/Ee-6hSrXkAMLjbY.jpg
http://pbs.twimg.com/media/ESaxe5tWAAUdTHP.jpg
http://pbs.twimg.com/media/EXAvwN3WkAAwbZN.jpg
http://pbs.twimg.com/media/ETs1xdAUYAE4HZG.jpg
http://pbs.twimg.com/media/ETuX54wXYAY0HKJ.jpg
http://pbs.twimg.com/media/Ee0qjnXXkAAnHSo.jpg
http://pbs.twimg.com/media/EPI7XWzXUAA2VcT.jpg
http://pbs.twimg.com/media/Ei31LXLWAAcvGjj.jpg
http://pbs.twimg.com/media/EPHl9ylWAAAH1Js.jpg
http://pbs.twimg.com/media/ERdu9jfXYAAEZGG.jpg
http://pbs.twimg.com/media/EPc5ht7X0Acv6cX.jpg
http://pbs.twimg.com/media/ENtXRnQWwAMpASn.jpg
http://pbs.twimg.com/media/ERcnL9EXYAE1GqL.jpg
http://pbs.twimg.com/media/ETuwo9EWsAw6VT7.jpg
http://pbs.twimg.com/media/EO4-4qPU8AETdgA.jpg
http://pbs.twimg.com/media/EW191HeWsAUEICL.jpg
http://pbs.twimg.com/media/EfrGTV5UYAE1Ox7.jpg
http://pbs.twimg.com/media/EbDHHC-XQAAMyCa.jpg
http://pbs.twimg.com/media/ERc52tzWoAATs3D.jpg
http://pbs.twimg.com/media/ETtZ-BaWkAAEPOU.jpg
http://pbs.twimg.com/media/EOBT7HFU4AAjx4v.jpg
http://pbs.twimg.com/media/EPIiJynVAAEMTXl.jpg
http://pbs.twimg.com/media/EXCDLgmVcAEr7Hj.jpg
http://pbs.twimg.com/media/ETZ3Kb5VAAE4gWb.jpg
http://pbs.twimg.com/media/EfqnhirXYAgOrt7.jpg
http://pbs.twimg.com/media/ETtNIy-X0AYxsmp.jpg
http://pbs.twimg.com/media/EagPE9sWoAAbzLe.jpg
http://pbs.twimg.com/media/ETuDEI1XkAIV-Mo.jpg
http://pbs.twimg.com/media/EiAwlc3XkAEOrrE.jpg
http://pbs.twimg.com/media/EXB59fRWkAAzE8F.jpg
http://pbs.twimg.com/media/ENtRvv6WoAEU2n2.jpg
http://pbs.twimg.com/media/EbGLd0mU0AA8kwT.jpg
http://pbs.twimg.com/media/EPWYxq3X4AEj6pf.jpg
http://pbs.twimg.com/media/EfrGTV4U8AAGMse.jpg
http://pbs.twimg.com/media/ETvVQJiUcAAElNA.jpg
http://pbs.twimg.com/media/EPJTqNMX0AEqwVC.jpg
http://pbs.twimg.com/media/ETsUcerUwAAJ1GM.jpg
http://pbs.twimg.com/media/EPFWiUYXUAAPT73.jpg
http://pbs.twimg.com/media/Ed318Q3XkAEi3FE.jpg
http://pbs.twimg.com/media/EPFlQMWXUAAOXZZ.jpg
http://pbs.twimg.com/media/EP7tN0OWoAAl-hj.jpg
http://pbs.twimg.com/media/ETtWrwpWoAAOUOb.jpg
http://pbs.twimg.com/media/EOCDhqpX4AATyU3.jpg
http://pbs.twimg.com/media/EiQjyiYUYAItOAy.jpg
http://pbs.twimg.com/media/ETs6DqHUwAQteGK.jpg
http://pbs.twimg.com/media/EZOhCSuWAAEpyXj.jpg
http://pbs.twimg.com/media/EfrGTV3UYAEx-mA.jpg
http://pbs.twimg.com/media/EOGoOo4X4AA9BN8.jpg
http://pbs.twimg.com/media/ETuDEI3WkAwXTY0.jpg
http://pbs.twimg.com/media/ETs1xdMUMAE8aU1.jpg
http://pbs.twimg.com/media/ENwV9qIU8AAU8Ja.jpg
http://pbs.twimg.com/media/EZPpICjUcAA-Zuz.jpg
http://pbs.twimg.com/media/EPBqMLKXUAEBlM-.jpg
http://pbs.twimg.com/media/EOLFMQDWsAALsGU.jpg
http://pbs.twimg.com/media/ETaOnZnUwAAJV4X.jpg
http://pbs.twimg.com/media/EhYgnQkXcAAPmae.jpg
http://pbs.twimg.com/media/EhVybC7XkAYkTSA.jpg
http://pbs.twimg.com/media/EPIWv3zXUAEwGOn.jpg
http://pbs.twimg.com/media/EPIH4PzX0AIA7ld.jpg
http://pbs.twimg.com/media/EXBsy59WsAMVjo9.jpg
http://pbs.twimg.com/media/EZw0wXDUcAAJAFk.jpg
http://pbs.twimg.com/media/EVaKyxmUYAA1ZB9.jpg
http://pbs.twimg.com/media/EUwBKP0X0AAghFE.jpg
http://pbs.twimg.com/media/EPZ9U35X4AYxtVX.jpg
http://pbs.twimg.com/media/EWNEmDiWoAI8kgC.jpg
http://pbs.twimg.com/media/EOyLdrYVUAAPsPQ.jpg
http://pbs.twimg.com/media/ETs6DqFU4AAACnK.jpg
http://pbs.twimg.com/media/ETuJEfGXYAY1akq.jpg
http://pbs.twimg.com/media/EaINZCSU4AAr1P9.jpg
http://pbs.twimg.com/media/EPH6JaQUYAEYurI.jpg
http://pbs.twimg.com/media/EPJILQdXkAUL8E-.jpg
http://pbs.twimg.com/media/Ee0ryiVX0AArHPb.jpg
http://pbs.twimg.com/media/ETt02GPWAAEGsQh.jpg
http://pbs.twimg.com/media/ETs-RAIUEAUqB4x.jpg
http://pbs.twimg.com/media/ENvIrPuWwAEVASC.jpg
http://pbs.twimg.com/media/EfqnUUyX0AENx5q.jpg
http://pbs.twimg.com/media/ETs-RAJUMAAsOMr.jpg
http://pbs.twimg.com/media/EfZP40aXkAA3lHu.jpg
http://pbs.twimg.com/media/ERdZFWEXYAE6D02.jpg
http://pbs.twimg.com/media/ETaGFy5UwAAEmjL.jpg
http://pbs.twimg.com/media/ETwtCjwXYAEjUaL.jpg
http://pbs.twimg.com/media/EbOOQihXsAIdxve.jpg
http://pbs.twimg.com/media/ETs-2mvU8AEyOde.jpg
http://pbs.twimg.com/media/EPI8dyiWsAEFC7r.jpg
http://pbs.twimg.com/media/ENstKbSXYAI06AA.jpg
http://pbs.twimg.com/media/EPFTfWkX0AAmPYS.jpg
http://pbs.twimg.com/media/ETuDEIyWkAQk9tP.jpg
http://pbs.twimg.com/media/ETvE9f3XYAAMYYP.jpg
http://pbs.twimg.com/media/EYc08qbVAAEoSdV.jpg
http://pbs.twimg.com/media/ENvIrPwWkAALzo2.jpg
http://pbs.twimg.com/media/ETtJVmHWkAEcOGP.jpg
http://pbs.twimg.com/media/ETs6BgFUwAIXSNI.jpg
http://pbs.twimg.com/media/ETtaLJDWsAAA7Xc.jpg
http://pbs.twimg.com/media/ETtaGz8XYAEBnZv.jpg
http://pbs.twimg.com/media/EXCMlWLWkAAVknf.jpg
http://pbs.twimg.com/media/EN9cMlbXsAAs0Xp.jpg
http://pbs.twimg.com/media/EXB2dtdUEAAwiTL.jpg
http://pbs.twimg.com/media/ENu0OGIW4AArnTa.jpg
http://pbs.twimg.com/media/EPFNfAhXkAM9TER.jpg
http://pbs.twimg.com/media/EZMxtHbXsAYGDT2.jpg
http://pbs.twimg.com/media/EYjz0BlX0AI5TvD.jpg
http://pbs.twimg.com/media/ENuAVBZWwAAEh1l.jpg
http://pbs.twimg.com/media/EZkCdQnU0AId5wk.jpg
http://pbs.twimg.com/media/EZjmTBHUcAIxWfg.jpg
http://pbs.twimg.com/media/EPhRhJFXkAoUYgr.jpg
http://pbs.twimg.com/media/EiLjujUUMAAgrLC.jpg
http://pbs.twimg.com/media/ESxe-wLWoAMfIfp.jpg
http://pbs.twimg.com/media/EPE-PUVX0AAxjmp.jpg
http://pbs.twimg.com/media/EZkCcqGUEAIlGvL.jpg
http://pbs.twimg.com/media/EU5ydwVXsAEanGn.jpg
http://pbs.twimg.com/media/EPGHdXLX0AEwMC2.jpg
http://pbs.twimg.com/media/EPH4kitXkAASiDj.jpg
http://pbs.twimg.com/media/EPIADG5X0AAlXdC.jpg
http://pbs.twimg.com/media/ETsymBGUcAYmVzu.jpg
http://pbs.twimg.com/media/EPEzSjXX4AY3fBw.jpg
http://pbs.twimg.com/media/ENRrU8nWsAA3ocU.jpg
http://pbs.twimg.com/media/EYbWqVYWsAAc2kW.jpg
http://pbs.twimg.com/media/EXpXSkVU4AI-V5V.jpg
http://pbs.twimg.com/media/EegrCYcU4AE35P7.jpg
http://pbs.twimg.com/media/EPIiJzdUUAEuNXl.jpg
http://pbs.twimg.com/media/ENnXOrUXYAE7108.jpg
http://pbs.twimg.com/media/Eeh3LeaUYAAknXs.jpg
http://pbs.twimg.com/media/ETn1VaQXQAAyIe7.jpg
http://pbs.twimg.com/media/ETsyljaU4AAQjKg.jpg
http://pbs.twimg.com/media/EYeTFj9WoAExbZA.jpg
http://pbs.twimg.com/media/EZfR3EKXkAQFVAw.jpg
http://pbs.twimg.com/media/EfrbHYrXoAAocxJ.jpg
http://pbs.twimg.com/media/EN5qHNVX0AAnd6e.jpg
http://pbs.twimg.com/media/EPHWTStXUAA69cf.jpg
http://pbs.twimg.com/media/EPHZtYrWsAAxbd3.jpg
http://pbs.twimg.com/media/EggR86CUMAAPGy4.jpg
http://pbs.twimg.com/media/ENxDzTRXUAEhGWk.jpg
http://pbs.twimg.com/media/EakGA4NU0AAsDDD.jpg
http://pbs.twimg.com/media/EPZnjO0X0AIucdb.jpg
http://pbs.twimg.com/media/EPGHs00UUAYTJLd.jpg
http://pbs.twimg.com/media/EeLOdSLUYAAVgOE.jpg
http://pbs.twimg.com/media/EPGYAm0W4AAOdnR.jpg
http://pbs.twimg.com/media/EZMkIXBVAAAZUyS.jpg
http://pbs.twimg.com/media/EN9cM1XW4AET3T-.jpg
http://pbs.twimg.com/media/EbghPlCXsAAs6v-.jpg
http://pbs.twimg.com/media/ETs6BgFUcAAI0KF.jpg
http://pbs.twimg.com/media/EYDfSGVXQAEc8ql.jpg
http://pbs.twimg.com/media/EPE2ODOWoAQhlpt.jpg
http://pbs.twimg.com/media/EPFkK7EX4AcC6L5.jpg
http://pbs.twimg.com/media/ENRrU8tW4AE-sce.jpg
http://pbs.twimg.com/media/EPHfQCFWsAEFC4k.jpg
http://pbs.twimg.com/media/Ef0bbh8UEAASKO2.jpg
http://pbs.twimg.com/media/EWMK59NUMAEvOGs.jpg
http://pbs.twimg.com/media/EcAXwUZUwAAaw9M.jpg
http://pbs.twimg.com/media/EiAQxaqVgAAFIBa.jpg
http://pbs.twimg.com/media/EN81C0WWAAAqGcI.jpg
http://pbs.twimg.com/media/EbUIbrYXgAID2uX.jpg
http://pbs.twimg.com/media/EOLaJIuXUAE0haj.jpg
http://pbs.twimg.com/media/ETuGbENWsAI5wye.jpg
http://pbs.twimg.com/media/Ei3n4-eX0AAG0A4.jpg
http://pbs.twimg.com/media/Eisov6kWkAAWfgq.jpg
http://pbs.twimg.com/media/EhI0McVUYAUBCS0.jpg
http://pbs.twimg.com/media/EPE2OW1W4AEwWlm.jpg
http://pbs.twimg.com/media/EPM6zpEX0AAo5Sh.jpg
http://pbs.twimg.com/media/EO5KoI6WAAA11p-.jpg
http://pbs.twimg.com/media/EbTBqrSXkAE8pae.jpg
http://pbs.twimg.com/media/EhIWNCVVkAElqQ2.jpg
http://pbs.twimg.com/media/EPQ4xhAW4AIqz3E.jpg
http://pbs.twimg.com/media/EPbR4FGVUAAGAAX.jpg
http://pbs.twimg.com/media/Ehmeq2LXYAEPZgL.jpg
http://pbs.twimg.com/media/ENqySX1WoAAX0Mt.jpg
http://pbs.twimg.com/media/EiijXI-XsAEt8il.jpg
http://pbs.twimg.com/media/EbUM2OOX0AA7pjh.jpg
http://pbs.twimg.com/media/EPMumC4WsAAMPJC.jpg
http://pbs.twimg.com/media/EbULM3sXQAELvpk.jpg
http://pbs.twimg.com/media/EPafsLCXUAErDHf.jpg
http://pbs.twimg.com/media/EYWjwYZXYAE5fAu.jpg
http://pbs.twimg.com/media/Ee0rxueWAAAl4Dl.jpg
http://pbs.twimg.com/media/Ee2nrGwXsAwWWgu.jpg
http://pbs.twimg.com/media/EeOlfAdX0AEM17Q.jpg
http://pbs.twimg.com/media/EbUM2koXgAAiYHr.jpg
http://pbs.twimg.com/media/Ed6srVAUcAABQXb.jpg
http://pbs.twimg.com/media/EPE3bUEWAAMmtx5.jpg
http://pbs.twimg.com/media/ETszKQvU8AIXS0L.jpg
http://pbs.twimg.com/media/EPFfzsBXkAEci1y.jpg
http://pbs.twimg.com/media/ENmRG4mU0AEC-Jk.jpg
http://pbs.twimg.com/media/EPE4XRjXUAAj0uO.jpg
http://pbs.twimg.com/media/EPE2ODMXsAMZUqC.jpg
http://pbs.twimg.com/media/ENqzr0TWwAAmFkl.jpg
http://pbs.twimg.com/media/ENmp6dgVAAAzLEH.jpg
http://pbs.twimg.com/media/EYVsV8gVcAAjhm6.jpg
http://pbs.twimg.com/media/ENmUKmhU0AAAthp.jpg
http://pbs.twimg.com/media/EXCC6BIWAAALC8A.jpg
http://pbs.twimg.com/media/ENmOvUwUEAAADF1.jpg
http://pbs.twimg.com/media/EXCO214VcAA1Go2.jpg
http://pbs.twimg.com/media/ENocOmXW4AEc2y3.jpg
http://pbs.twimg.com/media/ETPLP4SUEAAFrCA.jpg
http://pbs.twimg.com/media/EhVyBOZXcAAjg6c.jpg
http://pbs.twimg.com/media/ETs1jtxVAAEhU-U.jpg
http://pbs.twimg.com/media/ENmRG2HU0AAjBJT.jpg
http://pbs.twimg.com/media/Efm3ogWXoAA2ryU.jpg
http://pbs.twimg.com/media/ESgrBSUXgAYpvuL.jpg
http://pbs.twimg.com/media/ETPLOATVAAAHF66.jpg
http://pbs.twimg.com/media/EfrKzZvXgAAaBLF.jpg
http://pbs.twimg.com/media/ENnXOQmWkAIUjW8.jpg
http://pbs.twimg.com/media/EOXAutXX4AAB2Zk.jpg
http://pbs.twimg.com/media/ETtGHAZWAAAhKiw.jpg
http://pbs.twimg.com/media/ETtZ5wuWoAAVswF.jpg
http://pbs.twimg.com/media/ENmRG1DUUAIX-jY.jpg
http://pbs.twimg.com/media/EfrKzZsWoAAgCMF.jpg
http://pbs.twimg.com/media/ENmaNzPUcAAJN-0.jpg
http://pbs.twimg.com/media/ETZ16y7UUAAzFON.jpg
http://pbs.twimg.com/media/EhVyBOUXkAAhYqg.jpg
http://pbs.twimg.com/media/ENmRYUxU0AEP1jL.jpg
http://pbs.twimg.com/media/ENMvv3SWkAEIFex.jpg
http://pbs.twimg.com/media/EN8pDjGXUAARvb8.jpg
http://pbs.twimg.com/media/EfZP40VXkAMCbXf.jpg
http://pbs.twimg.com/media/EbOOSa7WoAA3GrY.jpg
http://pbs.twimg.com/media/EbOZEC-WoAMwETD.jpg
http://pbs.twimg.com/media/EbNlpKzUcAAbBSS.jpg
http://pbs.twimg.com/media/ENvIrPwXkAALCjR.jpg
http://pbs.twimg.com/media/ETvWldMUUAA1bQa.jpg
http://pbs.twimg.com/media/ENqxvFvWoAAM7do.jpg
http://pbs.twimg.com/media/ETwtCjsX0AAYoZR.jpg
http://pbs.twimg.com/media/ETZlHukUEAAjU-C.jpg
http://pbs.twimg.com/media/EOK6gEHWoAIIpB8.jpg
http://pbs.twimg.com/media/ETtQQaXWsAcgUh1.jpg
http://pbs.twimg.com/media/ETuDEJDXYAEdbco.jpg
http://pbs.twimg.com/media/EPE24i8WsAAYWdB.jpg
http://pbs.twimg.com/media/ETtAdH1WoAAO84t.jpg
http://pbs.twimg.com/media/ENmRYUkUwAIjYCy.jpg
http://pbs.twimg.com/media/ENmp60QU8AAbRFF.jpg
http://pbs.twimg.com/media/ENq4vpDXsAAFWYw.jpg
http://pbs.twimg.com/media/Ee2nsbGWsAMjWae.jpg
http://pbs.twimg.com/media/ENmOvmVUUAgvY9F.jpg
http://pbs.twimg.com/media/ETsvuA1UUAIKxrj.jpg
http://pbs.twimg.com/media/ETvr8IWXYAAXUS1.jpg
http://pbs.twimg.com/media/ETahFtYUYAU8091.jpg
http://pbs.twimg.com/media/EPE2ODJW4AUqzM9.jpg
http://pbs.twimg.com/media/ETaDnjlUwAAyIle.jpg
http://pbs.twimg.com/media/EPFZ-HBWoAE8tv2.jpg
http://pbs.twimg.com/media/EPGBFCjU8AAgzRZ.jpg
http://pbs.twimg.com/media/ETtaMUAWoAEH2o-.jpg
http://pbs.twimg.com/media/ETwtCjwWkAA__rK.jpg
http://pbs.twimg.com/media/ETtN_SaU8AEBu_i.jpg
http://pbs.twimg.com/media/Edb3_pcXkAA_qc4.jpg
http://pbs.twimg.com/media/EO_oiDrX4AQ_HJ4.jpg
