# Supplementary material for: Detecting damaged buildings using real-time crowdsourced images and transfer learning
Source: Sci Rep. 2022 May 27;12:8968. doi: 10.1038/s41598-022-12965-0 (PMC9142599; doi:10.1038/s41598-022-12965-0)
Supplement: Supplementary file 7 — Supplementary Table S8. [file 41598_2022_12965_MOESM7_ESM.csv]

http://pbs.twimg.com/media/EZ_N6Y0XYAARFse.jpg
http://pbs.twimg.com/media/EiQkZD_UMAAwV4V.jpg
http://pbs.twimg.com/media/EgATah7U8AIUO_C.jpg
http://pbs.twimg.com/media/EXrOSk_WkAA-NMH.jpg
http://pbs.twimg.com/media/EVuw_n8U0AIQdlX.jpg
http://pbs.twimg.com/media/Eh_0cLjUcAAuQwh.jpg
http://pbs.twimg.com/media/EdA_DCpUcAEWgfO.jpg
http://pbs.twimg.com/media/EPjEOgtU8AAUH_N.jpg
http://pbs.twimg.com/media/EWM_1mqWoAAG2mZ.jpg
http://pbs.twimg.com/media/EZMqUK7UcAEG8S_.jpg
http://pbs.twimg.com/media/EZMljZLUMAIN_y3.jpg
http://pbs.twimg.com/media/EcAWEeZUwAAw_3z.jpg
http://pbs.twimg.com/media/Ee_CaaTX0AEmgDr.jpg
http://pbs.twimg.com/media/EhJDG0HUcAA9Hd_.jpg
http://pbs.twimg.com/media/EXpm18MU0AA_Nuw.jpg
http://pbs.twimg.com/media/EZfAR7FWAAA8_xB.jpg
http://pbs.twimg.com/media/EVaGl1lWkAA_guH.jpg
http://pbs.twimg.com/media/Ee5HOUOUcAgVDs_.jpg
http://pbs.twimg.com/media/EbXBhV7XsAA-_9g.jpg
http://pbs.twimg.com/media/ETZle_UUwAAtZlZ.jpg
http://pbs.twimg.com/media/EcAhjm2VAAE3qt_.jpg
http://pbs.twimg.com/media/EbgoTRdUEAE_ELv.jpg
http://pbs.twimg.com/media/Ei4n9_5WoAEUdOE.jpg
http://pbs.twimg.com/media/EZ_Z3GnXQAIVkYA.jpg
http://pbs.twimg.com/media/ETvVKC_XkAExYij.jpg
http://pbs.twimg.com/media/EQNL5qmXsAQM2_0.jpg
http://pbs.twimg.com/media/EPtRUXNWoAUduN_.jpg
http://pbs.twimg.com/media/Eh_s9CnU0AEDqVI.jpg
http://pbs.twimg.com/media/EVZ4hTNU8AE_Tsv.jpg
http://pbs.twimg.com/media/EZMk_1FXsAErPVy.jpg
http://pbs.twimg.com/media/EPiK3EnVAAAx7_e.jpg
http://pbs.twimg.com/media/ETlze_TWkAAoDRp.jpg
http://pbs.twimg.com/media/Eh_wdvuXYAAQrJr.jpg
http://pbs.twimg.com/media/EiQkWBKUwAE9d_l.jpg
http://pbs.twimg.com/media/ETtfeskXkAAYG_0.jpg
http://pbs.twimg.com/media/EXV0re_U8AET9pR.jpg
http://pbs.twimg.com/media/EODd_GvU4AA4xX-.jpg
http://pbs.twimg.com/media/EbuaiWfU8AI_txH.jpg
http://pbs.twimg.com/media/Ee-_vwpWkAEPC3j.jpg
http://pbs.twimg.com/media/EYkfTRDXYAAF1_t.jpg
http://pbs.twimg.com/media/ERCsXStWAAAgIe_.jpg
http://pbs.twimg.com/media/EcAW7_IU4AA1sUY.jpg
http://pbs.twimg.com/media/EPu3cFYU0AA4X_e.jpg
http://pbs.twimg.com/media/EcAXI6_XYAEnvWS.jpg
http://pbs.twimg.com/media/ERdI6_MUEAEpqid.jpg
http://pbs.twimg.com/media/EbS_eA6U0AAbUcS.jpg
http://pbs.twimg.com/media/EXVItouUMAA_LFP.jpg
http://pbs.twimg.com/media/EQT_UBiXsAA4BLF.jpg
http://pbs.twimg.com/media/ETlytjRVAAA_oo2.jpg
http://pbs.twimg.com/media/EYDxS_RVAAA0E7J.jpg
http://pbs.twimg.com/media/EXpoJt2U0AAngH_.jpg
http://pbs.twimg.com/media/EPF7FloX0AAJ_TH.jpg
http://pbs.twimg.com/media/EVaS7_vU8AACAtt.jpg
http://pbs.twimg.com/media/EcE7xJ2XkAEP3k_.jpg
http://pbs.twimg.com/media/EiQq_NhUwAAgTHD.jpg
http://pbs.twimg.com/media/Eh_wgA2VgAA6Vdg.jpg
http://pbs.twimg.com/media/EXmX_lTUEAAWn0w.jpg
http://pbs.twimg.com/media/EiQoYylWAAI6w_o.jpg
http://pbs.twimg.com/media/Edg_lX6UYAIdLNh.jpg
http://pbs.twimg.com/media/EZMy4UtWkAAbIM_.jpg
http://pbs.twimg.com/media/EVffpA-UEAAzGM_.jpg
http://pbs.twimg.com/media/EcAeGTKUwAI_KgH.jpg
http://pbs.twimg.com/media/Eh_qhEcXkAMADMi.jpg
http://pbs.twimg.com/media/EhrMXt_XsAEoNos.jpg
http://pbs.twimg.com/media/ENn14Y3X0AA_V9A.jpg
http://pbs.twimg.com/media/EiqVYFSXcAEwfR_.jpg
http://pbs.twimg.com/media/EgN_ipmXoAEWoTw.jpg
http://pbs.twimg.com/media/ESThws_WAAEtbcI.jpg
http://pbs.twimg.com/media/EdP-12_XYAI59aP.jpg
http://pbs.twimg.com/media/EZobOPeUEAAp_7K.jpg
http://pbs.twimg.com/media/EeLKWz4XYAE9w_k.jpg
http://pbs.twimg.com/media/EN9I6zPWoAE_IjG.jpg
http://pbs.twimg.com/media/EQTF5cJUYAA_Xa5.jpg
http://pbs.twimg.com/media/ESbbv44WoAMK_PJ.jpg
http://pbs.twimg.com/media/EPBu_WuX4AIHvL5.jpg
http://pbs.twimg.com/media/EWMKr6_UcAQOmXH.jpg
http://pbs.twimg.com/media/EZM3nrxXsAU_4-d.jpg
http://pbs.twimg.com/media/EXDUTy4XQAEZDo_.jpg
http://pbs.twimg.com/media/EOmlhvqWkAA_lno.jpg
http://pbs.twimg.com/media/Eae2fr1XYAIoUA_.jpg
http://pbs.twimg.com/media/EWw-_JSXkAET5Zg.jpg
http://pbs.twimg.com/media/ETfZ7L_WsAcEe6W.jpg
http://pbs.twimg.com/media/Ee_MJ2CWkAAsdCB.jpg
http://pbs.twimg.com/media/EeLB0jYVoAA3Y_r.jpg
http://pbs.twimg.com/media/EZ_DwJiU4AIL7Rw.jpg
http://pbs.twimg.com/media/EXoda91WkAAQQU_.jpg
http://pbs.twimg.com/media/EVaOb8LUcAEI_3N.jpg
http://pbs.twimg.com/media/EZq_pvFXQAEflRM.jpg
http://pbs.twimg.com/media/EeLADMLVoAA9J_g.jpg
http://pbs.twimg.com/media/EXo_vPwXkAEiCvX.jpg
http://pbs.twimg.com/media/EcdHBN8XkAAP_Xg.jpg
http://pbs.twimg.com/media/ETah66_UwAAPtc5.jpg
http://pbs.twimg.com/media/EXGb7vxXgAA_8Pr.jpg
http://pbs.twimg.com/media/EZqu1Q_XgAEx-lB.jpg
http://pbs.twimg.com/media/Ee_ZIOPWkAItVlG.jpg
http://pbs.twimg.com/media/Ei3NE_2XcAYZcCe.jpg
http://pbs.twimg.com/media/EiQj_mlUcAEKDme.jpg
http://pbs.twimg.com/media/ERcr_3XWoAAOU2Q.jpg
http://pbs.twimg.com/media/Eag1d_9WoAArg3j.jpg
http://pbs.twimg.com/media/EVaKi_UXYAAoD3S.jpg
http://pbs.twimg.com/media/EV_pZrFXsAIRmPs.jpg
http://pbs.twimg.com/media/EZ-hu_zU0AE4tw-.jpg
http://pbs.twimg.com/media/EYkfgBfXYAAj_8v.jpg
http://pbs.twimg.com/media/EWMZUGqU0AAG_oe.jpg
http://pbs.twimg.com/media/ET9HGztUMAA_jJX.jpg
http://pbs.twimg.com/media/EVU8KchX0AEVk_U.jpg
http://pbs.twimg.com/media/EbTgNoFUYAAW_cQ.jpg
http://pbs.twimg.com/media/Eh_riCtX0AMOoy7.jpg
http://pbs.twimg.com/media/EiQkPKFU8AA1_am.jpg
http://pbs.twimg.com/media/Ee_ADEWUYAAryOB.jpg
http://pbs.twimg.com/media/EeK89feUwAE_83-.jpg
http://pbs.twimg.com/media/EZMj5wZWkAM_2y-.jpg
http://pbs.twimg.com/media/EN4YeuuVAAAnCJ_.jpg
http://pbs.twimg.com/media/EZMra5LUYAA0g_j.jpg
http://pbs.twimg.com/media/EbtYi_JWAAAJnMG.jpg
http://pbs.twimg.com/media/EdCyJ5_WAAAHJET.jpg
http://pbs.twimg.com/media/EZ_IuMRXQAQ5G25.jpg
http://pbs.twimg.com/media/EZMpi-6WkAI_CTo.jpg
http://pbs.twimg.com/media/Eaii1cIWsAAo_af.jpg
http://pbs.twimg.com/media/Ee7CSY_VoAAl1kE.jpg
http://pbs.twimg.com/media/ET5_gz2XsAAFH0x.jpg
http://pbs.twimg.com/media/Ee5kzVLXkAcr_s0.jpg
http://pbs.twimg.com/media/EPZH4_tXUAE2t-e.jpg
http://pbs.twimg.com/media/EPhyU67X0AER7f_.jpg
http://pbs.twimg.com/media/Ee_FOnlXYAAPU2I.jpg
http://pbs.twimg.com/media/EcAVpOmVcAA_Uva.jpg
http://pbs.twimg.com/media/ETaVd_WUYAAnMrt.jpg
http://pbs.twimg.com/media/EgfUQ3MU4AE_GXK.jpg
http://pbs.twimg.com/media/EeRSW2_WsAEJ41G.jpg
http://pbs.twimg.com/media/Egzw5U_VkAAZldU.jpg
http://pbs.twimg.com/media/EZkqvJLVcAAZt0_.jpg
http://pbs.twimg.com/media/EdA_xqoUYAERYHV.jpg
http://pbs.twimg.com/media/ENZJOm9UUAAfQ_D.jpg
http://pbs.twimg.com/media/EUXuM_JXkAATjdN.jpg
http://pbs.twimg.com/media/ESotLcGVAAE_Gfg.jpg
http://pbs.twimg.com/media/EVTccbrUMAI_ymw.jpg
http://pbs.twimg.com/media/Ee_gGMiWAAATJm1.jpg
http://pbs.twimg.com/media/EdC8Tq_VAAIum5x.jpg
http://pbs.twimg.com/media/EeK_327UEAALz0J.jpg
http://pbs.twimg.com/media/EXmfHO_UYAAK9G7.jpg
http://pbs.twimg.com/media/Ee_Qm6-WkAA03zd.jpg
http://pbs.twimg.com/media/EZp1KM_UYAAFjT9.jpg
http://pbs.twimg.com/media/EbWet5_XQAAiQXA.jpg
http://pbs.twimg.com/media/EeK_9LPUYAIyKZq.jpg
http://pbs.twimg.com/media/EXmW_NBXsAApJfy.jpg
http://pbs.twimg.com/media/EcAXXB_UMAI0bDJ.jpg
http://pbs.twimg.com/media/EZrFHKHWsA86rG_.jpg
http://pbs.twimg.com/media/EcE_VpzWoAEqthI.jpg
http://pbs.twimg.com/media/EZMlwpyUwAEtKv_.jpg
http://pbs.twimg.com/media/EQz_J4vU8AEJi0I.jpg
http://pbs.twimg.com/media/EWQ0I4IU8AApd_U.jpg
http://pbs.twimg.com/media/EXmX078UwAA_W6y.jpg
http://pbs.twimg.com/media/EQVCEWCXsAAhgr_.jpg
http://pbs.twimg.com/media/EVZ1sr_UwAAhJQl.jpg
http://pbs.twimg.com/media/Ei4_PQvWoAEjJib.jpg
http://pbs.twimg.com/media/EWMK_f4UYAI9TkZ.jpg
http://pbs.twimg.com/media/EXJx_NsXkAE01XL.jpg
http://pbs.twimg.com/media/EiikvyJU0AADD_t.jpg
http://pbs.twimg.com/media/EZMl_U2XgAAioOO.jpg
http://pbs.twimg.com/media/Eh_sq7aXsAoRlXp.jpg
http://pbs.twimg.com/media/ESJla_RUEAI2eJQ.jpg
http://pbs.twimg.com/media/EVac3t_U0AAKZIx.jpg
http://pbs.twimg.com/media/EO9FQfkWAAAvan_.jpg
http://pbs.twimg.com/media/EZ_W7hNWoAI-VKd.jpg
http://pbs.twimg.com/media/EZARzchWoAM_Y7L.jpg
http://pbs.twimg.com/media/EPZH4_WXUAIcozw.jpg
http://pbs.twimg.com/media/EZodB_HUMAYzxZM.jpg
http://pbs.twimg.com/media/EWMJ_OSUYAIxmuh.jpg
http://pbs.twimg.com/media/EPHbuXWWoAA7_Q6.jpg
http://pbs.twimg.com/media/EO5FMg_WsAEUMLc.jpg
http://pbs.twimg.com/media/EO5LBjKWAAE_pQC.jpg
http://pbs.twimg.com/media/ENgBavRXkAA3QS_.jpg
http://pbs.twimg.com/media/Ee_GdqrXoAA-jl0.jpg
http://pbs.twimg.com/media/Eae3jSVUMAM2_Z5.jpg
http://pbs.twimg.com/media/Edg8tfZU4AA8_dW.jpg
http://pbs.twimg.com/media/EheAJEeWkAAoO_q.jpg
http://pbs.twimg.com/media/EbWkn-XWsAAuFy_.jpg
http://pbs.twimg.com/media/EcAXZ_JUMAEgZDJ.jpg
http://pbs.twimg.com/media/EZMrk_BWoAIzPHC.jpg
http://pbs.twimg.com/media/EVh_VsdXYAEwYtn.jpg
http://pbs.twimg.com/media/EXGKy1FWsAgA_xf.jpg
http://pbs.twimg.com/media/Ee-4dnCXsAY_ZBs.jpg
http://pbs.twimg.com/media/EWbsFJcXgAIjU_s.jpg
http://pbs.twimg.com/media/EbTAKCfXYAcXMQ_.jpg
http://pbs.twimg.com/media/ERe_YGbUEAAhigy.jpg
http://pbs.twimg.com/media/Ehvidi5XsAAlv_C.jpg
http://pbs.twimg.com/media/Ee_ion8VAAAo3H9.jpg
http://pbs.twimg.com/media/EPILElKW4AElMS_.jpg
http://pbs.twimg.com/media/EZomw_rUwAAXdX3.jpg
http://pbs.twimg.com/media/EV_p8RWXgAUnXLE.jpg
http://pbs.twimg.com/media/Ee_YjYWU8AAZ1eP.jpg
http://pbs.twimg.com/media/Ee_SpDqXYAEFu0M.jpg
http://pbs.twimg.com/media/EjCnE-fX0AE5c_5.jpg
http://pbs.twimg.com/media/EgPON6lWkAE_be-.jpg
http://pbs.twimg.com/media/EVVU0HOXYAAuR_E.jpg
http://pbs.twimg.com/media/Ee_WEYpXoAAePr0.jpg
http://pbs.twimg.com/media/EcBA-D3U0AIK-_n.jpg
http://pbs.twimg.com/media/Ee_XploXoAEZSd-.jpg
http://pbs.twimg.com/media/EZoi5GpVcAEW-S_.jpg
http://pbs.twimg.com/media/EUug_3lU0AEELKY.jpg
http://pbs.twimg.com/media/EhYcb-YVgAIc9_m.jpg
http://pbs.twimg.com/media/EZ_aDs2UMAAIuP1.jpg
http://pbs.twimg.com/media/EV_qB6mXQAIpfyg.jpg
http://pbs.twimg.com/media/ESel2hPU8AIn_6W.jpg
http://pbs.twimg.com/media/EVZ3obFUUAU-_55.jpg
http://pbs.twimg.com/media/Egz_1-yXkAEnlym.jpg
http://pbs.twimg.com/media/EZku_AJXQAIRfQj.jpg
http://pbs.twimg.com/media/EhdHd9_X0AAbCIO.jpg
http://pbs.twimg.com/media/EfF_X-RUwAA1SNP.jpg
http://pbs.twimg.com/media/EiX_TuBXcAo5snf.jpg
http://pbs.twimg.com/media/EZobJy_U0AAbIPO.jpg
http://pbs.twimg.com/media/EPaeb_wWkAAAueS.jpg
http://pbs.twimg.com/media/EbUqttwUMAMW_5o.jpg
http://pbs.twimg.com/media/EfEkJMgXYAAo_JE.jpg
http://pbs.twimg.com/media/ETaBgr9UYAYan9_.jpg
http://pbs.twimg.com/media/EVaJ_26UMAEfz7M.jpg
http://pbs.twimg.com/media/EZMkYZAXgAAPcD_.jpg
http://pbs.twimg.com/media/Edy_5bvUwAAHIV4.jpg
http://pbs.twimg.com/media/EYDtqNPWAAAmz_c.jpg
http://pbs.twimg.com/media/EZMkkW8XYAE9P8_.jpg
http://pbs.twimg.com/media/EYCe_pVUEAIsBYG.jpg
http://pbs.twimg.com/media/EZMkab4XgAAng_u.jpg
http://pbs.twimg.com/media/EcApwp-U0AAT8n_.jpg
http://pbs.twimg.com/media/EY_9JPCWsAIijXB.jpg
http://pbs.twimg.com/media/Ee_Uq5AUwAYrur-.jpg
http://pbs.twimg.com/media/EiQp9qlWkAA_o7M.jpg
http://pbs.twimg.com/media/ERe1_8eWsAEHthQ.jpg
http://pbs.twimg.com/media/EcAws7OUEAA_NL5.jpg
http://pbs.twimg.com/media/ENfT_SRUEAAqC3A.jpg
http://pbs.twimg.com/media/EW2e_27VcAA1Wb5.jpg
http://pbs.twimg.com/media/EVZ372_U4AISpVx.jpg
http://pbs.twimg.com/media/ER6ZZ9IXYAE_Gea.jpg
http://pbs.twimg.com/media/EVtk_L4WsAARByS.jpg
http://pbs.twimg.com/media/EXDE_MpWAAIfykM.jpg
http://pbs.twimg.com/media/EYDdMp5XYAETa_7.jpg
http://pbs.twimg.com/media/EevwEv_XoAAJH40.jpg
http://pbs.twimg.com/media/EVd4f1_U4AEFdNW.jpg
http://pbs.twimg.com/media/EVaJ_eJUEAEUJJx.jpg
http://pbs.twimg.com/media/Ehc_5LOWsAYLxJf.jpg
http://pbs.twimg.com/media/EeK8jicUcAEES7_.jpg
http://pbs.twimg.com/media/EZT5kY_XQAIPnJI.jpg
http://pbs.twimg.com/media/EiHLJa7VkAA_1YR.jpg
http://pbs.twimg.com/media/EUZ_zVkX0AA2ZNH.jpg
http://pbs.twimg.com/media/EiQoHx0UYAAlX_m.jpg
http://pbs.twimg.com/media/EZMy819UYAAj_Dd.jpg
http://pbs.twimg.com/media/EcAdEWeU0AA_FY3.jpg
http://pbs.twimg.com/media/EdA_b3zVAAAljLJ.jpg
http://pbs.twimg.com/media/Ehd5fq4XcAEy_Ur.jpg
http://pbs.twimg.com/media/EiQkRA_VkAEGm-g.jpg
http://pbs.twimg.com/media/Ee6IOYiWoAAPQ_m.jpg
http://pbs.twimg.com/media/EZocoWvXkAE3vT_.jpg
http://pbs.twimg.com/media/EiQvw_rUMAALLUI.jpg
http://pbs.twimg.com/media/EU4MdOIVAAAm_i7.jpg
http://pbs.twimg.com/media/ET_AVtFXsAANuMF.jpg
http://pbs.twimg.com/media/Efop_kpWkAIkhsj.jpg
http://pbs.twimg.com/media/EPM845_X4AATGte.jpg
http://pbs.twimg.com/media/EXpK_iDU4AAbR47.jpg
http://pbs.twimg.com/media/EVaUunWU8AU2_WV.jpg
http://pbs.twimg.com/media/EiQnRf9U4AA07S_.jpg
http://pbs.twimg.com/media/Ee_U-7tXgAEjz2O.jpg
http://pbs.twimg.com/media/EZxP_QgXQAIBlz3.jpg
http://pbs.twimg.com/media/EO3sn9OUUAIJF_8.jpg
http://pbs.twimg.com/media/ESs-Ll_VAAAncu6.jpg
http://pbs.twimg.com/media/EWM_9VwWkAEd-6q.jpg
http://pbs.twimg.com/media/Ehc_EFnWsAAaaI8.jpg
http://pbs.twimg.com/media/EZRd2_VWoAI6vJZ.jpg
http://pbs.twimg.com/media/EcAoPq_VcAEWeVJ.jpg
http://pbs.twimg.com/media/EiQjpteU4AE1_uB.jpg
http://pbs.twimg.com/media/EVad_9zWsAASVIP.jpg
http://pbs.twimg.com/media/EePNEO_X0AEvRcm.jpg
http://pbs.twimg.com/media/EZ-y3Z_U0AUl2K1.jpg
http://pbs.twimg.com/media/Ei3V_RPWkAE4HJN.jpg
http://pbs.twimg.com/media/Ee_fhWyXsAAN166.jpg
http://pbs.twimg.com/media/EZqNPORXkAAMg_5.jpg
http://pbs.twimg.com/media/EWPSzRSWoAACs0_.jpg
http://pbs.twimg.com/media/EReQjv_XkAk4r2o.jpg
http://pbs.twimg.com/media/EbUSNTNXYAEsH_j.jpg
http://pbs.twimg.com/media/Ee_CGKQXgAEuqqG.jpg
http://pbs.twimg.com/media/EhdCln5UwAADR_5.jpg
http://pbs.twimg.com/media/EhdCuP_XsAA46ip.jpg
http://pbs.twimg.com/media/EZMlds_UcAAv7dl.jpg
http://pbs.twimg.com/media/ENnKe_SW4AEMSf7.jpg
http://pbs.twimg.com/media/EZMw_I3UYAIVePq.jpg
http://pbs.twimg.com/media/EWeA-v_WoAIxAZ7.jpg
http://pbs.twimg.com/media/EV_qfPQWoAAVzYo.jpg
http://pbs.twimg.com/media/EcAhmsgU0AE3KY_.jpg
http://pbs.twimg.com/media/EQXKEChXYAAHV_U.jpg
http://pbs.twimg.com/media/EaLgdz0WoAYFKE_.jpg
http://pbs.twimg.com/media/EiQjK_lVgAExY1g.jpg
http://pbs.twimg.com/media/EPagwCuX0AA_HRf.jpg
http://pbs.twimg.com/media/EOSMb-XWsAAn_Dw.jpg
http://pbs.twimg.com/media/Edg9_I8UEAEGNo6.jpg
http://pbs.twimg.com/media/EZKQ7xEU8AI_oMq.jpg
http://pbs.twimg.com/media/Ee_Z1f7WsAEEm3u.jpg
http://pbs.twimg.com/media/EiK8IH_UcAA7VxQ.jpg
http://pbs.twimg.com/media/EaAQhIkU8AY9_QF.jpg
http://pbs.twimg.com/media/EOL-Q_TXsAAA7E5.jpg
http://pbs.twimg.com/media/Edg5Ca_X0AcTJ4e.jpg
http://pbs.twimg.com/media/EO8_w65WAAEPd-7.jpg
http://pbs.twimg.com/media/Ee_Pgk5XYAAl6X0.jpg
http://pbs.twimg.com/media/EhHrWK_XkAEexUa.jpg
http://pbs.twimg.com/media/Ehc_IAtXcAMTK87.jpg
http://pbs.twimg.com/media/EOo_1UYXsAMZast.jpg
http://pbs.twimg.com/media/EO4_DEIXsAAeME-.jpg
http://pbs.twimg.com/media/EZq6W_pXQAIbDEs.jpg
http://pbs.twimg.com/media/EbQFP_pWsAEFGzs.jpg
http://pbs.twimg.com/media/EeK_6epUcAAbOxm.jpg
http://pbs.twimg.com/media/Ef_YUiQXsAEt7kH.jpg
http://pbs.twimg.com/media/EcBEmUIUEAA4l_x.jpg
http://pbs.twimg.com/media/EaiduSRVAAEHm_i.jpg
http://pbs.twimg.com/media/EZ_Y8LFXQAA-GV9.jpg
http://pbs.twimg.com/media/ETZ9s_2WkAM3s5m.jpg
http://pbs.twimg.com/media/Edggbl2VcAAYBD_.jpg
http://pbs.twimg.com/media/EZMp1IxXgAM_SHR.jpg
http://pbs.twimg.com/media/EYGhhg_XgAE32im.jpg
http://pbs.twimg.com/media/Eg02xYfWsAI_Qhp.jpg
http://pbs.twimg.com/media/Ee_eAcZVAAADkpt.jpg
http://pbs.twimg.com/media/EUHlUrPXQAA_Bio.jpg
http://pbs.twimg.com/media/EVVKcTUUMAE_Sh5.jpg
http://pbs.twimg.com/media/Ee-znnkXgAM00q_.jpg
http://pbs.twimg.com/media/Ee3A9_eXoAAUfXb.jpg
http://pbs.twimg.com/media/ENRlXJaXUAA5_73.jpg
http://pbs.twimg.com/media/EPWS6vfW4AA_kP9.jpg
http://pbs.twimg.com/media/EcA_KgAVcAAF1SY.jpg
http://pbs.twimg.com/media/EagHl_iUMAAAvlU.jpg
http://pbs.twimg.com/media/EccDRlyX0AEj_E7.jpg
http://pbs.twimg.com/media/ETtYPqMXgAAfkF_.jpg
http://pbs.twimg.com/media/EUef_-tXkAAtfT3.jpg
http://pbs.twimg.com/media/EQi44vCXUAgN8D_.jpg
http://pbs.twimg.com/media/Efm0VEUXoAcm_rC.jpg
http://pbs.twimg.com/media/EaguqR-X0Ac_MBa.jpg
http://pbs.twimg.com/media/EZ_U1BuUYAIY6th.jpg
http://pbs.twimg.com/media/EZ_BcP-XkAE5YX2.jpg
http://pbs.twimg.com/media/EOixMX0XkAEL_2t.jpg
http://pbs.twimg.com/media/Ee5KU15XgAAwG2_.jpg
http://pbs.twimg.com/media/EeL8lMXWoAInOv_.jpg
http://pbs.twimg.com/media/EaezIv_UwAAOEXt.jpg
http://pbs.twimg.com/media/EdA_pIkU4AAlcv2.jpg
http://pbs.twimg.com/media/Egzpu4MXgAAq7Z_.jpg
http://pbs.twimg.com/media/Ee_J2sQXkAYkxJw.jpg
http://pbs.twimg.com/media/EN6_ffUX4AA6DdO.jpg
http://pbs.twimg.com/media/EZ_cFayUcAAibRP.jpg
http://pbs.twimg.com/media/EfJdvGNXoAAr_jS.jpg
http://pbs.twimg.com/media/Ei5dhpwXsAA_ZU9.jpg
http://pbs.twimg.com/media/EeLRtQMWoAA3_5f.jpg
http://pbs.twimg.com/media/EiQrcJ_VoAExJvx.jpg
http://pbs.twimg.com/media/EUumt1CVAAM_mzb.jpg
http://pbs.twimg.com/media/Ee_AH54X0AUQsuN.jpg
http://pbs.twimg.com/media/EWM37EvXQAIMi_M.jpg
http://pbs.twimg.com/media/EVaH_LEUUAARRqV.jpg
http://pbs.twimg.com/media/EiQnuqpVgAA7PC_.jpg
http://pbs.twimg.com/media/ETVK0T_XQAAa4jw.jpg
http://pbs.twimg.com/media/EZobsd_U4AI3MXg.jpg
http://pbs.twimg.com/media/EbTHuOOWsAEdKP_.jpg
http://pbs.twimg.com/media/EUuY_kDVAAAOWyq.jpg
http://pbs.twimg.com/media/EPFLDjSX4AEx_Ok.jpg
http://pbs.twimg.com/media/EVZ4GV6UMAE_BVh.jpg
http://pbs.twimg.com/media/EXp_zgRVcAA1R3C.jpg
http://pbs.twimg.com/media/Eae5L5cUwAEXS1_.jpg
http://pbs.twimg.com/media/EhmoZAMXcAMpA_M.jpg
http://pbs.twimg.com/media/EZobC78UEAEp_16.jpg
http://pbs.twimg.com/media/EeMD_SlX0AM-iR9.jpg
http://pbs.twimg.com/media/EeK8v1_U4AIK1-9.jpg
http://pbs.twimg.com/media/EYvvBMaUEAAe_tY.jpg
http://pbs.twimg.com/media/EPHzi_uUEAEKF4U.jpg
http://pbs.twimg.com/media/EcAXyhBXsAEE6Q_.jpg
http://pbs.twimg.com/media/EfqWNDgXYAEZH1_.jpg
http://pbs.twimg.com/media/Eh_yuZSXYAIgwAr.jpg
http://pbs.twimg.com/media/EiQj_O7UYAALajc.jpg
http://pbs.twimg.com/media/EaZ8BA5XQAIN00_.jpg
http://pbs.twimg.com/media/EOWi3zbXkAEHpQ_.jpg
http://pbs.twimg.com/media/EO34o_PW4AEtwLe.jpg
http://pbs.twimg.com/media/EdDz6Y_U4AAyt4k.jpg
http://pbs.twimg.com/media/Eh_pToLVkAA5WXe.jpg
http://pbs.twimg.com/media/Ee3oNFHVoAESM_x.jpg
http://pbs.twimg.com/media/EZ-_m9MU8AEWGrH.jpg
http://pbs.twimg.com/media/EeLI5RvUcAA_nWX.jpg
http://pbs.twimg.com/media/Ef8il97UMAAPIs_.jpg
http://pbs.twimg.com/media/EVZ6Y8pUMAA7_So.jpg
http://pbs.twimg.com/media/EiQp_f3UYAEWUGv.jpg
http://pbs.twimg.com/media/ESes_AGWkAYHe62.jpg
http://pbs.twimg.com/media/Eaaix7NWAAAjp_i.jpg
http://pbs.twimg.com/media/ESNXf_cXkAAI6nK.jpg
http://pbs.twimg.com/media/EZ-8ko5XQAE_qcF.jpg
http://pbs.twimg.com/media/EcHQ_1lU0AALtBh.jpg
http://pbs.twimg.com/media/EiQkBQtUcAU38u_.jpg
http://pbs.twimg.com/media/Ee_Pp0LXsAMNc6E.jpg
http://pbs.twimg.com/media/Eh_2SVIU8AMbS-x.jpg
http://pbs.twimg.com/media/EZobMX9VcAE-_p2.jpg
http://pbs.twimg.com/media/Ei3iVlHXsAA9U_i.jpg
http://pbs.twimg.com/media/EcAW8nYX0AEwF_0.jpg
http://pbs.twimg.com/media/EcAjA_OUwAA1UsQ.jpg
http://pbs.twimg.com/media/EiQs-zUUcAAU_fG.jpg
http://pbs.twimg.com/media/EWcwUQ8XQAEsL_L.jpg
http://pbs.twimg.com/media/EZPSweUUEAU_Sbe.jpg
http://pbs.twimg.com/media/Ee3km_TUwAE--vn.jpg
http://pbs.twimg.com/media/Ehd-hJuUwAA0PS_.jpg
http://pbs.twimg.com/media/EZqeUT_WAAEvKek.jpg
http://pbs.twimg.com/media/EZMuLtyVAAc9_g8.jpg
http://pbs.twimg.com/media/EiQkfkSU0AMjxp_.jpg
http://pbs.twimg.com/media/EOi94Z_X0AEZEIT.jpg
http://pbs.twimg.com/media/EeLD_eSUwAEYLh6.jpg
http://pbs.twimg.com/media/EZ-_B6RXsAEwQkn.jpg
http://pbs.twimg.com/media/EiQjc_HUMAABXRg.jpg
http://pbs.twimg.com/media/ERsM_5MWoAE05Id.jpg
http://pbs.twimg.com/media/EhJE3siU0AAaJk_.jpg
http://pbs.twimg.com/media/Ehc_HIzXYAA61cX.jpg
http://pbs.twimg.com/media/Ee5o_WiWsAAJi9B.jpg
http://pbs.twimg.com/media/ETahg-0XgAIDA_K.jpg
http://pbs.twimg.com/media/EcBId1_U0AEfd2L.jpg
http://pbs.twimg.com/media/EUvMET-UYAE2F_F.jpg
http://pbs.twimg.com/media/EZ_XeKdX0AAVixm.jpg
http://pbs.twimg.com/media/EdEZ_1PX0AEsI9L.jpg
http://pbs.twimg.com/media/EcAXg7kUEAcUM_M.jpg
http://pbs.twimg.com/media/Ee_G1wwXsAIMwjn.jpg
http://pbs.twimg.com/media/EdCyvw_WsAAK3av.jpg
http://pbs.twimg.com/media/EVaTeMOVAAE_c8i.jpg
http://pbs.twimg.com/media/EOMPmlKWkAE_EsH.jpg
http://pbs.twimg.com/media/EUXpbZIWoAE_PI-.jpg
http://pbs.twimg.com/media/EZobMX_U8AIY-77.jpg
http://pbs.twimg.com/media/EVeP_sNU0AAMO-c.jpg
http://pbs.twimg.com/media/EPa-_CsUwAAAZrA.jpg
http://pbs.twimg.com/media/EcAXen_VAAAi3uf.jpg
http://pbs.twimg.com/media/Ee_aUVUX0AE3EXB.jpg
http://pbs.twimg.com/media/EPGM5P_X4AEH5CT.jpg
http://pbs.twimg.com/media/EegTm1oVoAE_etI.jpg
http://pbs.twimg.com/media/Ee_Y1ggXoAYdCo4.jpg
http://pbs.twimg.com/media/EZAxo6aXQAUh1X_.jpg
http://pbs.twimg.com/media/Eg_-EMFWoAEIvos.jpg
http://pbs.twimg.com/media/Ec6_G0pX0AEtN0H.jpg
http://pbs.twimg.com/media/EcAetKAUcAQl_1M.jpg
http://pbs.twimg.com/media/Eb_UmdgU0AAY4hF.jpg
http://pbs.twimg.com/media/EZobWnKU8AM_r1n.jpg
http://pbs.twimg.com/media/EZMlo_VXQAMnogV.jpg
http://pbs.twimg.com/media/EWMX_mmUEAAsATz.jpg
http://pbs.twimg.com/media/Ect6RB_XgAAX7km.jpg
http://pbs.twimg.com/media/EVqZoW_XsAAg83A.jpg
http://pbs.twimg.com/media/EN9DRO7WsAY_cFg.jpg
http://pbs.twimg.com/media/EUuf9_iWoAADiEk.jpg
http://pbs.twimg.com/media/EZqKzYqVcAAV_SO.jpg
http://pbs.twimg.com/media/EU3_P2TXsAAuYqq.jpg
http://pbs.twimg.com/media/Ee_Cv3YXkAAK0F0.jpg
http://pbs.twimg.com/media/EdjuIw2XYAAbB_T.jpg
http://pbs.twimg.com/media/EaoFZ_iWsAAJtKH.jpg
http://pbs.twimg.com/media/EcBG_1NUMAAH4Eb.jpg
http://pbs.twimg.com/media/EiX_WmEU4AA93eq.jpg
http://pbs.twimg.com/media/Ee_aUSbWoAAWgLa.jpg
http://pbs.twimg.com/media/EhKSj46UMAAul_s.jpg
http://pbs.twimg.com/media/EZycszbXgAQFea_.jpg
http://pbs.twimg.com/media/EYDsMX9UYAMt_Wc.jpg
http://pbs.twimg.com/media/EbULe58WkAMX_s1.jpg
http://pbs.twimg.com/media/EZociYhUwAAo7_h.jpg
http://pbs.twimg.com/media/EcAzJ3HU8AAvJ2_.jpg
http://pbs.twimg.com/media/EgmjziLXkAE_pNd.jpg
http://pbs.twimg.com/media/EYgJ_gQXgAUE4ze.jpg
http://pbs.twimg.com/media/EiQn1e4UcAAi_bT.jpg
http://pbs.twimg.com/media/EXCLu_yU8AIwVox.jpg
http://pbs.twimg.com/media/EO4xe_ZXUAELCkE.jpg
http://pbs.twimg.com/media/Eeymk_QWsAAjahY.jpg
http://pbs.twimg.com/media/EWQ2YTJU8AA_vXz.jpg
http://pbs.twimg.com/media/EUX3pc0WsAEF-k_.jpg
http://pbs.twimg.com/media/EYjiQ43XYAAINi_.jpg
http://pbs.twimg.com/media/EPEvD_3X4AAqRZ1.jpg
http://pbs.twimg.com/media/EZObz_LXkAM4idZ.jpg
http://pbs.twimg.com/media/EjETi7pXcAA86_Z.jpg
http://pbs.twimg.com/media/EOiOXUFX4AA_rjn.jpg
http://pbs.twimg.com/media/EObl_vsUYAAInPP.jpg
http://pbs.twimg.com/media/EQHc-Z_WkAk3e6K.jpg
http://pbs.twimg.com/media/EVZ1xfuUUAEtIE_.jpg
http://pbs.twimg.com/media/Eg-UECDVkAUsV_g.jpg
http://pbs.twimg.com/media/ET7GJ_3WkAAHdGj.jpg
http://pbs.twimg.com/media/Ee_B1ayVAAE9amE.jpg
http://pbs.twimg.com/media/EXpzG_NWsAAyQMk.jpg
http://pbs.twimg.com/media/EeLEgfSUwAEuT_S.jpg
http://pbs.twimg.com/media/EhIZJc_U4AMBPI2.jpg
http://pbs.twimg.com/media/EZog_1UVcAYnF2L.jpg
http://pbs.twimg.com/media/EgN8F_tU8AAex5q.jpg
http://pbs.twimg.com/media/Eb_eQI7U0AEafnE.jpg
http://pbs.twimg.com/media/Efog_NyWkAEGM12.jpg
http://pbs.twimg.com/media/EVaemiLWsAImc_b.jpg
http://pbs.twimg.com/media/EVVmG_rXkAM0b-G.jpg
http://pbs.twimg.com/media/Ef-z7MtU0AE_zSL.jpg
http://pbs.twimg.com/media/ETaPO2lXgAA1gp_.jpg
http://pbs.twimg.com/media/EUvKG-oU8AQwa_p.jpg
http://pbs.twimg.com/media/EVaY61PU8AAdJZ_.jpg
http://pbs.twimg.com/media/Eae0XHyUYAA-9_m.jpg
http://pbs.twimg.com/media/EXnfbwTXkAA-7_J.jpg
http://pbs.twimg.com/media/EV33UH_UwAIixkE.jpg
http://pbs.twimg.com/media/EPZEZq_WoAEBvUF.jpg
http://pbs.twimg.com/media/EPE_8m1U0AAb6aL.jpg
http://pbs.twimg.com/media/EiQp_3VUMAAX-KC.jpg
http://pbs.twimg.com/media/EVZ3TQ1XsAE6P_X.jpg
http://pbs.twimg.com/media/EZ-bD_GVAAA5JKw.jpg
http://pbs.twimg.com/media/ERCR2PdXUAY_R-i.jpg
http://pbs.twimg.com/media/ETsxeQ_VAAEOux1.jpg
http://pbs.twimg.com/media/ETtV1EVXQAE_3r2.jpg
http://pbs.twimg.com/media/EeL4h4EX0AEvC_Q.jpg
http://pbs.twimg.com/media/EbW7uv7VcAAYM4_.jpg
http://pbs.twimg.com/media/ENqk0U3XkAAt52_.jpg
http://pbs.twimg.com/media/EiQm_pZUwAIjeIu.jpg
http://pbs.twimg.com/media/EVR5U_dU8AA9Ws-.jpg
http://pbs.twimg.com/media/EXlK_mAWsAQalMx.jpg
http://pbs.twimg.com/media/EWMLeS_UcAAjdip.jpg
http://pbs.twimg.com/media/ENuWBO_WoAI3Vi2.jpg
http://pbs.twimg.com/media/Eae3AbUWoAAn_GZ.jpg
http://pbs.twimg.com/media/EeQ11BwVoAA_Ifv.jpg
http://pbs.twimg.com/media/EcAVwbrXQAE_1oP.jpg
http://pbs.twimg.com/media/EZocn_NXgAAKI01.jpg
http://pbs.twimg.com/media/EWMLsfeUwAAGj_J.jpg
http://pbs.twimg.com/media/EXko_b0X0AAPb84.jpg
http://pbs.twimg.com/media/EZ_ARkgWoAI-j8b.jpg
http://pbs.twimg.com/media/Eann1KgWAAAh_WC.jpg
http://pbs.twimg.com/media/EVSnHc_XYAAjm46.jpg
http://pbs.twimg.com/media/Ee_aEerXsAAdalt.jpg
http://pbs.twimg.com/media/EZ_T1S4XQAITjXT.jpg
http://pbs.twimg.com/media/EZquX70X0AI6_Zc.jpg
http://pbs.twimg.com/media/EdP_FW6X0AAkANy.jpg
http://pbs.twimg.com/media/Ee_DxzfWkAIlA9h.jpg
http://pbs.twimg.com/media/EZM2_3yXQAIAn1K.jpg
http://pbs.twimg.com/media/EVaFL_LUcAEa79A.jpg
http://pbs.twimg.com/media/EhnlLNbXYAA2o_W.jpg
http://pbs.twimg.com/media/EZ_SIncUYAQIIbk.jpg
http://pbs.twimg.com/media/EOFLuORWkAAQ0Z_.jpg
http://pbs.twimg.com/media/ET7u_w5VAAIt25D.jpg
http://pbs.twimg.com/media/EZoblFnUYAQQ_dM.jpg
http://pbs.twimg.com/media/Ebtj_YSVcAAZT42.jpg
http://pbs.twimg.com/media/EQRY7aHWkAANob_.jpg
http://pbs.twimg.com/media/EZ-hqyDU4AAeUX_.jpg
http://pbs.twimg.com/media/EV35PY_X0AMaj7j.jpg
http://pbs.twimg.com/media/EXpwcKZUcAA_VQJ.jpg
http://pbs.twimg.com/media/Ecb5N4sVAAAAl_P.jpg
http://pbs.twimg.com/media/Ec_LkPBXsAEZxUA.jpg
http://pbs.twimg.com/media/EOPd0hiUcAESgO_.jpg
http://pbs.twimg.com/media/ETtbYn8XsAY6a_6.jpg
http://pbs.twimg.com/media/Eh_pNI-XYAAubBB.jpg
http://pbs.twimg.com/media/Egzar02WAAElQ_E.jpg
http://pbs.twimg.com/media/EVaa64_UMAAY9iJ.jpg
http://pbs.twimg.com/media/EZMyLX0XgAA_JKp.jpg
http://pbs.twimg.com/media/Ee_FU8fXgAEo63s.jpg
http://pbs.twimg.com/media/EVaL93_UEAA7hai.jpg
http://pbs.twimg.com/media/EVVZd3YWAAMiU_r.jpg
http://pbs.twimg.com/media/Ee-w_VPWoAE92FA.jpg
http://pbs.twimg.com/media/EVZ27MoUEAALD_L.jpg
http://pbs.twimg.com/media/Ei4m8_UWAAYjtu2.jpg
http://pbs.twimg.com/media/ESeJnb1U4AAUx_T.jpg
http://pbs.twimg.com/media/EiQo_rGU4AEpRDF.jpg
http://pbs.twimg.com/media/EZ_WZsDWoAA7wQt.jpg
http://pbs.twimg.com/media/Ee-4dnCWoAI17_z.jpg
http://pbs.twimg.com/media/EZSY8V_XYAIMYBN.jpg
http://pbs.twimg.com/media/EPZCuw1WoAE05O_.jpg
http://pbs.twimg.com/media/EX5Rak_UEAAVCYl.jpg
http://pbs.twimg.com/media/EiQm811UwAAsnR_.jpg
http://pbs.twimg.com/media/Ee3nZ_eU4AACncw.jpg
http://pbs.twimg.com/media/EXBAyD_WAAA6AGy.jpg
http://pbs.twimg.com/media/EcAbf8dUwAAt_Hg.jpg
http://pbs.twimg.com/media/EiQowQsVgAA2U_X.jpg
http://pbs.twimg.com/media/Efz2CvqXgAAga_0.jpg
http://pbs.twimg.com/media/EZodS5_VAAApDk0.jpg
http://pbs.twimg.com/media/EiQkRpjVoAEmlP_.jpg
http://pbs.twimg.com/media/EZQ_D78XQAEUjby.jpg
http://pbs.twimg.com/media/EQz_ITIWoAArA-h.jpg
http://pbs.twimg.com/media/EUXoE_qWAAAZjsl.jpg
http://pbs.twimg.com/media/Ee_TMw0XYAAVmvB.jpg
http://pbs.twimg.com/media/EioTDyLXkAEl_9c.jpg
http://pbs.twimg.com/media/EXnoTvPX0AE_Vhz.jpg
http://pbs.twimg.com/media/EcAV_IxU4AAFDM0.jpg
http://pbs.twimg.com/media/EXCVYWoUwAAyYS_.jpg
http://pbs.twimg.com/media/EiQkG_dUYAE6cKl.jpg
http://pbs.twimg.com/media/EZMj_y-XYAAJySf.jpg
http://pbs.twimg.com/media/EdBJ5_zVcAAslaW.jpg
http://pbs.twimg.com/media/EOEZR_PU4AErZpQ.jpg
http://pbs.twimg.com/media/ES7OyH_XQAElFEa.jpg
http://pbs.twimg.com/media/EVeQ9pUU4AQIb_K.jpg
http://pbs.twimg.com/media/EeLO_oLWsAAUk5S.jpg
http://pbs.twimg.com/media/EhH7_P1U0AAJJ-a.jpg
http://pbs.twimg.com/media/EY8mvlCU4AAn_HS.jpg
http://pbs.twimg.com/media/Ei5P_DzXkAAGlMs.jpg
http://pbs.twimg.com/media/EODjzPBWoAA_bu7.jpg
http://pbs.twimg.com/media/EcAW2aoUYAUHu_g.jpg
http://pbs.twimg.com/media/EYHEco_UMAEg8XH.jpg
http://pbs.twimg.com/media/EXaawm_X0AECsYr.jpg
http://pbs.twimg.com/media/EXX0Qh_VAAAIWg4.jpg
http://pbs.twimg.com/media/Ee5_FtfWkAE0T6W.jpg
http://pbs.twimg.com/media/EN9b_B8WkAYyoEj.jpg
http://pbs.twimg.com/media/EbTbvlzU8AADu_e.jpg
http://pbs.twimg.com/media/EThIaSFWsAQo31_.jpg
http://pbs.twimg.com/media/EZMqdBzWoAAT_RU.jpg
http://pbs.twimg.com/media/Ec_LdxRXoAAnHj9.jpg
http://pbs.twimg.com/media/EbC-V8lUcAEnt_n.jpg
http://pbs.twimg.com/media/ETfiqibX0AAnp_g.jpg
http://pbs.twimg.com/media/EXlxMYIXgAU8_OD.jpg
http://pbs.twimg.com/media/EY0UjgwU0AEjNe_.jpg
http://pbs.twimg.com/media/EdA8JKYUYAE_H7b.jpg
http://pbs.twimg.com/media/EPE7_B9XUAUv1Av.jpg
http://pbs.twimg.com/media/EXGN9c1UEAAcR_h.jpg
http://pbs.twimg.com/media/EiQks_SU4AEFVpB.jpg
http://pbs.twimg.com/media/ETtJzDyWsAAlX_n.jpg
http://pbs.twimg.com/media/EXpru2_UcAAoEDT.jpg
http://pbs.twimg.com/media/EdA_R-HUMAExmHE.jpg
http://pbs.twimg.com/media/Efq5SqPWsAUZA_f.jpg
http://pbs.twimg.com/media/EgN_TFfU0AEXpe1.jpg
http://pbs.twimg.com/media/EUuzHL8UYAAU08_.jpg
http://pbs.twimg.com/media/EbS_p4IU0AANFjA.jpg
http://pbs.twimg.com/media/EZ_Gxu7X0AE5eW2.jpg
http://pbs.twimg.com/media/EdowH8OXkA0_d0u.jpg
http://pbs.twimg.com/media/EViyt_9UwAEh7Wn.jpg
http://pbs.twimg.com/media/EPHjpSFWsAAN5_H.jpg
http://pbs.twimg.com/media/EiQslK-UMAAq_mM.jpg
http://pbs.twimg.com/media/EdCjQRLWkAAQ_Jf.jpg
http://pbs.twimg.com/media/EWMK_T-VcAACAiO.jpg
http://pbs.twimg.com/media/EZ_Ihy4VcAUcrAg.jpg
http://pbs.twimg.com/media/EilJmb5WkAU6_M3.jpg
http://pbs.twimg.com/media/EfW2zs7UwAAIi_w.jpg
http://pbs.twimg.com/media/EbN3JdNWAAMVM_l.jpg
http://pbs.twimg.com/media/EZMvFh3UwAA_mI-.jpg
http://pbs.twimg.com/media/EiTMYjxXkAE_mYf.jpg
http://pbs.twimg.com/media/Ee_FcuzX0AIQqhf.jpg
http://pbs.twimg.com/media/Edgo-r_XsAEmnUP.jpg
http://pbs.twimg.com/media/EaoD_MBWAAEIq3r.jpg
http://pbs.twimg.com/media/EcBCA_4VcAEBY35.jpg
http://pbs.twimg.com/media/EVaadEYU0AcV_Oj.jpg
http://pbs.twimg.com/media/EUefG9eWsAAjV_t.jpg
http://pbs.twimg.com/media/EcAcwWBU8AMK_zl.jpg
http://pbs.twimg.com/media/EO3wvwHWoAAs_So.jpg
http://pbs.twimg.com/media/Ee_eV2YXgAExo5N.jpg
http://pbs.twimg.com/media/EV4R_tuUwAAqUSb.jpg
http://pbs.twimg.com/media/EhmgANMXYAAlx_b.jpg
http://pbs.twimg.com/media/EdhDBK_WAAA0CRT.jpg
http://pbs.twimg.com/media/EWMvF_iXkAAWXkr.jpg
http://pbs.twimg.com/media/Eae0_QkU0AMFIBd.jpg
http://pbs.twimg.com/media/EeLNLboXYAQS_uK.jpg
http://pbs.twimg.com/media/EfES_fwXkAYlEKD.jpg
http://pbs.twimg.com/media/EZMjfVwUcAAG_g0.jpg
http://pbs.twimg.com/media/EV4tzAyXgBAvw_a.jpg
http://pbs.twimg.com/media/EWMKk_jUYAIDlHC.jpg
http://pbs.twimg.com/media/EiijHXSVkAE_ihK.jpg
http://pbs.twimg.com/media/EWNL-0_XQAAsYoK.jpg
http://pbs.twimg.com/media/EeL9o_8WsAMuJAm.jpg
http://pbs.twimg.com/media/EXmh_zdUEAAMf4w.jpg
http://pbs.twimg.com/media/ETaF_IfU0AEksoq.jpg
http://pbs.twimg.com/media/EeK_8-LU8AAVXuV.jpg
http://pbs.twimg.com/media/EWNfCdRWoAA4R_E.jpg
http://pbs.twimg.com/media/EQkcQdHVAAAwRI_.jpg
http://pbs.twimg.com/media/ENg5Cl_UwAEJ2qW.jpg
http://pbs.twimg.com/media/Ei3W0JfWsAIXg_e.jpg
http://pbs.twimg.com/media/EO3usn2VAAAR2X_.jpg
http://pbs.twimg.com/media/EiQt_BRX0AQ6lk3.jpg
http://pbs.twimg.com/media/EXpn6n_WoAIhAOw.jpg
http://pbs.twimg.com/media/EbN3Ci_WAAAGWdL.jpg
http://pbs.twimg.com/media/EiQm_eeVgAQv76X.jpg
http://pbs.twimg.com/media/ENRONgVUEAIh_zD.jpg
http://pbs.twimg.com/media/EilfFfEU0AAEk_q.jpg
http://pbs.twimg.com/media/EYGaZVmU0AAuPE_.jpg
http://pbs.twimg.com/media/EZMlGl_XQAEfNDV.jpg
http://pbs.twimg.com/media/EY9MCBbXQAE_H65.jpg
http://pbs.twimg.com/media/EZMlAdEVAAAT_cM.jpg
http://pbs.twimg.com/media/EVZ4b2NUcAAf_La.jpg
http://pbs.twimg.com/media/Eh4ek2_XcAIqLmL.jpg
http://pbs.twimg.com/media/EXmaVq9UMAApK_V.jpg
http://pbs.twimg.com/media/EV23_uSX0AE6rRj.jpg
http://pbs.twimg.com/media/Ef_VAYCX0AAmcal.jpg
http://pbs.twimg.com/media/EdP_0gEXkAInDNW.jpg
http://pbs.twimg.com/media/EcAgtkCVcAE_YF5.jpg
http://pbs.twimg.com/media/EO3xhxGWkAE0J_v.jpg
http://pbs.twimg.com/media/ENvAbk_XkAEjBxf.jpg
http://pbs.twimg.com/media/EYDXtF_XYAARl1p.jpg
http://pbs.twimg.com/media/Ee_Pvm3X0AANUlW.jpg
http://pbs.twimg.com/media/EWRQfg0WsAAgmZ_.jpg
http://pbs.twimg.com/media/EZMkUdiXgAA_5Pl.jpg
http://pbs.twimg.com/media/Ee-v-mjXkAEKh_2.jpg
http://pbs.twimg.com/media/EZBAspoXgAAc_vM.jpg
http://pbs.twimg.com/media/EiQoLwlXcAAgl_R.jpg
http://pbs.twimg.com/media/EXqGw1XU0AAUu_n.jpg
http://pbs.twimg.com/media/EUFlLgiUwAg_swU.jpg
http://pbs.twimg.com/media/Ei32wzhX0AECv_M.jpg
http://pbs.twimg.com/media/EZMkzWxWAAYW_9X.jpg
http://pbs.twimg.com/media/Ee_TgJLXkAI1CB6.jpg
http://pbs.twimg.com/media/Eae4trvUcAE_79W.jpg
http://pbs.twimg.com/media/EhdCzFSUMAAo_2H.jpg
http://pbs.twimg.com/media/EcIS8_SWAAEInkQ.jpg
http://pbs.twimg.com/media/EPj96ohXkAAIw_o.jpg
http://pbs.twimg.com/media/EiQr_yrUYAALEsy.jpg
http://pbs.twimg.com/media/EiQnLdDUYAM_cuo.jpg
http://pbs.twimg.com/media/EVaXEmIUMAMv_PX.jpg
http://pbs.twimg.com/media/ESes9_pWoAENqh8.jpg
http://pbs.twimg.com/media/EXc5Z8_U0AAwQ7T.jpg
http://pbs.twimg.com/media/EZMw3ZFWAAEqj_w.jpg
http://pbs.twimg.com/media/EPZjrCHWsAEY_vz.jpg
http://pbs.twimg.com/media/EZMkdPlWkAAFBC_.jpg
http://pbs.twimg.com/media/EhH9ht-U8AEptn_.jpg
http://pbs.twimg.com/media/EXm2yf7XQAAa_ci.jpg
http://pbs.twimg.com/media/EiQkAwyVkAE_TkT.jpg
http://pbs.twimg.com/media/EZvo_KbXgAUGEyG.jpg
http://pbs.twimg.com/media/EiTu_88XYAc5uJV.jpg
http://pbs.twimg.com/media/EeLwC2ZUEAMVC_3.jpg
http://pbs.twimg.com/media/Ehc_nBBWkAAmYup.jpg
http://pbs.twimg.com/media/EbS_ULEWAAED3wH.jpg
http://pbs.twimg.com/media/EbNke_MUEAEEGof.jpg
http://pbs.twimg.com/media/EiQp_3VU0AEvDtp.jpg
http://pbs.twimg.com/media/EVZ4Ht0UMAMp9_1.jpg
http://pbs.twimg.com/media/EZ_f358U0AUmKRY.jpg
http://pbs.twimg.com/media/EZLW4_aUYAAFDYL.jpg
http://pbs.twimg.com/media/EZMj_v5WkAAQM1W.jpg
http://pbs.twimg.com/media/EY6mZZ4WsAIL_0W.jpg
http://pbs.twimg.com/media/EZ_T84qUMAEx4DK.jpg
http://pbs.twimg.com/media/EVZ1Z3TUcAIrh_Q.jpg
http://pbs.twimg.com/media/EUuc3_MWkAAHgOq.jpg
http://pbs.twimg.com/media/Ee_RhwLWoAEArVN.jpg
http://pbs.twimg.com/media/Ee_AguNWAAE2NKb.jpg
http://pbs.twimg.com/media/EPW_I7eUYAAdOpD.jpg
http://pbs.twimg.com/media/EhH_QSfU0AEf54o.jpg
http://pbs.twimg.com/media/Ee_iX9iUcAUYnvt.jpg
http://pbs.twimg.com/media/EXp2M_UUYAAIcqe.jpg
http://pbs.twimg.com/media/Ehc95hKX0AMo_BA.jpg
http://pbs.twimg.com/media/EfHJp_VUcAIRcKf.jpg
http://pbs.twimg.com/media/EeK8nRFUYAIB_Dl.jpg
http://pbs.twimg.com/media/EVR5U_SUEAEWJdf.jpg
http://pbs.twimg.com/media/Ehc_eQ7XgAAXnvz.jpg
http://pbs.twimg.com/media/Ee_bV4KXYAUF3mB.jpg
http://pbs.twimg.com/media/EVqZp_lXsAID42z.jpg
http://pbs.twimg.com/media/EcKf11hUwAAFG_j.jpg
http://pbs.twimg.com/media/EbUQ3_-WsAARlhu.jpg
http://pbs.twimg.com/media/ENuLp_iX0AUL79T.jpg
http://pbs.twimg.com/media/EUvRq9TWkAE_pFX.jpg
http://pbs.twimg.com/media/EXBfXaaWkAAHeT_.jpg
http://pbs.twimg.com/media/EVVJI-9WkAM3_AE.jpg
http://pbs.twimg.com/media/EUFU_DjWoAEPKL6.jpg
http://pbs.twimg.com/media/Eae4olAUwAEs1_l.jpg
http://pbs.twimg.com/media/EZ3e3_RXgAEYod9.jpg
http://pbs.twimg.com/media/EY_9lOeX0AIGy5n.jpg
http://pbs.twimg.com/media/EiGHm_NXgAA8Vur.jpg
http://pbs.twimg.com/media/ETaN2ZFXkAA3_8x.jpg
http://pbs.twimg.com/media/EO3_-twUEAAVgCB.jpg
http://pbs.twimg.com/media/EXCBXQSWoAAwn_I.jpg
http://pbs.twimg.com/media/EYC5_1oWoAA4mej.jpg
http://pbs.twimg.com/media/Eae0_ctUMAotjzr.jpg
http://pbs.twimg.com/media/EcA1MNyUYAMB_Xb.jpg
http://pbs.twimg.com/media/Ehdl5teWsAY_KHp.jpg
http://pbs.twimg.com/media/EcAWvlBVcAUy_C9.jpg
http://pbs.twimg.com/media/Ei5H_xlXcAEZZJG.jpg
http://pbs.twimg.com/media/EUgqq0NWAAAblA_.jpg
http://pbs.twimg.com/media/Ee_IiNHX0AASbLs.jpg
http://pbs.twimg.com/media/EWm_ORRXgAIqloe.jpg
http://pbs.twimg.com/media/EYDt_GbU8AIz83i.jpg
http://pbs.twimg.com/media/EUuZfcYVAAA_nmU.jpg
http://pbs.twimg.com/media/EO-L8S_WoAEbCOY.jpg
http://pbs.twimg.com/media/EYXE_NZU8AId-Fd.jpg
http://pbs.twimg.com/media/EXmYrVLU8AAd_Lo.jpg
http://pbs.twimg.com/media/Ee_ViCLXkAUMavK.jpg
http://pbs.twimg.com/media/EWMndrOUEAM_x8U.jpg
http://pbs.twimg.com/media/EahaqA_U0AYQuPL.jpg
http://pbs.twimg.com/media/EgPi_pyXYAIpwHA.jpg
http://pbs.twimg.com/media/EXC7rL-U4AYvO_L.jpg
http://pbs.twimg.com/media/Ee-_YCiWAAI2EEn.jpg
http://pbs.twimg.com/media/EZ_WYYHXsAQpMkf.jpg
http://pbs.twimg.com/media/EaR_OTcXYAAzmU9.jpg
http://pbs.twimg.com/media/EOAyVj4WkAE_jdo.jpg
http://pbs.twimg.com/media/EZMi5_hUYAEQkNZ.jpg
http://pbs.twimg.com/media/EWMUzL_UwAYokX8.jpg
http://pbs.twimg.com/media/EbYzyZIXYAQ_Em9.jpg
http://pbs.twimg.com/media/EVaG67hUEAA_kDt.jpg
http://pbs.twimg.com/media/EWPA_TMX0AI4rb0.jpg
http://pbs.twimg.com/media/Ee-vkWKUYAA5Lt_.jpg
http://pbs.twimg.com/media/EVaSL_jUYAI2V1X.jpg
http://pbs.twimg.com/media/ES8SXx_WoAARjhJ.jpg
http://pbs.twimg.com/media/EZqIu0_WAAAPuDT.jpg
http://pbs.twimg.com/media/EZ_N-fnXYAIWhmB.jpg
http://pbs.twimg.com/media/EPN8a17WoAE_9jH.jpg
http://pbs.twimg.com/media/ENxnhPWWoAE_evP.jpg
http://pbs.twimg.com/media/ETZm_I9UYAY4HnF.jpg
http://pbs.twimg.com/media/EUXoE_3WAAEkJbC.jpg
http://pbs.twimg.com/media/ERQT_NbW4AE3Baz.jpg
http://pbs.twimg.com/media/EdjAflWUYAAP_6o.jpg
http://pbs.twimg.com/media/Ei3XAIhXYAA_3hr.jpg
http://pbs.twimg.com/media/EhIMWKdU4AAmby_.jpg
http://pbs.twimg.com/media/Ef-aVawUMAU55g_.jpg
http://pbs.twimg.com/media/EXLQqk_UYAA4ifn.jpg
http://pbs.twimg.com/media/EXA-jYQXgAEnAx_.jpg
http://pbs.twimg.com/media/ETZm_I3VAAA-eQv.jpg
http://pbs.twimg.com/media/EiQju5KVkAEZ_bM.jpg
http://pbs.twimg.com/media/EWMSx_CUcAAJMRf.jpg
http://pbs.twimg.com/media/Eao2kLnWkAE-5H_.jpg
http://pbs.twimg.com/media/EXwMNvtWoAU_w6J.jpg
http://pbs.twimg.com/media/EZMuuRoU0AY8as_.jpg
http://pbs.twimg.com/media/EZMs_eHVcAE3xkj.jpg
http://pbs.twimg.com/media/Ee_FIMUXgAIUxnz.jpg
http://pbs.twimg.com/media/Ei3ZRcEWAAEv_Tw.jpg
http://pbs.twimg.com/media/Ee_gGMsWkAApMAD.jpg
http://pbs.twimg.com/media/Efq1t_nU0AInMMI.jpg
http://pbs.twimg.com/media/EbUSRRwXgAA_4z2.jpg
http://pbs.twimg.com/media/EeLb_QdVAAIn0aS.jpg
http://pbs.twimg.com/media/EYczQo_U0AAqlpT.jpg
http://pbs.twimg.com/media/EgziL_yXYAEd040.jpg
http://pbs.twimg.com/media/EPcwVTVWAAAHM_d.jpg
http://pbs.twimg.com/media/EiQn_TmVgAAQw5Q.jpg
http://pbs.twimg.com/media/EWMYxqCUcAAu_kt.jpg
http://pbs.twimg.com/media/EZMjYwnU0AA1Yk_.jpg
http://pbs.twimg.com/media/EVaXP_IUEAAVpin.jpg
http://pbs.twimg.com/media/EiQkf_PUYAEWZ8M.jpg
http://pbs.twimg.com/media/EaoN_pCXgAE2r6U.jpg
http://pbs.twimg.com/media/EUh1MNLVAAAM_lg.jpg
http://pbs.twimg.com/media/EhqQw1qXgAUf_0-.jpg
http://pbs.twimg.com/media/EUuf_4QXQAANSB0.jpg
http://pbs.twimg.com/media/EO3r8pRU0AMte_n.jpg
http://pbs.twimg.com/media/EYwio7IWkAAKA9_.jpg
http://pbs.twimg.com/media/EOzS_B4W4AIRKc2.jpg
http://pbs.twimg.com/media/EWMm_a3U8AEfwzF.jpg
http://pbs.twimg.com/media/EOdPBB_VAAAUdGX.jpg
http://pbs.twimg.com/media/Ee-0gnPXoAEyNj_.jpg
http://pbs.twimg.com/media/EVuuY7_U0AAj2ED.jpg
http://pbs.twimg.com/media/EZMp4U_UEAAEVlh.jpg
http://pbs.twimg.com/media/EWMKayrUYAAO_C1.jpg
http://pbs.twimg.com/media/EeHJYo_XYAAovYl.jpg
http://pbs.twimg.com/media/Ei3a_X4XYAMM7Fj.jpg
http://pbs.twimg.com/media/EdC_xbgWoAMW5jd.jpg
http://pbs.twimg.com/media/EaeysmpWsAM6o_p.jpg
http://pbs.twimg.com/media/ETwTQb5WsAIYuc_.jpg
http://pbs.twimg.com/media/EeLcTkAUEAAB_jG.jpg
http://pbs.twimg.com/media/EZobq79VcAES_zr.jpg
http://pbs.twimg.com/media/EZ_MwCIUcAIYBVf.jpg
http://pbs.twimg.com/media/EXB_QjKWoAMllDe.jpg
http://pbs.twimg.com/media/EXpITtKXgAASE_f.jpg
http://pbs.twimg.com/media/EiQj07jUwAAjV_b.jpg
http://pbs.twimg.com/media/EZ-x_dtU4AEvqqx.jpg
http://pbs.twimg.com/media/ERfvOvqXsAEt_EY.jpg
http://pbs.twimg.com/media/EgClvf1XgAI6m_f.jpg
http://pbs.twimg.com/media/EeMVf5WUEAAoJ_L.jpg
http://pbs.twimg.com/media/EeLBR_GU4AArGA2.jpg
http://pbs.twimg.com/media/EYeym_jWsAYga0C.jpg
http://pbs.twimg.com/media/EZocCFUU8AAQi_0.jpg
http://pbs.twimg.com/media/EUY2Eq9XgAIl_0K.jpg
http://pbs.twimg.com/media/EUefdkIXkAgD_8y.jpg
http://pbs.twimg.com/media/Ee-vzj5XgAA_JPH.jpg
http://pbs.twimg.com/media/EY8LR_QXkAAGUK7.jpg
http://pbs.twimg.com/media/EVZ3Z_bU8AIjYRE.jpg
http://pbs.twimg.com/media/EVZ12lqU8AA4ye_.jpg
http://pbs.twimg.com/media/EPr_Rg0VAAEDxTB.jpg
http://pbs.twimg.com/media/EZhM_fSWsAEjB00.jpg
http://pbs.twimg.com/media/EZonV1XU4AAq_79.jpg
http://pbs.twimg.com/media/Ei3S_nXWAAAW-bf.jpg
http://pbs.twimg.com/media/EO32Fg_U8AAXIvq.jpg
http://pbs.twimg.com/media/Ea1_xhMVAAAxQ5z.jpg
http://pbs.twimg.com/media/EXp_xcnWAAEg46R.jpg
http://pbs.twimg.com/media/EcAhFPVXsAE_0l6.jpg
http://pbs.twimg.com/media/EZ_TFaEU8AAZaTb.jpg
http://pbs.twimg.com/media/EZ-4EpWXYAA_PNc.jpg
http://pbs.twimg.com/media/Ee_MJQHWAAAPOoo.jpg
http://pbs.twimg.com/media/EVaS_nzU4AEs98g.jpg
http://pbs.twimg.com/media/EdkNI7DUwAAS_Gq.jpg
http://pbs.twimg.com/media/EcAXdUGUwAE_WiS.jpg
http://pbs.twimg.com/media/Eazf_2fWAAAJ3pe.jpg
http://pbs.twimg.com/media/EZKQru_U8AM46WI.jpg
http://pbs.twimg.com/media/EdA7B_uVAAEhAP4.jpg
http://pbs.twimg.com/media/EZqVDL7XYAA_X5V.jpg
http://pbs.twimg.com/media/EcBSM19XsAABTG_.jpg
http://pbs.twimg.com/media/ER_LRYMWAAEV9u5.jpg
http://pbs.twimg.com/media/EZAdec9XkAEMq4_.jpg
http://pbs.twimg.com/media/EiSoTY6VgAAr_6g.jpg
http://pbs.twimg.com/media/EVZ1x_sUwAAPpea.jpg
http://pbs.twimg.com/media/EbNgKc3VcAAW_zg.jpg
http://pbs.twimg.com/media/EXJLeBgXsAI_YL7.jpg
http://pbs.twimg.com/media/EPMpVWyXkAAtd_a.jpg
http://pbs.twimg.com/media/EPA_tAOXsAAURVy.jpg
http://pbs.twimg.com/media/EZ_Ad4EXQAE1P6W.jpg
http://pbs.twimg.com/media/EXC-dMaXQAAR_wO.jpg
http://pbs.twimg.com/media/EhSer11VoAI58v_.jpg
http://pbs.twimg.com/media/EXxm_wFXgAIsCwB.jpg
http://pbs.twimg.com/media/EiQoGB4U8AI_ZrX.jpg
http://pbs.twimg.com/media/EVVWE_EUwAMUZiN.jpg
http://pbs.twimg.com/media/EPc_Cq2XUAUTBh1.jpg
http://pbs.twimg.com/media/ETtMv_eWoAAMudx.jpg
http://pbs.twimg.com/media/EZ-7M8eWkAAD_p0.jpg
http://pbs.twimg.com/media/EXC_F2WXsAEMMPF.jpg
http://pbs.twimg.com/media/EP9EvRPWsAAU_v-.jpg
http://pbs.twimg.com/media/EZMlj24WoAAr_2g.jpg
http://pbs.twimg.com/media/EZqLY7cWkAM5_0T.jpg
http://pbs.twimg.com/media/EZAdu_SWsAI8lXB.jpg
http://pbs.twimg.com/media/EbS_XmKWsAMFCio.jpg
http://pbs.twimg.com/media/EZMkc_GVcAEIYhu.jpg
http://pbs.twimg.com/media/ETtcw_oXgAEQ0fo.jpg
http://pbs.twimg.com/media/EO8oTvUVAAA6G_L.jpg
http://pbs.twimg.com/media/EbxUx7OWAAMW1_x.jpg
http://pbs.twimg.com/media/EV4Do_VVcAIne9P.jpg
http://pbs.twimg.com/media/EP8_TmkXsAAi-Le.jpg
http://pbs.twimg.com/media/Ee_DxzkXsAAqiEu.jpg
http://pbs.twimg.com/media/Eh_sifVU0AA3Ke4.jpg
http://pbs.twimg.com/media/EcAhrS_U4AAAlly.jpg
http://pbs.twimg.com/media/EiQq8DuXgAAK_gJ.jpg
http://pbs.twimg.com/media/EiQnMq_UcAAK-Bs.jpg
http://pbs.twimg.com/media/EdCj9_cWoAEwmZs.jpg
http://pbs.twimg.com/media/EcAsEIeXQAI5_K2.jpg
http://pbs.twimg.com/media/EdA4_NzXoAAk8Dw.jpg
http://pbs.twimg.com/media/EiS2iPRU0AEd_HU.jpg
http://pbs.twimg.com/media/EeIxVuPWoAE_Dc-.jpg
http://pbs.twimg.com/media/Ee_ULFUUwAESgcN.jpg
http://pbs.twimg.com/media/EhebxTmWoAE0Ey_.jpg
http://pbs.twimg.com/media/Ee_eozNXsAAl5-e.jpg
http://pbs.twimg.com/media/ET8C_JYWkAMgTbe.jpg
http://pbs.twimg.com/media/EOF_FWSUcAQRGn1.jpg
http://pbs.twimg.com/media/Ehc_Rq0XgAAFH3K.jpg
http://pbs.twimg.com/media/EO_uEoPWkAAmW1p.jpg
http://pbs.twimg.com/media/ENw_RQGU4AAsQxo.jpg
http://pbs.twimg.com/media/Eae1DkWU4AIZI_u.jpg
http://pbs.twimg.com/media/EZ-sU_xXQAAZvYC.jpg
http://pbs.twimg.com/media/EjENhs_U4AY9rdf.jpg
http://pbs.twimg.com/media/EafjcT_WkAAxBnb.jpg
http://pbs.twimg.com/media/EbOb62nXYAkT_OE.jpg
http://pbs.twimg.com/media/EPEy43_W4AIRRrk.jpg
http://pbs.twimg.com/media/EeLBa8VU8AEt_Ai.jpg
http://pbs.twimg.com/media/Ee_AihVUYA4ArGm.jpg
http://pbs.twimg.com/media/Ei28UbdWsAAi_y9.jpg
http://pbs.twimg.com/media/EeLFkVTWAAIj_IL.jpg
http://pbs.twimg.com/media/EYGA_SNU0AA1Wkl.jpg
http://pbs.twimg.com/media/EXqA_TJWAAAdkuu.jpg
http://pbs.twimg.com/media/EXmU-k7WsAAJXy_.jpg
http://pbs.twimg.com/media/EcAsYrQU0AMow_3.jpg
http://pbs.twimg.com/media/EfzT_2vVAAU3K7h.jpg
http://pbs.twimg.com/media/Eik_5BOXgAczedH.jpg
http://pbs.twimg.com/media/Eaaz_LxXYAACTHW.jpg
http://pbs.twimg.com/media/EPE_1T-WkAs5R5R.jpg
http://pbs.twimg.com/media/EVdJ7Q5VAAAQ_eW.jpg
http://pbs.twimg.com/media/ETvA_kbWAAAKtLN.jpg
http://pbs.twimg.com/media/EYD_Ah2XsAIiymb.jpg
http://pbs.twimg.com/media/EUvbmS5UEAA_fgw.jpg
http://pbs.twimg.com/media/EiVUVu5U0AA9_Ir.jpg
http://pbs.twimg.com/media/EQGNz_hWkAEXjkl.jpg
http://pbs.twimg.com/media/Ee_LbmAWoAUoQTP.jpg
http://pbs.twimg.com/media/EV5FLndX0AAMqq_.jpg
http://pbs.twimg.com/media/EehJ-4TXoAYAf6_.jpg
http://pbs.twimg.com/media/EVahZkjUUAQp_yL.jpg
http://pbs.twimg.com/media/EXpJ_R8UwAE0WOy.jpg
http://pbs.twimg.com/media/Ee_CDSiXkAEiGfX.jpg
http://pbs.twimg.com/media/EdA5nJVWsAEGA_7.jpg
http://pbs.twimg.com/media/Ee-0_GkXYAUHcN8.jpg
http://pbs.twimg.com/media/EafhZwuU0AAg3d_.jpg
http://pbs.twimg.com/media/ET7S_G4VAAUHpMY.jpg
http://pbs.twimg.com/media/EeLGOG3UEAA_S-9.jpg
http://pbs.twimg.com/media/EWMka_sUcAAQeKA.jpg
http://pbs.twimg.com/media/EWPA_s6X0AAPTE6.jpg
http://pbs.twimg.com/media/ESJ_826UYAAfyMx.jpg
http://pbs.twimg.com/media/EN26azWWsAUsm4_.jpg
http://pbs.twimg.com/media/Ee_V5QdXgAAQiwn.jpg
http://pbs.twimg.com/media/EWM7YipWoAEKv_p.jpg
http://pbs.twimg.com/media/Ei5ucn_XsAAVZZz.jpg
http://pbs.twimg.com/media/EXp2WHKU0AI-_Wa.jpg
http://pbs.twimg.com/media/Edg7F_dXYAAvOsk.jpg
http://pbs.twimg.com/media/Ehc_WluXkAELdhd.jpg
http://pbs.twimg.com/media/EeK8zWOU0AAg_2T.jpg
http://pbs.twimg.com/media/EhHVag_WkAEWWAX.jpg
http://pbs.twimg.com/media/EZ_BRLoXYAMUExz.jpg
http://pbs.twimg.com/media/ER_LRU7XsAU63Os.jpg
http://pbs.twimg.com/media/Ee_EQHQXkAAjOuq.jpg
http://pbs.twimg.com/media/EbUJ7_PXYAId8bg.jpg
http://pbs.twimg.com/media/EU3_9Q8UEAE7kOP.jpg
http://pbs.twimg.com/media/EeLQWy_U4AAsc38.jpg
http://pbs.twimg.com/media/Ei3VgNyXsAEZ3_f.jpg
http://pbs.twimg.com/media/EN9PrHeXUAEQ_vF.jpg
http://pbs.twimg.com/media/EeLAYF_U8AA2FEo.jpg
http://pbs.twimg.com/media/EZNu2_pWkAAoe8V.jpg
http://pbs.twimg.com/media/Eae2_KSXsAESZZb.jpg
http://pbs.twimg.com/media/ETAzAS_XkAYqiUd.jpg
http://pbs.twimg.com/media/EXpMg5TX0AANd_8.jpg
http://pbs.twimg.com/media/EUuY_DoU0AA5EYd.jpg
http://pbs.twimg.com/media/EagvbasXsAQx_An.jpg
http://pbs.twimg.com/media/EOpclreX4AU_3cT.jpg
http://pbs.twimg.com/media/EiQa_gfWsAAYBuv.jpg
http://pbs.twimg.com/media/EZ_N9V3X0AIvxIK.jpg
http://pbs.twimg.com/media/Ee_KS9FXkAEvMHS.jpg
http://pbs.twimg.com/media/EaffzijU0AAHu_7.jpg
http://pbs.twimg.com/media/Ef8U1OxVAAYv_v2.jpg
http://pbs.twimg.com/media/EeLA3atWsAEv_t5.jpg
http://pbs.twimg.com/media/EiQjd_pU0AEEyuY.jpg
http://pbs.twimg.com/media/Eh_v1mZXkAU8Gnb.jpg
http://pbs.twimg.com/media/EcAhiPBU0AArLw_.jpg
http://pbs.twimg.com/media/EXF6TFuUEAA2S_5.jpg
http://pbs.twimg.com/media/EVZz_zkXYAAdstG.jpg
http://pbs.twimg.com/media/EPr_RgyUwAAyP6P.jpg
http://pbs.twimg.com/media/EZMt_1oU0AEtvzC.jpg
http://pbs.twimg.com/media/Ee5k080UYAE1-B_.jpg
http://pbs.twimg.com/media/EZM1XBUWsA86UD_.jpg
http://pbs.twimg.com/media/EPE1fp_X4AMHUlQ.jpg
http://pbs.twimg.com/media/EiQsPo5U0AAuz_Q.jpg
http://pbs.twimg.com/media/Ee_cpHKXYAARpDS.jpg
http://pbs.twimg.com/media/EUvEo_3WAAA1HVx.jpg
http://pbs.twimg.com/media/Ef_aqGUXoAM9gkO.jpg
http://pbs.twimg.com/media/EeLb_9WUwAAbKqL.jpg
http://pbs.twimg.com/media/Ee-xhtqXsAAF3X_.jpg
http://pbs.twimg.com/media/EZ_PwnPXQAAyrti.jpg
http://pbs.twimg.com/media/EbiXg46UEAA0_8b.jpg
http://pbs.twimg.com/media/EZ_lpEAU4AA6RBZ.jpg
http://pbs.twimg.com/media/EOL5225W4AE3C_S.jpg
http://pbs.twimg.com/media/EPFWMxbWsAIs_vV.jpg
http://pbs.twimg.com/media/Ehc_MHHWoAEPam8.jpg
http://pbs.twimg.com/media/Eh_whjFUcAA7q2q.jpg
http://pbs.twimg.com/media/EbO5PbuWkAEAew_.jpg
http://pbs.twimg.com/media/EailunMVAAI_xvi.jpg
http://pbs.twimg.com/media/EQSjYe_UEAEAMeD.jpg
http://pbs.twimg.com/media/EbW2gY2XQAEBjn_.jpg
http://pbs.twimg.com/media/Ee-v_JiXsAAr5ek.jpg
http://pbs.twimg.com/media/EUefCIcX0AQqHf_.jpg
http://pbs.twimg.com/media/EYFsx6-UEAA_7Zr.jpg
http://pbs.twimg.com/media/EWPA_seWkAEZQD4.jpg
http://pbs.twimg.com/media/EXmW2V_VcAA-W5a.jpg
http://pbs.twimg.com/media/Ef_rFKdXkAAGeej.jpg
http://pbs.twimg.com/media/EZqu5_-XkAEVIO2.jpg
http://pbs.twimg.com/media/EiQr_iWUcAEt49g.jpg
http://pbs.twimg.com/media/Ee_Uxa8WoAIHIGq.jpg
http://pbs.twimg.com/media/Ei3i3l_XkAAiQiD.jpg
http://pbs.twimg.com/media/EUu6BfoXkAAFk_b.jpg
http://pbs.twimg.com/media/EVdfcMBXYAAkSF_.jpg
http://pbs.twimg.com/media/EXCmQ_mWsAE0YfX.jpg
http://pbs.twimg.com/media/EVZ0uUAUMAI_Z8O.jpg
http://pbs.twimg.com/media/EPZC39qW4BQ_cVC.jpg
http://pbs.twimg.com/media/Ei3qq_yWsAAZo3j.jpg
http://pbs.twimg.com/media/EQ_Kj-4UYAEiwvv.jpg
http://pbs.twimg.com/media/Ehc_SECXcAAb-Id.jpg
http://pbs.twimg.com/media/EcA_QJ5U8AIp0o2.jpg
http://pbs.twimg.com/media/EiAVWvVWAAEr_3V.jpg
http://pbs.twimg.com/media/EV_oFuiUMAAmXeh.jpg
http://pbs.twimg.com/media/EUunW_wXsAAcLWE.jpg
http://pbs.twimg.com/media/EfzrB8yWsAAYVC_.jpg
http://pbs.twimg.com/media/EaDOEgSX0AI_u8x.jpg
http://pbs.twimg.com/media/EiQpQZ_UcAQRI5Z.jpg
http://pbs.twimg.com/media/EZ-o_TwX0AAoyu3.jpg
http://pbs.twimg.com/media/EXIKkFKUcAAew_J.jpg
http://pbs.twimg.com/media/EhSFFO_UcAAw5CD.jpg
http://pbs.twimg.com/media/Ee_ODc-WoAM6cE9.jpg
http://pbs.twimg.com/media/Ee_cqhsXoAEO3ar.jpg
http://pbs.twimg.com/media/EO_uJuHW4AYOZ2Z.jpg
http://pbs.twimg.com/media/Eg_-VpzWkAACqRl.jpg
http://pbs.twimg.com/media/EPYXka4X0AkPz_A.jpg
http://pbs.twimg.com/media/EcAgcMfU0AAb_X8.jpg
http://pbs.twimg.com/media/EYDXzehVcAEx_Dr.jpg
http://pbs.twimg.com/media/EYf8IyIWoAMKE_r.jpg
http://pbs.twimg.com/media/EZMk2I_UcAYzONY.jpg
http://pbs.twimg.com/media/EhHuGK_U0AE3oFd.jpg
http://pbs.twimg.com/media/Eiidk6UVoAA6i_q.jpg
http://pbs.twimg.com/media/EZMwYJ_XgAMjZcF.jpg
http://pbs.twimg.com/media/EZAav_xWkAASqCN.jpg
http://pbs.twimg.com/media/EX1xdK8WoAIns_Q.jpg
http://pbs.twimg.com/media/EYg1_exXYAE0PFi.jpg
http://pbs.twimg.com/media/EZ_VjARXQAI2Dmr.jpg
http://pbs.twimg.com/media/EZocJDhU0AA_S7e.jpg
http://pbs.twimg.com/media/EfqXV_KWoA41Kov.jpg
http://pbs.twimg.com/media/ENRrU8qX0AA_4LK.jpg
http://pbs.twimg.com/media/EWMdMj_VcAAuJKM.jpg
http://pbs.twimg.com/media/EWM2C5wXsAEG_OA.jpg
http://pbs.twimg.com/media/ERUM1aOX0AELu_V.jpg
http://pbs.twimg.com/media/EiQj3_yX0AEDkIy.jpg
http://pbs.twimg.com/media/EZMlifCUEAE_O8V.jpg
http://pbs.twimg.com/media/EZojC_7UYAIMQbv.jpg
http://pbs.twimg.com/media/Ei3dZh_XgAEADue.jpg
http://pbs.twimg.com/media/EfHJp_UUcAAjO95.jpg
http://pbs.twimg.com/media/EYDlzICWsAAy_Op.jpg
http://pbs.twimg.com/media/ETZ_XDcUMAES-rk.jpg
http://pbs.twimg.com/media/EeLZzdjU8AA2th_.jpg
http://pbs.twimg.com/media/Ef_U8vOX0AE76Ln.jpg
http://pbs.twimg.com/media/ETZx-fHUcAAdUB_.jpg
http://pbs.twimg.com/media/Eae6M0_VAAAHV7l.jpg
http://pbs.twimg.com/media/EYDwo9eXgAE_GJx.jpg
http://pbs.twimg.com/media/EPZgyX_UYAAu0KB.jpg
http://pbs.twimg.com/media/EUET_GwXQAcjn-I.jpg
http://pbs.twimg.com/media/Ee_V4C6WAAMsQxD.jpg
http://pbs.twimg.com/media/EVaPo_BXkAEN47K.jpg
http://pbs.twimg.com/media/EiQkNQ_VkAE6Cwx.jpg
http://pbs.twimg.com/media/EXlkrn-WoAM_cCy.jpg
http://pbs.twimg.com/media/EXA2r_fX0AMMIl6.jpg
http://pbs.twimg.com/media/EWPA_srWkAwnecz.jpg
http://pbs.twimg.com/media/Egx6uz9VkAE-CN_.jpg
http://pbs.twimg.com/media/EQq_0VkWkAA7zwN.jpg
http://pbs.twimg.com/media/Ei4_Q0oXcAIP-7d.jpg
http://pbs.twimg.com/media/EiQjoUvVgAQLZ_f.jpg
http://pbs.twimg.com/media/EZobX3cU0AIzRC_.jpg
http://pbs.twimg.com/media/Edgwoq1VAAE3if_.jpg
http://pbs.twimg.com/media/EhdkK0wXkAEgq_1.jpg
http://pbs.twimg.com/media/EUxBb_rXsAAVVPD.jpg
http://pbs.twimg.com/media/EXlkN_mXkAE0IwX.jpg
http://pbs.twimg.com/media/EXc5_udX0AEvqHG.jpg
http://pbs.twimg.com/media/EVDG1_5WoAEruLm.jpg
http://pbs.twimg.com/media/EXvZrLvX0AInF_5.jpg
http://pbs.twimg.com/media/EPkFsPcX0AA3or_.jpg
http://pbs.twimg.com/media/EeM-gEfU0AA_tTc.jpg
http://pbs.twimg.com/media/EXA-_BfWsAEtYI9.jpg
http://pbs.twimg.com/media/EOAkF_fXsAAjT4R.jpg
http://pbs.twimg.com/media/EdCGbR_XoAgI28d.jpg
http://pbs.twimg.com/media/EYWWqU_UEAMwtac.jpg
http://pbs.twimg.com/media/EYJM3_GUYAUurE4.jpg
http://pbs.twimg.com/media/Ef_F0hBXgAA9WQG.jpg
http://pbs.twimg.com/media/EewdiHhXoAIun_I.jpg
http://pbs.twimg.com/media/EagCWCvUYAA_c2C.jpg
http://pbs.twimg.com/media/EWHoZlIXYAEKH7_.jpg
http://pbs.twimg.com/media/EXqSxO6UwAEWh_V.jpg
http://pbs.twimg.com/media/EPJAPFGXsAArnc_.jpg
http://pbs.twimg.com/media/ET_1fVQXYAArMzj.jpg
http://pbs.twimg.com/media/EWxnzTAXsAEl_fl.jpg
http://pbs.twimg.com/media/EaPRoDqUcAA_gyn.jpg
http://pbs.twimg.com/media/EYDw4I0WkAAvWt_.jpg
http://pbs.twimg.com/media/EWMg1IuUcAQSQU_.jpg
http://pbs.twimg.com/media/EVZ6HsDX0AEXT_k.jpg
http://pbs.twimg.com/media/EeK_8veVoAAbVeM.jpg
http://pbs.twimg.com/media/EV_n4bmUEAAH-cc.jpg
http://pbs.twimg.com/media/ESPavr2VAAEU_WR.jpg
http://pbs.twimg.com/media/EUubdAzVAAI_cqo.jpg
http://pbs.twimg.com/media/ENuy3_KX0AAqec4.jpg
http://pbs.twimg.com/media/EVPt-hOU4AAaM_5.jpg
http://pbs.twimg.com/media/EbThg_SUEAAvM4O.jpg
http://pbs.twimg.com/media/EiQkCm9X0AA_CxC.jpg
http://pbs.twimg.com/media/EN7p2OaUYAIGc_w.jpg
http://pbs.twimg.com/media/EZpi4tWU8AA6zB_.jpg
http://pbs.twimg.com/media/EPZ7ui-XsAIFG5_.jpg
http://pbs.twimg.com/media/Efpk_fHU8AAaqmn.jpg
http://pbs.twimg.com/media/EPP_BXfUwAILXGO.jpg
http://pbs.twimg.com/media/ETFTGEhX0AM4v_U.jpg
http://pbs.twimg.com/media/EbYi_K3XYAYneow.jpg
http://pbs.twimg.com/media/EQrI_hqWkAAGwWd.jpg
http://pbs.twimg.com/media/EZMs1M_UMAAf6YS.jpg
http://pbs.twimg.com/media/ENuUh_HW4AA4QWK.jpg
http://pbs.twimg.com/media/EcAWD0gU8AEoS_v.jpg
http://pbs.twimg.com/media/ENQP_2sWkAAyz4w.jpg
http://pbs.twimg.com/media/Ee_RXoVXoAAnobD.jpg
http://pbs.twimg.com/media/Ee_La1hXYAEWi--.jpg
http://pbs.twimg.com/media/EZq-DB_WoAUk4fV.jpg
http://pbs.twimg.com/media/ET7MU5_U4AECrQW.jpg
http://pbs.twimg.com/media/ERc6rY_XYAAEUgP.jpg
http://pbs.twimg.com/media/EY_-wa4X0AIu8zz.jpg
http://pbs.twimg.com/media/EZMlk_aXsAIf9tV.jpg
http://pbs.twimg.com/media/EeK_8-tVAAARkxF.jpg
http://pbs.twimg.com/media/Ehqh9HNWAAAg_U7.jpg
http://pbs.twimg.com/media/Eij_gcrUMAAvL8I.jpg
http://pbs.twimg.com/media/ESIS37BX0AAUVp_.jpg
http://pbs.twimg.com/media/ETasTd8XQAAun_8.jpg
http://pbs.twimg.com/media/EZq6V0oXsAUrI_p.jpg
http://pbs.twimg.com/media/EZMl3VEXsAMDs_b.jpg
http://pbs.twimg.com/media/EO5CodgUUAM_bEF.jpg
http://pbs.twimg.com/media/EbYaE9qU4AA_e4P.jpg
http://pbs.twimg.com/media/Ee-84WhX0AIun_Q.jpg
http://pbs.twimg.com/media/ETvZn8xWAAUL_wL.jpg
http://pbs.twimg.com/media/EVZ06u0XgAQs_Oe.jpg
http://pbs.twimg.com/media/EcENxirWsAA2LF_.jpg
http://pbs.twimg.com/media/EdguWywX0AAdkD_.jpg
http://pbs.twimg.com/media/Eb_n2w3VAAANvAa.jpg
http://pbs.twimg.com/media/EWMKcoFUMAEKy_E.jpg
http://pbs.twimg.com/media/EZMwYUvVAAA_Vgf.jpg
http://pbs.twimg.com/media/EVTOFvzVAAAAF_0.jpg
http://pbs.twimg.com/media/EVTOFvfU4AAl_lP.jpg
http://pbs.twimg.com/media/EeLGg4_UEAAQQZ8.jpg
http://pbs.twimg.com/media/ET7K1o4WAAE1_yg.jpg
http://pbs.twimg.com/media/EVZ4t-_UwAAUjjU.jpg
http://pbs.twimg.com/media/EjE34lOWkAA_KRO.jpg
http://pbs.twimg.com/media/EXp_yB7XQAA1GEW.jpg
http://pbs.twimg.com/media/Ef8Xu_CX0AAjPPs.jpg
http://pbs.twimg.com/media/Ee-uZwsWoAATh_l.jpg
http://pbs.twimg.com/media/EZofa3xU0AI_nB0.jpg
http://pbs.twimg.com/media/ERgi_YtXUAAyYjr.jpg
http://pbs.twimg.com/media/EiQkRAZU0AEsX_O.jpg
http://pbs.twimg.com/media/EPH2P_pX0AELAny.jpg
http://pbs.twimg.com/media/ETZjNP7UUAQ_jIK.jpg
http://pbs.twimg.com/media/Ee_YF2XXoAIKldI.jpg
http://pbs.twimg.com/media/EXpnarbUMAAxlX_.jpg
http://pbs.twimg.com/media/EVaOd6lUYAE_32i.jpg
http://pbs.twimg.com/media/Ee_STDtWkAAazf7.jpg
http://pbs.twimg.com/media/EhB4nonXcAEi_XG.jpg
http://pbs.twimg.com/media/EZNoeaXXsAA_xW7.jpg
http://pbs.twimg.com/media/EUjfy4kUEAEp6_t.jpg
http://pbs.twimg.com/media/EZocsmYUEAE_fEY.jpg
http://pbs.twimg.com/media/Ei5FnYMWoAA_B6g.jpg
http://pbs.twimg.com/media/EdBI_gYVcAEIdoN.jpg
http://pbs.twimg.com/media/EbUNURuXQAkRG_8.jpg
http://pbs.twimg.com/media/EZPZjxCU8AEcS_I.jpg
http://pbs.twimg.com/media/EdBEPj6WkAE_NAB.jpg
http://pbs.twimg.com/media/EbNtaxIUwAE-_Ka.jpg
http://pbs.twimg.com/media/Ee_YyJCU0AAUF7e.jpg
http://pbs.twimg.com/media/Ee-40XjWkAIVx_u.jpg
http://pbs.twimg.com/media/EiQp_dVUYAEJisI.jpg
http://pbs.twimg.com/media/EVaO_bdUEAAJFPc.jpg
http://pbs.twimg.com/media/EPvCtpMUwAA_k3e.jpg
http://pbs.twimg.com/media/EiQsfH3U4AAC_xw.jpg
http://pbs.twimg.com/media/EhdBWKwWkAIa1D_.jpg
http://pbs.twimg.com/media/EiQjOM_U8AEiDHE.jpg
http://pbs.twimg.com/media/EaDNcV3WoAIpI_f.jpg
http://pbs.twimg.com/media/Ee_NlQ5XkAIogfi.jpg
http://pbs.twimg.com/media/EZtvLGWXQAA_6at.jpg
http://pbs.twimg.com/media/EhmynhYX0AAhMU_.jpg
http://pbs.twimg.com/media/EXLZwtuUMAEO0Y_.jpg
http://pbs.twimg.com/media/EZMkxLTUEAA_3Pt.jpg
http://pbs.twimg.com/media/EZ_mE7QU4AEpgAL.jpg
http://pbs.twimg.com/media/EiQr6L_VgAAWAmE.jpg
http://pbs.twimg.com/media/Eae5_rcVcAEC8ng.jpg
http://pbs.twimg.com/media/EVtlZTQWkAAaS_r.jpg
http://pbs.twimg.com/media/EQ_Tzl7UwAUJolI.jpg
http://pbs.twimg.com/media/EZ_ANYNU4AAM-JJ.jpg
http://pbs.twimg.com/media/EXA4eSjX0AY9Ys_.jpg
http://pbs.twimg.com/media/EWNT_dnWoAMMKYy.jpg
http://pbs.twimg.com/media/EiqylsFWoAENk_5.jpg
http://pbs.twimg.com/media/EdODH7_XoAI9BKf.jpg
http://pbs.twimg.com/media/Ec_8VuRWsAEXM9M.jpg
http://pbs.twimg.com/media/Ee6UxXYX0AA_2eY.jpg
http://pbs.twimg.com/media/EPE8PS_WAAAsMaU.jpg
http://pbs.twimg.com/media/EO5vu0cUYAA_cxE.jpg
http://pbs.twimg.com/media/EYDQo_tXgAAiwZ9.jpg
http://pbs.twimg.com/media/EiZtGEiVgAA545_.jpg
http://pbs.twimg.com/media/EZobYWFVcAY3_cN.jpg
http://pbs.twimg.com/media/EWMS_dwUMAArG-O.jpg
http://pbs.twimg.com/media/Ehc_mWNWsAASrGH.jpg
http://pbs.twimg.com/media/EXBPxZyX0AEmj_P.jpg
http://pbs.twimg.com/media/EZobfofU0AAu0n_.jpg
http://pbs.twimg.com/media/ESpFS12U0AEj_ap.jpg
http://pbs.twimg.com/media/EOdkq_FUUAEtzKH.jpg
http://pbs.twimg.com/media/Ee5_Nn5XkAccR3R.jpg
http://pbs.twimg.com/media/EeyfA_6WAAEtoUU.jpg
http://pbs.twimg.com/media/Ehc_xUjXYAADOJR.jpg
http://pbs.twimg.com/media/Ef-1rnbWoAA7_Qs.jpg
http://pbs.twimg.com/media/EiQqO_FVkAARj3V.jpg
http://pbs.twimg.com/media/ETaF_HZU4AAsGyC.jpg
http://pbs.twimg.com/media/EV_AZNqWkAEvKN3.jpg
http://pbs.twimg.com/media/EUu1iSaWAAARc_x.jpg
http://pbs.twimg.com/media/Ean_j-wXsAAHL8o.jpg
http://pbs.twimg.com/media/EZA_guAXkAEUqDa.jpg
http://pbs.twimg.com/media/ETZiix6U4AEJ6w_.jpg
http://pbs.twimg.com/media/EiQki_UUMAAIeeK.jpg
http://pbs.twimg.com/media/EO3r98mUcAA_Lsz.jpg
http://pbs.twimg.com/media/Edl_19rU0AIcfJ9.jpg
http://pbs.twimg.com/media/EPaUvaIXsAIRt_y.jpg
http://pbs.twimg.com/media/Eh_uEvkX0AEG-OR.jpg
http://pbs.twimg.com/media/EiQoA7nVoAA_Ye7.jpg
http://pbs.twimg.com/media/EXvYslmXYAIHg_P.jpg
http://pbs.twimg.com/media/EOL-VNKX4AEq_jE.jpg
http://pbs.twimg.com/media/EhVu_QbXgAM0dcb.jpg
http://pbs.twimg.com/media/EhkKGSNXsAE7J_I.jpg
http://pbs.twimg.com/media/EZoMRS_XkAEyVWM.jpg
http://pbs.twimg.com/media/EVaEc_dUYAIvQ8i.jpg
http://pbs.twimg.com/media/ETazQGjUEAALS1_.jpg
http://pbs.twimg.com/media/EanjFm_VAAIJEzF.jpg
http://pbs.twimg.com/media/EXGz_IBXkAE5mel.jpg
http://pbs.twimg.com/media/Ea6G2_HU0AAw7J-.jpg
http://pbs.twimg.com/media/EYGhh_ZXgAEhK7J.jpg
http://pbs.twimg.com/media/EfEkbZxUwAIuBj_.jpg
http://pbs.twimg.com/media/Ee_SU1QX0AA8RxC.jpg
http://pbs.twimg.com/media/EVaX4XUUwAA0_Zi.jpg
http://pbs.twimg.com/media/EYzu_n5WoAUp0ty.jpg
http://pbs.twimg.com/media/EaiqCMMU8AAZNQ_.jpg
http://pbs.twimg.com/media/EQUB_FnWkAAIIHz.jpg
http://pbs.twimg.com/media/EeI9EoGXsAAb_ud.jpg
http://pbs.twimg.com/media/EZLbM_WXYAE-Pco.jpg
http://pbs.twimg.com/media/ENoddq2UwAA_Bo4.jpg
http://pbs.twimg.com/media/EQHA1QUXUAA2_ZA.jpg
http://pbs.twimg.com/media/EiQp_38VoAAZc1o.jpg
http://pbs.twimg.com/media/EWMKmgAU4AIhE9_.jpg
http://pbs.twimg.com/media/EVaRGI_UcAAOlPV.jpg
http://pbs.twimg.com/media/EO5I_kXUEAEXre2.jpg
http://pbs.twimg.com/media/Ee_ibgEWoAMOabD.jpg
http://pbs.twimg.com/media/Ei3SfwYX0AIeHo_.jpg
http://pbs.twimg.com/media/Eae3gsQUwAIG_fn.jpg
http://pbs.twimg.com/media/EZ_OvcsUEAADNhh.jpg
http://pbs.twimg.com/media/Ee-8_KwWsAEdufC.jpg
http://pbs.twimg.com/media/ES_NwE0U4AIadH0.jpg
http://pbs.twimg.com/media/EVZ5AZ3UYAAQ_lQ.jpg
http://pbs.twimg.com/media/Eh_4OmFUcAA-G3n.jpg
http://pbs.twimg.com/media/EeLAdSLWoAAgt_k.jpg
http://pbs.twimg.com/media/Eh_v0RxX0AARYVA.jpg
http://pbs.twimg.com/media/Ee_BXQJXoAEJ-Qc.jpg
http://pbs.twimg.com/media/EUNXEy5X0AAP_xH.jpg
http://pbs.twimg.com/media/EUup_ZbWsAAdvCf.jpg
http://pbs.twimg.com/media/ESe7JmHU4AAV_ze.jpg
http://pbs.twimg.com/media/EPvb16hWsAYoq_B.jpg
http://pbs.twimg.com/media/EdCYUr_WoAIQLvo.jpg
http://pbs.twimg.com/media/EcW0NSnXQAA_0C5.jpg
http://pbs.twimg.com/media/EVZ5oQtU8AA4_dS.jpg
http://pbs.twimg.com/media/ES_ABcqXsAA-VNK.jpg
http://pbs.twimg.com/media/EZof_diUYAAndrx.jpg
http://pbs.twimg.com/media/EQkfRBsVUAE6_ie.jpg
http://pbs.twimg.com/media/EholNB4WkAQID_T.jpg
http://pbs.twimg.com/media/Ei5lXEqXgAA_Ea8.jpg
http://pbs.twimg.com/media/EXcoSQzWoAMMR0_.jpg
http://pbs.twimg.com/media/EiQn_TlVkAI4Bj9.jpg
http://pbs.twimg.com/media/EgN_W9RXsAAHkoT.jpg
http://pbs.twimg.com/media/EhI_kT8UMAAdmRi.jpg
http://pbs.twimg.com/media/Ee_ao7rWsAMc7PU.jpg
http://pbs.twimg.com/media/EXqIf_cXQAAQHLu.jpg
http://pbs.twimg.com/media/EXCbtuzUwAA_u3b.jpg
http://pbs.twimg.com/media/EWNgWTcXsAI_Gr3.jpg
http://pbs.twimg.com/media/EZocCb8UwAEk_Pp.jpg
http://pbs.twimg.com/media/EYexLChWAAIoRg_.jpg
http://pbs.twimg.com/media/EZMjnO0UMAE5Or_.jpg
http://pbs.twimg.com/media/EUvbu_sUcAIWxUj.jpg
http://pbs.twimg.com/media/EaAF9w2U4AAD_Pi.jpg
http://pbs.twimg.com/media/EUxXfM1XgAAt_yv.jpg
http://pbs.twimg.com/media/EWzm3JbVAAE-_XY.jpg
http://pbs.twimg.com/media/EhVL2y-X0AA_K3d.jpg
http://pbs.twimg.com/media/Efpujf_XsAcSKdq.jpg
http://pbs.twimg.com/media/EN9tby_W4AAARld.jpg
http://pbs.twimg.com/media/EVR5U_SUcAAxzq1.jpg
http://pbs.twimg.com/media/EcwPqAGWsAkd_Ay.jpg
http://pbs.twimg.com/media/EevwD_4XkAI9lx3.jpg
http://pbs.twimg.com/media/EgLENFwWsAA_OIk.jpg
http://pbs.twimg.com/media/EVZ30nmU0AEw_9y.jpg
http://pbs.twimg.com/media/EYDgFy_U4AQwH8F.jpg
http://pbs.twimg.com/media/EN8_AFuWAAAO4tU.jpg
http://pbs.twimg.com/media/EeLCDzGUcAAHNq_.jpg
http://pbs.twimg.com/media/EPc8NRBWAAEWBb_.jpg
http://pbs.twimg.com/media/Ee_Xy5lWAAIpx2A.jpg
http://pbs.twimg.com/media/EPhU_ugX4AEsSa6.jpg
http://pbs.twimg.com/media/ESd_UZXXQAEygYh.jpg
http://pbs.twimg.com/media/Ee_B2L-XoAIN4TB.jpg
http://pbs.twimg.com/media/Ef_hYEsWAAADFVV.jpg
http://pbs.twimg.com/media/EN88_1TXUAAMlIs.jpg
http://pbs.twimg.com/media/EbWDiIEXQAE0Zq_.jpg
http://pbs.twimg.com/media/EeLDy_rVAAAzvN1.jpg
http://pbs.twimg.com/media/EZ_Tsk8UYAA8Coj.jpg
http://pbs.twimg.com/media/EdFhip_WAAE6Xmc.jpg
http://pbs.twimg.com/media/EZochZLWkAU_TwW.jpg
http://pbs.twimg.com/media/EO4A9_dUcAA-owg.jpg
http://pbs.twimg.com/media/Ee-2Q_eWAAIeDNP.jpg
http://pbs.twimg.com/media/EaDB_EYWAAAE50A.jpg
http://pbs.twimg.com/media/EVZ2UWrU4AId_4N.jpg
http://pbs.twimg.com/media/Ef_BuB-XsAEXuAa.jpg
http://pbs.twimg.com/media/EbS_j0bUMAAhQQt.jpg
http://pbs.twimg.com/media/EVZ09EHUYAAZ_V8.jpg
http://pbs.twimg.com/media/EZ1k6QsUYAc_z07.jpg
http://pbs.twimg.com/media/EZ_mXbKXsAAGB6i.jpg
http://pbs.twimg.com/media/EdA_tUsUwAAoLVN.jpg
http://pbs.twimg.com/media/EaZ51JSVAAAq_WN.jpg
http://pbs.twimg.com/media/EXpzs4uU0AEdXm_.jpg
http://pbs.twimg.com/media/EdyzFC6X0AgwM_P.jpg
http://pbs.twimg.com/media/EhntXVoU4AY_mZm.jpg
http://pbs.twimg.com/media/EWO7xoZX0AMgBP_.jpg
http://pbs.twimg.com/media/Ee5Err_UYAAt5iR.jpg
http://pbs.twimg.com/media/Ee_aUSbWkAQYRyq.jpg
http://pbs.twimg.com/media/EXcLkt_UEAExIOy.jpg
http://pbs.twimg.com/media/EdA_5dNXkAATL81.jpg
http://pbs.twimg.com/media/EiQjkpWUYAMGk0_.jpg
http://pbs.twimg.com/media/ETuIdy_XYAIBzhO.jpg
http://pbs.twimg.com/media/Ei3qtv5XgAMbM4_.jpg
http://pbs.twimg.com/media/EZMxwuhXQAEl_q5.jpg
http://pbs.twimg.com/media/Eae0uH_UwAIzG8Y.jpg
http://pbs.twimg.com/media/Eh1-9T-VoAA2_1u.jpg
http://pbs.twimg.com/media/Eeymk_KWoAASQSW.jpg
http://pbs.twimg.com/media/EZ_bas2XQAAeFty.jpg
http://pbs.twimg.com/media/EZ_Jrz7UcAAYoCN.jpg
http://pbs.twimg.com/media/ETudOKpXkAAEup_.jpg
http://pbs.twimg.com/media/EZMuQOjUMAAigf_.jpg
http://pbs.twimg.com/media/EjG8b_iWAAIGkla.jpg
http://pbs.twimg.com/media/EazXcqaWoAE6gQ_.jpg
http://pbs.twimg.com/media/ESSRsNIXYAE_OSU.jpg
http://pbs.twimg.com/media/EUhd6_BU0AEY2Dj.jpg
http://pbs.twimg.com/media/EVaTWH6XQAA7O_r.jpg
http://pbs.twimg.com/media/EUuY_NoUUAAiIvl.jpg
http://pbs.twimg.com/media/EZMxi_aX0AA51-c.jpg
http://pbs.twimg.com/media/EYLzA1PUwAAY_CQ.jpg
http://pbs.twimg.com/media/EUl8zf_UwAEa9Ra.jpg
http://pbs.twimg.com/media/EiCkXjWUwAU_7uX.jpg
http://pbs.twimg.com/media/EcAmi9LUYAIU_h-.jpg
http://pbs.twimg.com/media/ETX_g7hWoAEEBtj.jpg
http://pbs.twimg.com/media/EWMLF59UYAA-6Z_.jpg
http://pbs.twimg.com/media/EOEWw8kUEAA_adi.jpg
http://pbs.twimg.com/media/EVZ09RcUEAYw_kI.jpg
http://pbs.twimg.com/media/EiQn4f8U8AE_IAt.jpg
http://pbs.twimg.com/media/Eh_sURcWoAItrLs.jpg
http://pbs.twimg.com/media/EXL3i3cXsAAn_55.jpg
http://pbs.twimg.com/media/EVd0HPIXgAAO_sl.jpg
http://pbs.twimg.com/media/EaZ3D0zWkAEy_4K.jpg
http://pbs.twimg.com/media/EWhcw0lXQAAVnY_.jpg
http://pbs.twimg.com/media/ESe3OC_U8AAIFGm.jpg
http://pbs.twimg.com/media/EfEi-sHUEAAw-_3.jpg
http://pbs.twimg.com/media/EXCsbM_XsAcfMzs.jpg
http://pbs.twimg.com/media/EjHl3raWsAI_Y2Y.jpg
http://pbs.twimg.com/media/EbNv_NgUwAAfzw2.jpg
http://pbs.twimg.com/media/ENhL6e7W4AAK_DH.jpg
http://pbs.twimg.com/media/ETZuvSkU4AAz_im.jpg
http://pbs.twimg.com/media/Ee_dfLNWoAMcpWx.jpg
http://pbs.twimg.com/media/EWMLBdzU8AE_OVP.jpg
http://pbs.twimg.com/media/Ee0MGR0XsAEr5_s.jpg
http://pbs.twimg.com/media/EhIiSE3VkAAU_Ov.jpg
http://pbs.twimg.com/media/EV5yFqVXsAA_Rpp.jpg
http://pbs.twimg.com/media/EWOqzc_WkAAuINK.jpg
http://pbs.twimg.com/media/EUvd_IcU8AARkIY.jpg
http://pbs.twimg.com/media/EZqJN1yWAAEB_Vw.jpg
http://pbs.twimg.com/media/EVZ2qL5UEAEjPm_.jpg
http://pbs.twimg.com/media/EPFPPG_W4AAkIsy.jpg
http://pbs.twimg.com/media/Ee_DxzcWkAAdYgz.jpg
http://pbs.twimg.com/media/ENgsd_cWkAA-i1i.jpg
http://pbs.twimg.com/media/EZ_C4TWUwAE3ZK-.jpg
http://pbs.twimg.com/media/EcAYHMtUcAAXk_V.jpg
http://pbs.twimg.com/media/Ee_KjB9XkAAsjjv.jpg
http://pbs.twimg.com/media/EZog_0eXkAIW0Hx.jpg
http://pbs.twimg.com/media/EhdOUTpX0AER_Ih.jpg
http://pbs.twimg.com/media/EVahYWsUMAAi_LM.jpg
http://pbs.twimg.com/media/ENocOmgWsAAk_iJ.jpg
http://pbs.twimg.com/media/EXA_5c7XQAEWLJT.jpg
http://pbs.twimg.com/media/EcBKpuwWsAck7_V.jpg
http://pbs.twimg.com/media/EVTOFvcUUAA41L_.jpg
http://pbs.twimg.com/media/ETWjzv_X0AM4bnK.jpg
http://pbs.twimg.com/media/Ehc872OWoAEHR_V.jpg
http://pbs.twimg.com/media/EZ_IPwFU4AE7aHu.jpg
http://pbs.twimg.com/media/EOxLjk_WoAIm5kS.jpg
http://pbs.twimg.com/media/Ei4XfHJWkAES6_i.jpg
http://pbs.twimg.com/media/EVZ21ceU0AA0Vg_.jpg
http://pbs.twimg.com/media/EUJ2YwHX0AE_eJP.jpg
http://pbs.twimg.com/media/Ee58utfUcAEwh_9.jpg
http://pbs.twimg.com/media/EPZDHbnXUAE_Xbx.jpg
http://pbs.twimg.com/media/EeJ78NLXoAEU_eq.jpg
http://pbs.twimg.com/media/EVZ4-IYUwAAm_JG.jpg
http://pbs.twimg.com/media/ERdmYg1UwAAh_53.jpg
http://pbs.twimg.com/media/EOplW_bWkAEA8DP.jpg
http://pbs.twimg.com/media/Egj_TfhXgAIGQU6.jpg
http://pbs.twimg.com/media/ESexzzXXkAAO_ex.jpg
http://pbs.twimg.com/media/ENRQ_n3VUAEjW39.jpg
http://pbs.twimg.com/media/EOSED4jW4AEvP1_.jpg
http://pbs.twimg.com/media/EOjpfigXsAA_rOk.jpg
http://pbs.twimg.com/media/EZ_MpdtXYAI7F64.jpg
http://pbs.twimg.com/media/Ee_RNVUWAAMebSf.jpg
http://pbs.twimg.com/media/Ee_KD5PWkAAfUsc.jpg
http://pbs.twimg.com/media/EiQjt_yUcAEeaOz.jpg
http://pbs.twimg.com/media/EVaPK9IVAAAx9_y.jpg
http://pbs.twimg.com/media/EiIfu-TWAAEClk_.jpg
http://pbs.twimg.com/media/EWM-b9uXkAAkZ_k.jpg
http://pbs.twimg.com/media/EiQksjBU0AAi_2H.jpg
http://pbs.twimg.com/media/ETZu0H6XsAA_VY8.jpg
http://pbs.twimg.com/media/EUIXR7FU0AE0z_f.jpg
http://pbs.twimg.com/media/Ee_M8UGXYAEHaE-.jpg
http://pbs.twimg.com/media/EZokz-HXgAMI_MQ.jpg
http://pbs.twimg.com/media/Ee_fEE5WAAE086v.jpg
http://pbs.twimg.com/media/Eb_qQ5CWkAIuCLc.jpg
http://pbs.twimg.com/media/EONh3jgWoAAp_AQ.jpg
http://pbs.twimg.com/media/Eae6GXMWkAQA_HY.jpg
http://pbs.twimg.com/media/EcA_3CEXkAIlVqH.jpg
http://pbs.twimg.com/media/Ee-7eIQXYAAfnm_.jpg
http://pbs.twimg.com/media/Ee_NulcXkAQYjDT.jpg
http://pbs.twimg.com/media/EbClzu4U4AA_HWs.jpg
http://pbs.twimg.com/media/Ei4_ZoOXkAI7NKJ.jpg
http://pbs.twimg.com/media/EZMwXQ-U8AI_pV6.jpg
http://pbs.twimg.com/media/Eb_LXctWsAAakE1.jpg
http://pbs.twimg.com/media/EbZlxDFUwAUC-b_.jpg
http://pbs.twimg.com/media/EbOjK5XWAAI9M_f.jpg
http://pbs.twimg.com/media/EgRK_sjUEAEksbB.jpg
http://pbs.twimg.com/media/Ee_hw6QWkAIPuhG.jpg
http://pbs.twimg.com/media/EbOPtG8XgAEp_uz.jpg
http://pbs.twimg.com/media/Eag1_7NUYAAa5U1.jpg
http://pbs.twimg.com/media/EXHmSN_XsAImuLh.jpg
http://pbs.twimg.com/media/Ee_QqloWoAcYozL.jpg
http://pbs.twimg.com/media/EiQjy6uUMAA6_FP.jpg
http://pbs.twimg.com/media/EVp5PVlWAAE_Aa5.jpg
http://pbs.twimg.com/media/ETajSy_UwAA0RfM.jpg
http://pbs.twimg.com/media/EYJul3_XYAEduz5.jpg
http://pbs.twimg.com/media/ETZm_I3U8AEkyWG.jpg
http://pbs.twimg.com/media/ETZzu86VAAAov_v.jpg
http://pbs.twimg.com/media/EZqO_kOWoAApR2r.jpg
http://pbs.twimg.com/media/Ee3mr6JUcAAD1r_.jpg
http://pbs.twimg.com/media/EcAcrFgU4AIW_Fk.jpg
http://pbs.twimg.com/media/EXA99bIXYAI1r_R.jpg
http://pbs.twimg.com/media/EbTJcN2U0AES_NU.jpg
http://pbs.twimg.com/media/Ee_Af4IXkAYrf7K.jpg
http://pbs.twimg.com/media/EYcu_PoUMAESqGY.jpg
http://pbs.twimg.com/media/EXqLf_hXkAAKh-M.jpg
http://pbs.twimg.com/media/EdC_onfWsAEm3l4.jpg
http://pbs.twimg.com/media/ESwl_lJWoAEQAjz.jpg
http://pbs.twimg.com/media/EYV6W_hWkAAM2V1.jpg
http://pbs.twimg.com/media/EcAjLaNUYAE5_O-.jpg
http://pbs.twimg.com/media/ETwe2c9UUAER_Z3.jpg
http://pbs.twimg.com/media/EOpg_H-W4AA2d-T.jpg
http://pbs.twimg.com/media/EXn0sr-WsAEPAA_.jpg
http://pbs.twimg.com/media/EUXtVl_WkAYA1pB.jpg
http://pbs.twimg.com/media/EiT1S2gUMAA_urp.jpg
http://pbs.twimg.com/media/EYzus4_WsAQFDiP.jpg
http://pbs.twimg.com/media/EYF_K65U8AE2y85.jpg
http://pbs.twimg.com/media/EZM2_oRUYAANqjj.jpg
http://pbs.twimg.com/media/EZobABPU8AAH_ij.jpg
http://pbs.twimg.com/media/EVvhLW_X0AUd0-e.jpg
http://pbs.twimg.com/media/Edjp_eUXYAMC3rQ.jpg
http://pbs.twimg.com/media/EaaG_BGXsAAGLEI.jpg
http://pbs.twimg.com/media/ER_LRYtXYAUDyfT.jpg
http://pbs.twimg.com/media/EXB4-_oWAAAZ7On.jpg
http://pbs.twimg.com/media/EhH6HK_VkAAumxF.jpg
http://pbs.twimg.com/media/Ei5QryCXcAED_nU.jpg
http://pbs.twimg.com/media/Eb_UnEQU0AEW2N5.jpg
http://pbs.twimg.com/media/EWUE6WSU8AE3L_5.jpg
http://pbs.twimg.com/media/Ee_NH-fWAAkOrN9.jpg
http://pbs.twimg.com/media/EVZ0A_2VAAE2brH.jpg
http://pbs.twimg.com/media/EVZ5FSZUwAI_mDU.jpg
http://pbs.twimg.com/media/EiQkmveU0Ac1_wr.jpg
http://pbs.twimg.com/media/EcvFwI_WoAAXyES.jpg
http://pbs.twimg.com/media/Ehc_9DmXkAAQw5A.jpg
http://pbs.twimg.com/media/EXm0_4xXkAAfuya.jpg
http://pbs.twimg.com/media/EZBY2IMXYAY_GxJ.jpg
http://pbs.twimg.com/media/ETtusOPUEAAoe_z.jpg
http://pbs.twimg.com/media/Eae4sblUwAAMGg_.jpg
http://pbs.twimg.com/media/EbY_rTiVAAIlh7s.jpg
http://pbs.twimg.com/media/ETZlvcSXYAAO_gZ.jpg
http://pbs.twimg.com/media/EQ6gJfFWoAA_4XZ.jpg
http://pbs.twimg.com/media/EiQw_LqU8AAhYrY.jpg
http://pbs.twimg.com/media/ETV_dXKWkAMquwu.jpg
http://pbs.twimg.com/media/EcAcGIcUEAA_ry7.jpg
http://pbs.twimg.com/media/EbTVt_PVcAAxrl5.jpg
http://pbs.twimg.com/media/EYDHr2qWsAY_9d4.jpg
http://pbs.twimg.com/media/EZMk1PCX0AA_udA.jpg
http://pbs.twimg.com/media/EXn53noWAAE_2Ys.jpg
http://pbs.twimg.com/media/EVaVf_tUwAAJ1tc.jpg
http://pbs.twimg.com/media/ESb9uJlUYAE-iA_.jpg
http://pbs.twimg.com/media/EZBG6_2WoAE8rcz.jpg
http://pbs.twimg.com/media/EP8Oe_1WoAAJf4C.jpg
http://pbs.twimg.com/media/EXI-u8SWAAET8V_.jpg
http://pbs.twimg.com/media/EcAbtbuUEAAZ_gM.jpg
http://pbs.twimg.com/media/EPZHLBwWoAc_zsB.jpg
http://pbs.twimg.com/media/ETZ_rgxWAAYnGkC.jpg
http://pbs.twimg.com/media/EUudclyUEAA9WI_.jpg
http://pbs.twimg.com/media/ENqnjg_XkAAKloF.jpg
http://pbs.twimg.com/media/EYCzRA_U0AAFit5.jpg
http://pbs.twimg.com/media/EhdtCH-UMAE_Ee4.jpg
http://pbs.twimg.com/media/EcAWqWaUcAMfUv_.jpg
http://pbs.twimg.com/media/EfF_X-VVoAA3y8B.jpg
http://pbs.twimg.com/media/EcAW_VNU8AAmWoq.jpg
http://pbs.twimg.com/media/EYDDrT_VAAAstDq.jpg
http://pbs.twimg.com/media/EiQr4zsUYAE_rn5.jpg
http://pbs.twimg.com/media/EUugIQ4UMAIoNE_.jpg
http://pbs.twimg.com/media/EcAWxFvUwAU_ZOa.jpg
http://pbs.twimg.com/media/EbUPRiZWoAwZc_4.jpg
http://pbs.twimg.com/media/ETZ7rQDXYAAGdf_.jpg
http://pbs.twimg.com/media/ET7F_NwXkAAFvi9.jpg
http://pbs.twimg.com/media/EcAXFy7UcAQ_SA7.jpg
http://pbs.twimg.com/media/EPH_JNiWsAA6YUz.jpg
http://pbs.twimg.com/media/EiQkbgXUwAIz_Vn.jpg
http://pbs.twimg.com/media/EcAV_5GUEAEGRhn.jpg
http://pbs.twimg.com/media/Eir4kZjXgAoMGy_.jpg
http://pbs.twimg.com/media/EiWmFY_VoAE3bQa.jpg
http://pbs.twimg.com/media/Ee-vfwGXkAAX_j0.jpg
http://pbs.twimg.com/media/EaoF3XYWoAIC_Uv.jpg
http://pbs.twimg.com/media/EZMlMr_XsAEk5kF.jpg
http://pbs.twimg.com/media/EYCnQ25WoAAHN_W.jpg
http://pbs.twimg.com/media/EiQq8nrUYAE0G_V.jpg
http://pbs.twimg.com/media/EU8P-O-WkAM_KPp.jpg
http://pbs.twimg.com/media/EcJ0hvjVAAAE5_a.jpg
http://pbs.twimg.com/media/EV5yg3zXgAoA_m3.jpg
http://pbs.twimg.com/media/EN2_mjKX4AAzPZv.jpg
http://pbs.twimg.com/media/EUZH3j3X0AIg_9x.jpg
http://pbs.twimg.com/media/EUuf4j4XkAIsn_j.jpg
http://pbs.twimg.com/media/EPX_mPfUYAE08hq.jpg
http://pbs.twimg.com/media/EaiXJf4XkAEfy_7.jpg
http://pbs.twimg.com/media/EPZH4_wWsAE79US.jpg
http://pbs.twimg.com/media/EdP_0gCWoAAtNXp.jpg
http://pbs.twimg.com/media/ENmsEm_UUAA4JXa.jpg
http://pbs.twimg.com/media/EO4CA4pU0AI_oKy.jpg
http://pbs.twimg.com/media/EcAnNPvUMAA_NV7.jpg
http://pbs.twimg.com/media/Ee_bGfnWoAMNqIn.jpg
http://pbs.twimg.com/media/EdBADGFVAAI_2CR.jpg
http://pbs.twimg.com/media/EbW-Vz_XYAIkfV9.jpg
http://pbs.twimg.com/media/EZofoN_UwAAo-I6.jpg
http://pbs.twimg.com/media/EVZ1_PBUYAEZUpI.jpg
http://pbs.twimg.com/media/EcA7tZ_VcAAYEDA.jpg
http://pbs.twimg.com/media/EdA_uN4U0AA7g6D.jpg
http://pbs.twimg.com/media/Ee_MIE7WsAASJax.jpg
http://pbs.twimg.com/media/ETZtV_eVAAA6PyX.jpg
http://pbs.twimg.com/media/EPE_a-OX0AYkuFB.jpg
http://pbs.twimg.com/media/EdgqTodWAAA_IhR.jpg
http://pbs.twimg.com/media/EZMqSFTWkAkP_dC.jpg
http://pbs.twimg.com/media/EXV_1YkUEAAYM4j.jpg
http://pbs.twimg.com/media/EXp8QzVUcAI_5nN.jpg
http://pbs.twimg.com/media/Ec_LyXVXoAA0Y6n.jpg
http://pbs.twimg.com/media/EUEqZzRUYAAz_kC.jpg
http://pbs.twimg.com/media/EiQtP0FU0AEpf3_.jpg
http://pbs.twimg.com/media/EQ_QXB-W4AIICFv.jpg
http://pbs.twimg.com/media/ERgCrK9WsAA_Lg1.jpg
http://pbs.twimg.com/media/EiQq5_YVoAAfDoS.jpg
http://pbs.twimg.com/media/ENQmP7_UYAEGqNv.jpg
http://pbs.twimg.com/media/Ee_EAK1WsAASAXS.jpg
http://pbs.twimg.com/media/Eb_xxzJWsAAEggs.jpg
http://pbs.twimg.com/media/ET7Iz_CU8AAUIzp.jpg
http://pbs.twimg.com/media/EZMt_IwXYAApNbG.jpg
http://pbs.twimg.com/media/EXmTP9NXYAM4_n-.jpg
http://pbs.twimg.com/media/Ei4GzEyWkAYFV9_.jpg
http://pbs.twimg.com/media/Ee5IjLAWkAAr_X1.jpg
http://pbs.twimg.com/media/ETtQJA6WAAAvfX_.jpg
http://pbs.twimg.com/media/EWOzN_nXsAIXfMH.jpg
http://pbs.twimg.com/media/ES7OE_aUwAAYNMj.jpg
http://pbs.twimg.com/media/Edj_xhfWoAAjYXX.jpg
http://pbs.twimg.com/media/EiQsH3RU8AAZO_C.jpg
http://pbs.twimg.com/media/Ee6N4YUWAAM_tAC.jpg
http://pbs.twimg.com/media/EhM_iWHVoAIeGGh.jpg
http://pbs.twimg.com/media/EZMkh2_WsAAGFUw.jpg
http://pbs.twimg.com/media/ENmoAltUcAEguD_.jpg
http://pbs.twimg.com/media/EVh_WO1X0AMz8X2.jpg
http://pbs.twimg.com/media/EXx0NYhXsAUj6N_.jpg
http://pbs.twimg.com/media/EXrCr5_XQAY0vdA.jpg
http://pbs.twimg.com/media/Ei4Gna8WAAI4_wm.jpg
http://pbs.twimg.com/media/Eaex7v_UEAAR5TP.jpg
http://pbs.twimg.com/media/EiQpkn0UYAA_q8U.jpg
http://pbs.twimg.com/media/EXDFO_NXQAADQFe.jpg
http://pbs.twimg.com/media/ESo_poMUwAEzhqQ.jpg
http://pbs.twimg.com/media/EcA_6dnVcAEzWwt.jpg
http://pbs.twimg.com/media/EhdcuQgUMAEw0z_.jpg
http://pbs.twimg.com/media/EPZE_fCX4AI0qHj.jpg
http://pbs.twimg.com/media/Ee_RAFoUcAEOYAz.jpg
http://pbs.twimg.com/media/EcNXk_PU8AAH3E6.jpg
http://pbs.twimg.com/media/ERAl6SXWoAEKs_B.jpg
http://pbs.twimg.com/media/EQxKKugWsAQk_jR.jpg
http://pbs.twimg.com/media/EbTdrO_XkAo3xmB.jpg
http://pbs.twimg.com/media/Ed1fikCWAAE_IA9.jpg
http://pbs.twimg.com/media/EcAVhG_VcAACe71.jpg
http://pbs.twimg.com/media/EbNgY_cUEAU3edH.jpg
http://pbs.twimg.com/media/Ee_fV0aUwAILsIq.jpg
http://pbs.twimg.com/media/EWdr2B6XYAMj_vR.jpg
http://pbs.twimg.com/media/EPH6NYBX0AM_PSS.jpg
http://pbs.twimg.com/media/EZP7kx7UMAEAHu_.jpg
http://pbs.twimg.com/media/EbkmOYZUwAE9_Pb.jpg
http://pbs.twimg.com/media/Ea3QlJZXkAEnS_W.jpg
http://pbs.twimg.com/media/EWO9K6sWkAYZHq_.jpg
http://pbs.twimg.com/media/EPZCn4_UUAADYp2.jpg
http://pbs.twimg.com/media/EWH-F1pWoAA_dBr.jpg
http://pbs.twimg.com/media/ESex8sEWkAAs_s-.jpg
http://pbs.twimg.com/media/ETZlCNoUUAAV_Jp.jpg
http://pbs.twimg.com/media/EcAWBZZUcAAj_P9.jpg
http://pbs.twimg.com/media/Ee_cAipWsAAHEvo.jpg
http://pbs.twimg.com/media/EbNd9SNUYAAbu_Q.jpg
http://pbs.twimg.com/media/EN4WtdZWsAAz8_x.jpg
http://pbs.twimg.com/media/EWziuZ7XYAoIH_Z.jpg
http://pbs.twimg.com/media/Ee_X4nQXkAUY9TX.jpg
http://pbs.twimg.com/media/EOB_wuhWoAIiPhn.jpg
http://pbs.twimg.com/media/Ei30cTIWAAA_KCa.jpg
http://pbs.twimg.com/media/EcAd3wFUwAs_eIr.jpg
http://pbs.twimg.com/media/EiQqx_WUwAAquGK.jpg
http://pbs.twimg.com/media/EUeiYRhX0AI_Wb-.jpg
http://pbs.twimg.com/media/EeK_9W8U4AIFNL-.jpg
http://pbs.twimg.com/media/EeL_LigU8AMKYIA.jpg
http://pbs.twimg.com/media/EhH4_0uUYAED10u.jpg
http://pbs.twimg.com/media/EcGuK-_UcAA-cCj.jpg
http://pbs.twimg.com/media/EUgx_QeXQAAuQzq.jpg
http://pbs.twimg.com/media/EPHWVCbX0AA7e_V.jpg
http://pbs.twimg.com/media/EbTMfcMWoAMyQ_g.jpg
http://pbs.twimg.com/media/EXmfKfJVAAAAA_z.jpg
http://pbs.twimg.com/media/EhH_7TJUMAAniN0.jpg
http://pbs.twimg.com/media/Ei32X3zX0AUok9_.jpg
http://pbs.twimg.com/media/EiQp13hU4AAt_-e.jpg
http://pbs.twimg.com/media/Ee_ZIUQWkAAcLtR.jpg
http://pbs.twimg.com/media/EZp_8CdXYAAzgv0.jpg
http://pbs.twimg.com/media/EZMlBsfXsAA6Y_F.jpg
http://pbs.twimg.com/media/EZMtGDuXsAEDqo_.jpg
http://pbs.twimg.com/media/EZ-eUY_U4AAcF7X.jpg
http://pbs.twimg.com/media/EZ_YGXUUcAANSn4.jpg
http://pbs.twimg.com/media/ESruww_U0AAoPjq.jpg
http://pbs.twimg.com/media/Ei3xPn_WoAISKWE.jpg
http://pbs.twimg.com/media/EQLU-h_XkAAoiXo.jpg
http://pbs.twimg.com/media/EZMzpf_UwAgtD6i.jpg
http://pbs.twimg.com/media/EO3sB1AU0AEk-x_.jpg
http://pbs.twimg.com/media/Ei3vvocXgAA_CuI.jpg
http://pbs.twimg.com/media/EeLMRUBUMAEj_FD.jpg
http://pbs.twimg.com/media/Ee_SWKWX0AcF9jz.jpg
http://pbs.twimg.com/media/EZpfuw_X0AAxMSJ.jpg
http://pbs.twimg.com/media/Ei48VLXXYAEwRF_.jpg
http://pbs.twimg.com/media/Eae3rZ5UwAEkof_.jpg
http://pbs.twimg.com/media/EdgyzoXXkAA_Rq7.jpg
http://pbs.twimg.com/media/EZ-36RxXYAMFD_b.jpg
http://pbs.twimg.com/media/Eh_rUj4XkAMilvp.jpg
http://pbs.twimg.com/media/EbiVFA_U0AApJWk.jpg
http://pbs.twimg.com/media/Ei7P8B_XYAA9pR5.jpg
http://pbs.twimg.com/media/EiQxycfVoAEx_Ai.jpg
http://pbs.twimg.com/media/EUuv_NUXkAIxwKo.jpg
http://pbs.twimg.com/media/EcA_kwGUwAESErj.jpg
http://pbs.twimg.com/media/ETtEUfRX0AA_cMk.jpg
http://pbs.twimg.com/media/EiQjNQ_VkAA3zob.jpg
http://pbs.twimg.com/media/EZqCfZoWoAAGx_K.jpg
http://pbs.twimg.com/media/EWMK_hfUYAE85oa.jpg
http://pbs.twimg.com/media/EgzsArXXYAMcW_K.jpg
http://pbs.twimg.com/media/EVacsGIWoAA5gg_.jpg
http://pbs.twimg.com/media/EYwhzXoWAAA2_0T.jpg
http://pbs.twimg.com/media/EWv_QgZXkAAJUwv.jpg
http://pbs.twimg.com/media/EZMjiRRXQAIz_Ag.jpg
http://pbs.twimg.com/media/EReXDp3W4AI9_ye.jpg
http://pbs.twimg.com/media/EXmXNNrU4AIt_Am.jpg
http://pbs.twimg.com/media/Ei4EcFrXsAE_V6B.jpg
http://pbs.twimg.com/media/EUqC6KxUUAE_yhW.jpg
http://pbs.twimg.com/media/Ei5TXlrWsAIWG_v.jpg
http://pbs.twimg.com/media/EdPPqKgWAAE-i_c.jpg
http://pbs.twimg.com/media/EhnCC-_UwAMLqS9.jpg
http://pbs.twimg.com/media/EiQjT5xUMAAUhW_.jpg
http://pbs.twimg.com/media/EYC8CLUXsAET_2s.jpg
http://pbs.twimg.com/media/Ega_NrNU8AAKytE.jpg
http://pbs.twimg.com/media/EZoa_T4UYAEOYrB.jpg
http://pbs.twimg.com/media/EZkCk6_XQAAO0sK.jpg
http://pbs.twimg.com/media/EOnU5FdUUAEN9b_.jpg
http://pbs.twimg.com/media/EbD6_ojXYAIi0Oh.jpg
http://pbs.twimg.com/media/ENn4sQPUEAE6Y_j.jpg
http://pbs.twimg.com/media/EOlTchSX4AA_RbW.jpg
http://pbs.twimg.com/media/EdA_McKU0AACaqr.jpg
http://pbs.twimg.com/media/Ehmp46nWsAAhu_C.jpg
http://pbs.twimg.com/media/EdjGbeMWAAA_8EZ.jpg
http://pbs.twimg.com/media/EVaah2sXQAQhc_o.jpg
http://pbs.twimg.com/media/EcAbUR8U0AEqjG_.jpg
http://pbs.twimg.com/media/Ee_RV5wUwAIcaPb.jpg
http://pbs.twimg.com/media/Ehn9gtLVgAA_jQZ.jpg
http://pbs.twimg.com/media/Ehc_9cKUMAENcOk.jpg
http://pbs.twimg.com/media/EUNUy_GUYAI8mDl.jpg
http://pbs.twimg.com/media/EaDB_rTWsAAxErB.jpg
http://pbs.twimg.com/media/EhH45O-UcAEP_4x.jpg
http://pbs.twimg.com/media/EiQoj-uXgAA_BQp.jpg
http://pbs.twimg.com/media/ESKc0_yU8AAspd9.jpg
http://pbs.twimg.com/media/EUuy_RRU0AEKNv6.jpg
http://pbs.twimg.com/media/EgOR99XXYAkQJE_.jpg
http://pbs.twimg.com/media/EWkFzAIU8AE0W_P.jpg
http://pbs.twimg.com/media/EV5dql_XQAYML4w.jpg
http://pbs.twimg.com/media/EO_MUGdW4AEas2T.jpg
http://pbs.twimg.com/media/Ee_dCeyXsAI-iiv.jpg
http://pbs.twimg.com/media/EZMl2NKU8AA0F_C.jpg
http://pbs.twimg.com/media/EbUaxXvX0AA8O_T.jpg
http://pbs.twimg.com/media/EXF4OuaUcAE_R68.jpg
http://pbs.twimg.com/media/EYDl2ZSVAAEF_Ma.jpg
http://pbs.twimg.com/media/ETtJ4RbWsAAW_pO.jpg
http://pbs.twimg.com/media/EYjK_97XgAYdF-m.jpg
http://pbs.twimg.com/media/EWMkn87XsAE-S_2.jpg
http://pbs.twimg.com/media/EZMsboQU0AI_HuA.jpg
http://pbs.twimg.com/media/Ee-2b_XXkAAAz6N.jpg
http://pbs.twimg.com/media/EXo_ufGXgAEczS1.jpg
http://pbs.twimg.com/media/EdCjrO_X0AIznQP.jpg
http://pbs.twimg.com/media/EPWRRZqWAAAU_K1.jpg
http://pbs.twimg.com/media/EbNzozEWsAAI_YD.jpg
http://pbs.twimg.com/media/EeLDlV_UwAMiTCT.jpg
http://pbs.twimg.com/media/EZMqX_-XsAML2Vk.jpg
http://pbs.twimg.com/media/ETm0779VAAA_AIr.jpg
http://pbs.twimg.com/media/Ef_Cwg2WsAEeEXW.jpg
http://pbs.twimg.com/media/Ei3bDeJXkAEE1H_.jpg
http://pbs.twimg.com/media/EiQj0_jVkAAr7rK.jpg
http://pbs.twimg.com/media/EiQn_TlU8AIk4aI.jpg
http://pbs.twimg.com/media/EbTazT-XkAcj_Qr.jpg
http://pbs.twimg.com/media/EhKD6xXU8AAYJ_f.jpg
http://pbs.twimg.com/media/EcAc7-MU4AMv9_r.jpg
http://pbs.twimg.com/media/EiQjg_3VkAIrixk.jpg
http://pbs.twimg.com/media/EdA46tDUEAEAKS_.jpg
http://pbs.twimg.com/media/EU3_9isU0AADvVS.jpg
http://pbs.twimg.com/media/EQFv_CCU8AAoWEG.jpg
http://pbs.twimg.com/media/EXqfUmwU8AAe_7T.jpg
http://pbs.twimg.com/media/Ei3XAUFWkAYyw_C.jpg
http://pbs.twimg.com/media/ENQrw6qWkAMU_km.jpg
http://pbs.twimg.com/media/Ee_BApCXsAIjrND.jpg
http://pbs.twimg.com/media/EbOL3w8WoAEF_SC.jpg
http://pbs.twimg.com/media/EjAnMj_XgAEm-vD.jpg
http://pbs.twimg.com/media/EZMpZqFWAAIPP_X.jpg
http://pbs.twimg.com/media/ETfXxbvXsAAty_1.jpg
http://pbs.twimg.com/media/EN9b_B3W4AAF3cG.jpg
http://pbs.twimg.com/media/EiQvtGQU8AAW5_7.jpg
http://pbs.twimg.com/media/EPNVsggX4AAK8_l.jpg
http://pbs.twimg.com/media/ENMpG_kWsAA7iPA.jpg
http://pbs.twimg.com/media/EVaS_u1UMAATfMt.jpg
http://pbs.twimg.com/media/EgwG-Z_VoAAksY-.jpg
http://pbs.twimg.com/media/Eb_bvspUwAACZWR.jpg
http://pbs.twimg.com/media/EcslcAaVcAA_HUj.jpg
http://pbs.twimg.com/media/EhdluhRWsAAe_3k.jpg
http://pbs.twimg.com/media/ESgyFddX0AANlt_.jpg
http://pbs.twimg.com/media/EVVXshWUcAI1Cl_.jpg
http://pbs.twimg.com/media/EZMkQlaUMAASAZ_.jpg
http://pbs.twimg.com/media/EfEQ9Y2XsAEg_Ry.jpg
http://pbs.twimg.com/media/ES_WFgPU8AIFobQ.jpg
http://pbs.twimg.com/media/EiQkrq7U0AA-_6M.jpg
http://pbs.twimg.com/media/EZ_YmaaUYAU6n1H.jpg
http://pbs.twimg.com/media/ETs0u_zUEAAFf6g.jpg
http://pbs.twimg.com/media/EZMi8wQUMAAjY_l.jpg
http://pbs.twimg.com/media/ETarvVdU4AE5O3_.jpg
http://pbs.twimg.com/media/EZMq_WVU4AACBHT.jpg
http://pbs.twimg.com/media/ETU_o4XUEAgu2SO.jpg
http://pbs.twimg.com/media/EcAW_t9VAAAiwue.jpg
http://pbs.twimg.com/media/EiQn_zQUwAAPzYX.jpg
http://pbs.twimg.com/media/EPZsrAvWsAMe5_p.jpg
http://pbs.twimg.com/media/EiQqdeeUcAAGu_y.jpg
http://pbs.twimg.com/media/Ee_dWiRWAAETnpc.jpg
http://pbs.twimg.com/media/EZpwS_wXsAAQJyT.jpg
http://pbs.twimg.com/media/EWML2R4VAAQ_NGO.jpg
http://pbs.twimg.com/media/EcEAqRxXsAAjv_6.jpg
http://pbs.twimg.com/media/EVgbE_tVAAAa0lE.jpg
http://pbs.twimg.com/media/EeLFRsoUcAAE4_D.jpg
http://pbs.twimg.com/media/EVZ9fd_U8AEVoSo.jpg
http://pbs.twimg.com/media/EUuZG_GU0AAZg9h.jpg
http://pbs.twimg.com/media/ETX_eBsWkAEBxX6.jpg
http://pbs.twimg.com/media/EPMpMNyXUAA5a_s.jpg
http://pbs.twimg.com/media/ETmUXc_UUAA9zrs.jpg
http://pbs.twimg.com/media/EW5BbUgXYAA_Ch4.jpg
http://pbs.twimg.com/media/EhdAw5GU0AYov_u.jpg
http://pbs.twimg.com/media/EUu69iZU0AU6F_J.jpg
http://pbs.twimg.com/media/EZobg0xUwAIzz_F.jpg
http://pbs.twimg.com/media/EZ_YlVhUYAEoJb1.jpg
http://pbs.twimg.com/media/Eaex-_0UYAAOT3S.jpg
http://pbs.twimg.com/media/EPF-80qW4AE230_.jpg
http://pbs.twimg.com/media/EhSE_PwVgAImANa.jpg
http://pbs.twimg.com/media/Ee_Uxa3XoAA-7-P.jpg
http://pbs.twimg.com/media/EOpny_8W4AAH1Yq.jpg
http://pbs.twimg.com/media/EZoeC_3VcAEHHB3.jpg
http://pbs.twimg.com/media/EVtt_7YX0AA8NSY.jpg
http://pbs.twimg.com/media/EbTA0APVAAUY2_-.jpg
http://pbs.twimg.com/media/ENu1VhUXkAA_oAH.jpg
http://pbs.twimg.com/media/EO3s4whUEAA_WhX.jpg
http://pbs.twimg.com/media/EWRgJv5XsAA0_kW.jpg
http://pbs.twimg.com/media/EZgebKUXQAIr_40.jpg
http://pbs.twimg.com/media/ER_LRTiWkAEWpKr.jpg
http://pbs.twimg.com/media/EXp_wHlUEAMqKWj.jpg
http://pbs.twimg.com/media/EO9QiH_WkAASwWE.jpg
http://pbs.twimg.com/media/EVWJA_KWAAImfCE.jpg
http://pbs.twimg.com/media/EiQj_CqUMAArs3q.jpg
http://pbs.twimg.com/media/Ee_HaFkWAAAgNvx.jpg
http://pbs.twimg.com/media/EbUL6BRWsAA_F-0.jpg
http://pbs.twimg.com/media/EbNb0xEWkAAvPe_.jpg
http://pbs.twimg.com/media/EPZDJ_JX0AI0JI6.jpg
http://pbs.twimg.com/media/EWMLmyBUEAEfYz_.jpg
http://pbs.twimg.com/media/EVZ2vQkUEAAb_X1.jpg
http://pbs.twimg.com/media/EiU3JCgXsAINc_u.jpg
http://pbs.twimg.com/media/Ehdbec_XsAYeyDi.jpg
http://pbs.twimg.com/media/EXmp1_3UMAArSBa.jpg
http://pbs.twimg.com/media/EcBQ--WVcAA_pk2.jpg
http://pbs.twimg.com/media/EeIo84RU0AEU_N5.jpg
http://pbs.twimg.com/media/Edgsm_NUMAAr6cp.jpg
http://pbs.twimg.com/media/EfKw_opWAAEC2fX.jpg
http://pbs.twimg.com/media/EbDxwWFWsAAzYH_.jpg
http://pbs.twimg.com/media/EPcV-ahW4AI_Dhm.jpg
http://pbs.twimg.com/media/EbXkV_zXsAMZ-uf.jpg
http://pbs.twimg.com/media/EbTW_I2XkAEKODl.jpg
http://pbs.twimg.com/media/ETHnAGyUcAA8_U-.jpg
http://pbs.twimg.com/media/ET7Krt-UYAM_ugh.jpg
http://pbs.twimg.com/media/EZMlTA_U8AIgghK.jpg
http://pbs.twimg.com/media/EaZ3iofXYAIvY_2.jpg
http://pbs.twimg.com/media/Ehc_E7YXcAEQ90T.jpg
http://pbs.twimg.com/media/Ee_EcxNU8AADY0T.jpg
http://pbs.twimg.com/media/EY_8AYTWkAIQKhO.jpg
http://pbs.twimg.com/media/Eb_dzJlU8AAtAdP.jpg
http://pbs.twimg.com/media/EiQoB6CU0AEiF_9.jpg
http://pbs.twimg.com/media/Ee_bSO1XoAIfuzN.jpg
http://pbs.twimg.com/media/EZ-x_ajU4AAgFJQ.jpg
http://pbs.twimg.com/media/EY6yReXUEAAh_fz.jpg
http://pbs.twimg.com/media/Eancse_UcAAoBz8.jpg
http://pbs.twimg.com/media/EUw_m8jXQAcWrBA.jpg
http://pbs.twimg.com/media/Ee_XCDcVoAMBlwx.jpg
http://pbs.twimg.com/media/EVZ7K_LU4AMbZVR.jpg
http://pbs.twimg.com/media/EiQoPC_WsAIulu0.jpg
http://pbs.twimg.com/media/EcAXZ_-UwAADYBL.jpg
http://pbs.twimg.com/media/EONPpYmX4AAn_Fy.jpg
http://pbs.twimg.com/media/EiiaQ6tVgAAxcY_.jpg
http://pbs.twimg.com/media/EapOY2eXQAMF3F_.jpg
http://pbs.twimg.com/media/EZ_F6cYVcAENx4z.jpg
http://pbs.twimg.com/media/Ee_gGMlXgAMY0HW.jpg
http://pbs.twimg.com/media/EY_-NJrXYAAzb-M.jpg
http://pbs.twimg.com/media/EcAXa5uUEAAx7a_.jpg
http://pbs.twimg.com/media/EbOfYbuWoAI_3Qe.jpg
http://pbs.twimg.com/media/EgJ8V_lUYAEuFD1.jpg
http://pbs.twimg.com/media/EZ-vMf1XYAIPUh_.jpg
http://pbs.twimg.com/media/ETnG2A_UYAAoDof.jpg
http://pbs.twimg.com/media/EXpqgFhVcAEyXu_.jpg
http://pbs.twimg.com/media/EOGP52mXUAYg_kS.jpg
http://pbs.twimg.com/media/EWPA_TNWAAIc3uk.jpg
http://pbs.twimg.com/media/ENQlpw1VAAEQ-5_.jpg
http://pbs.twimg.com/media/EZob_KnWAAA8rqN.jpg
http://pbs.twimg.com/media/EU_Npr6XgAA-PvY.jpg
http://pbs.twimg.com/media/EiQksofVkAEjl_j.jpg
http://pbs.twimg.com/media/ES8sVPeWAAMTR_1.jpg
http://pbs.twimg.com/media/Ee_amnIXYAA3NSM.jpg
http://pbs.twimg.com/media/Ee_FOnkWAAELBfV.jpg
http://pbs.twimg.com/media/EO3uy7_UUAAX7f-.jpg
http://pbs.twimg.com/media/EZoa_6HVcAAntZN.jpg
http://pbs.twimg.com/media/EZolRI_U0AASrDa.jpg
http://pbs.twimg.com/media/Ee_ADK-XgAAEJnJ.jpg
http://pbs.twimg.com/media/Ei4ENp_WsAAJn32.jpg
http://pbs.twimg.com/media/ETwGapWX0AI_I8P.jpg
http://pbs.twimg.com/media/EiQ0HFfU4AIoej_.jpg
http://pbs.twimg.com/media/Ee_SGrkWkAA9xTx.jpg
http://pbs.twimg.com/media/EhJS5MeUMAEym_B.jpg
http://pbs.twimg.com/media/EUhNiTFVAAIT_Tu.jpg
http://pbs.twimg.com/media/Ei3my_NWoAICrUf.jpg
http://pbs.twimg.com/media/EdA_0CJUcAUITsH.jpg
http://pbs.twimg.com/media/Ee_KaXfXkAAXtt6.jpg
http://pbs.twimg.com/media/EWMjzTlWkAAc_YM.jpg
http://pbs.twimg.com/media/EOGQ4J_WoAEEYDA.jpg
http://pbs.twimg.com/media/EbNzkKUXkAww8_b.jpg
http://pbs.twimg.com/media/Ehc_ds8X0AI20qT.jpg
http://pbs.twimg.com/media/EZodF_qUcAA01U0.jpg
http://pbs.twimg.com/media/EiQjy_oUcAE8Qbx.jpg
http://pbs.twimg.com/media/EXqH3ZeXQAIsbk_.jpg
http://pbs.twimg.com/media/EXC_zfFWkAQKQKr.jpg
http://pbs.twimg.com/media/EX1GO_6X0AQEFqY.jpg
http://pbs.twimg.com/media/Ee-_sxIWsAAIA9R.jpg
http://pbs.twimg.com/media/EY-x_JIXgAADLFD.jpg
http://pbs.twimg.com/media/EeK84ajVAAE1T_x.jpg
http://pbs.twimg.com/media/EfmeOT_WAAA0pjv.jpg
http://pbs.twimg.com/media/Ee_L1rzXsAEL5ys.jpg
http://pbs.twimg.com/media/EZqc62nWAAc_Qnm.jpg
http://pbs.twimg.com/media/Eaf_lzxVAAAkB1Y.jpg
http://pbs.twimg.com/media/EUKB_YwWkAAqpaV.jpg
http://pbs.twimg.com/media/EbTwfNuWsAIGy9_.jpg
http://pbs.twimg.com/media/EZ_FAsCUwAQu4-F.jpg
http://pbs.twimg.com/media/EWMi_KWUYAAmfbL.jpg
http://pbs.twimg.com/media/EiQo7KwUcAUabL_.jpg
http://pbs.twimg.com/media/Eb_kbZQUMAAD4oP.jpg
http://pbs.twimg.com/media/EYDJbV7UYAEg_r9.jpg
http://pbs.twimg.com/media/EXborJaXYAQx_Yi.jpg
http://pbs.twimg.com/media/EiQjR72U0AAIu_r.jpg
http://pbs.twimg.com/media/EOlH1z_VUAAAue1.jpg
http://pbs.twimg.com/media/ENfiq-_XsAAW2rn.jpg
http://pbs.twimg.com/media/EUubJCcU0AAL-6_.jpg
http://pbs.twimg.com/media/Ehc-seRXsAA2i_F.jpg
http://pbs.twimg.com/media/EQRM76DU4AU_gbS.jpg
http://pbs.twimg.com/media/EcG_xnbX0AAjmom.jpg
http://pbs.twimg.com/media/Ee0PlPrVoAES4J_.jpg
http://pbs.twimg.com/media/Ee_UsG2XYAAJ7vP.jpg
http://pbs.twimg.com/media/EdA_GPFU0AUmcFp.jpg
http://pbs.twimg.com/media/EYDgRDyWkAA_x0x.jpg
http://pbs.twimg.com/media/EZMk1uRUYAYg_kH.jpg
http://pbs.twimg.com/media/EcBK_GgVAAA1wf7.jpg
http://pbs.twimg.com/media/EeK_1vBVoAElltk.jpg
http://pbs.twimg.com/media/EVthF_vX0AIuR1f.jpg
http://pbs.twimg.com/media/EZ_hEyrUMAE5dAA.jpg
http://pbs.twimg.com/media/EO3w_BfUUAAkpT2.jpg
http://pbs.twimg.com/media/Eho_AtuWAAEzKZY.jpg
http://pbs.twimg.com/media/EODMAt_U8AE3NrD.jpg
http://pbs.twimg.com/media/EiQjninUMAA_xTb.jpg
http://pbs.twimg.com/media/EeK80pjVAAE1_qX.jpg
http://pbs.twimg.com/media/EiQsQsjUwAAE_A1.jpg
http://pbs.twimg.com/media/ETvhwmAXQAcNK_9.jpg
http://pbs.twimg.com/media/EZMk2n_UMAk6noq.jpg
http://pbs.twimg.com/media/EbwdaVRXkAA_56d.jpg
http://pbs.twimg.com/media/EWPA_TJXkAEaTVB.jpg
http://pbs.twimg.com/media/EeIqE9dUYAEpN_2.jpg
http://pbs.twimg.com/media/EZqEEvNWoAUmA_s.jpg
http://pbs.twimg.com/media/EcWkbSoXYAA5Vi_.jpg
http://pbs.twimg.com/media/Eg_YmENX0AEmlou.jpg
http://pbs.twimg.com/media/EO9C_x2X4AMxRYA.jpg
http://pbs.twimg.com/media/EZM1mRUUMAIIvL_.jpg
http://pbs.twimg.com/media/EiQkyrXUcAEvGx_.jpg
http://pbs.twimg.com/media/EiUSDX3VoAAo_wT.jpg
http://pbs.twimg.com/media/EWMiDj5UcAM_t1s.jpg
http://pbs.twimg.com/media/ESr_9TfWsAAySSF.jpg
http://pbs.twimg.com/media/EQ-tYxxW4AEW7_7.jpg
http://pbs.twimg.com/media/EdC4xaIU8AM1D5_.jpg
http://pbs.twimg.com/media/EQx_nE4X0AA3TLU.jpg
http://pbs.twimg.com/media/EWNBp_-XQAAqSBd.jpg
http://pbs.twimg.com/media/Ea3Qkt5XkAAknZ_.jpg
http://pbs.twimg.com/media/EiQjK_UVoAAx59h.jpg
http://pbs.twimg.com/media/EiQjyU_VgAEcz6V.jpg
http://pbs.twimg.com/media/EcAjA_RUcAMDeQd.jpg
http://pbs.twimg.com/media/EOpliD_WkAAXE5Y.jpg
http://pbs.twimg.com/media/EgUn32VU4AAWa_8.jpg
http://pbs.twimg.com/media/EiQsgZ_UYAAt3d1.jpg
http://pbs.twimg.com/media/EPH8T3-WsAAlw_0.jpg
http://pbs.twimg.com/media/EZ_Yy-SXQAst-RB.jpg
http://pbs.twimg.com/media/EVQfMP9U0AAgn_W.jpg
http://pbs.twimg.com/media/EXqjj_VVcAIimxs.jpg
http://pbs.twimg.com/media/Eanyrr8XsAAyE_7.jpg
http://pbs.twimg.com/media/Eic_RwLU8AAYCIv.jpg
http://pbs.twimg.com/media/EZocxe3VcAA_c4x.jpg
http://pbs.twimg.com/media/EXods6_XQAAP-g0.jpg
http://pbs.twimg.com/media/Ei3SKsWXkAIE_oh.jpg
http://pbs.twimg.com/media/EQHdZsIWkAg_U4D.jpg
http://pbs.twimg.com/media/EVOGWKNVAAE40g_.jpg
http://pbs.twimg.com/media/EcAjA_SUMAERS0w.jpg
http://pbs.twimg.com/media/Ee_fhWzXgAEfg9R.jpg
http://pbs.twimg.com/media/Ef_hYEyX0AAZ-HM.jpg
http://pbs.twimg.com/media/EVaQHmmUMAUc_7u.jpg
http://pbs.twimg.com/media/EZMlQxEU8AAWL_A.jpg
http://pbs.twimg.com/media/EcAbeZ8U0AE_M4S.jpg
http://pbs.twimg.com/media/EWNeLkBXsAMNJN_.jpg
http://pbs.twimg.com/media/EgzesEFWkAAL_X6.jpg
http://pbs.twimg.com/media/EOMXtDLWkAA_FZi.jpg
http://pbs.twimg.com/media/EQrB0cXW4Ase_Am.jpg
http://pbs.twimg.com/media/ET7L23_UYAIFvaO.jpg
http://pbs.twimg.com/media/EXx0aG_XkAA61mk.jpg
http://pbs.twimg.com/media/EbS_Z3dUEAAteRl.jpg
http://pbs.twimg.com/media/EPiJzvUX0AEQ_Sh.jpg
http://pbs.twimg.com/media/EV4wi_fXsAAYGr-.jpg
http://pbs.twimg.com/media/ETaXmQ2UUAAJ_jZ.jpg
http://pbs.twimg.com/media/EXxzeuMXkAQyOu_.jpg
http://pbs.twimg.com/media/EWUSv_lUEAgP-eT.jpg
http://pbs.twimg.com/media/Eaez2_3WsAAN013.jpg
http://pbs.twimg.com/media/Ef6vKV0UEAApT_D.jpg
http://pbs.twimg.com/media/EVZ1Qm7U4AAJ_t5.jpg
http://pbs.twimg.com/media/EXA3WDSXYAIT0d_.jpg
http://pbs.twimg.com/media/EZ_dqvQU8AAiq-R.jpg
http://pbs.twimg.com/media/EO3tVTfVUAEkW3_.jpg
http://pbs.twimg.com/media/EeLCYUCU8AM_Km8.jpg
http://pbs.twimg.com/media/EcAf46cVAAApd_I.jpg
http://pbs.twimg.com/media/EV9Uq2vWoAA_x5g.jpg
http://pbs.twimg.com/media/EQ0A_L4XsAU-lML.jpg
http://pbs.twimg.com/media/EWMLjIcUwAA_9kU.jpg
http://pbs.twimg.com/media/EVZ1tE_UMAA5opN.jpg
http://pbs.twimg.com/media/EVvAc_WXYAArdGm.jpg
http://pbs.twimg.com/media/EhdBLJ_XsAAxbu9.jpg
http://pbs.twimg.com/media/EYjWg-GXsAY_gCn.jpg
http://pbs.twimg.com/media/Edg7F_dXoAAtpXo.jpg
http://pbs.twimg.com/media/EUGdJ1EWsAEf_K6.jpg
http://pbs.twimg.com/media/ETZr_UUU8AIyrj6.jpg
http://pbs.twimg.com/media/EOGIKYeXkAU_-Lw.jpg
http://pbs.twimg.com/media/EPaec_5X4AIZIkn.jpg
http://pbs.twimg.com/media/EWNqMJWXsAA_AUY.jpg
http://pbs.twimg.com/media/ENMtrAWWsAIOY_0.jpg
http://pbs.twimg.com/media/EQfTsw_WsAEWm7b.jpg
http://pbs.twimg.com/media/EcAbhQQUcAE_PH7.jpg
http://pbs.twimg.com/media/EO3trWlU4AEnIE_.jpg
http://pbs.twimg.com/media/EcMatMJVAAAokf_.jpg
http://pbs.twimg.com/media/EYgSf_ZWkAYX-0n.jpg
http://pbs.twimg.com/media/EV33oH4UcAAl_Py.jpg
http://pbs.twimg.com/media/EOno_R7UEAAQn3c.jpg
http://pbs.twimg.com/media/ET8eXM7UEAARx_E.jpg
http://pbs.twimg.com/media/ERT4_7wXsAAVwLw.jpg
http://pbs.twimg.com/media/EVaHDS3XQAAI_q7.jpg
http://pbs.twimg.com/media/EcAbHY9UwAM_Omq.jpg
http://pbs.twimg.com/media/EXntrWZXsAAo_v3.jpg
http://pbs.twimg.com/media/EiQooUzUYAIiv4_.jpg
http://pbs.twimg.com/media/EiQjYYVU4AIhPw_.jpg
http://pbs.twimg.com/media/EbP25-_WsAA889H.jpg
http://pbs.twimg.com/media/ENglq_nUEAACVlP.jpg
[truncated: 18,367 more rows]
