# Supplementary material for: Detecting damaged buildings using real-time crowdsourced images and transfer learning
Source: Sci Rep. 2022 May 27;12:8968. doi: 10.1038/s41598-022-12965-0 (PMC9142599; doi:10.1038/s41598-022-12965-0)
Supplement: Supplementary file 8 — Supplementary Table S9. [file 41598_2022_12965_MOESM8_ESM.csv]

http://pbs.twimg.com/media/EllLcK-XgAA-Q2x.jpg
http://pbs.twimg.com/media/ElmYc0iWMAEbp66.jpg
http://pbs.twimg.com/media/Elo9lGhXUAMz_vr.jpg
http://pbs.twimg.com/media/EluW6hFU0AA5Ype.jpg
http://pbs.twimg.com/media/ElvHYXQVgAAM7EE.jpg
http://pbs.twimg.com/media/EllkP4oWoAQuqEt.jpg
http://pbs.twimg.com/media/EltS_OMW0AAzAG5.jpg
http://pbs.twimg.com/media/EloexgKXEAACJ_C.jpg
http://pbs.twimg.com/media/EllLc5MWoAAm7pa.jpg
http://pbs.twimg.com/media/ElpA96XU0AA66wJ.jpg
http://pbs.twimg.com/media/Eloo29dXEAA6Xk6.jpg
http://pbs.twimg.com/media/ElucYJ2XIAIkima.jpg
http://pbs.twimg.com/media/Eloi_mwW0AEDzfN.jpg
http://pbs.twimg.com/media/ElmKub2VoAAg58Y.jpg
http://pbs.twimg.com/media/EllkPnMXIAAe6cT.jpg
http://pbs.twimg.com/media/ElpQ0LeXIAA78U5.jpg
http://pbs.twimg.com/media/ElpoIbLVkAIhsa7.jpg
http://pbs.twimg.com/media/ElpnuFkWoAIpdb0.jpg
http://pbs.twimg.com/media/EbAGK09WoAEjdCh.jpg
http://pbs.twimg.com/media/Elo0u8PXEAA6LlX.jpg
http://pbs.twimg.com/media/ElwhKbLWkAETVP6.jpg
http://pbs.twimg.com/media/ElpPRU4XIAEuHFA.jpg
http://pbs.twimg.com/media/EllmPIgVoAEiwAv.jpg
http://pbs.twimg.com/media/ElqI7qdXYAMQyI9.jpg
http://pbs.twimg.com/media/ElqI784XUAEwWkw.jpg
http://pbs.twimg.com/media/EllLbZ8WMAMFM4L.jpg
http://pbs.twimg.com/media/ElpjaucU4AAOOkT.jpg
http://pbs.twimg.com/media/ElptqEIVkAAeqtN.jpg
http://pbs.twimg.com/media/EltSZQKWMAArgUZ.jpg
http://pbs.twimg.com/media/ElpukRtVMAE2cqW.jpg
http://pbs.twimg.com/media/ElpDXPTWMAA7_Jf.jpg
http://pbs.twimg.com/media/ElpVPleW0AACoyo.jpg
http://pbs.twimg.com/media/ElxOMB4VgAE1v3G.jpg
http://pbs.twimg.com/media/ElluQHwW0AMM5UJ.jpg
http://pbs.twimg.com/media/Elymt5qWoAAzIUV.jpg
http://pbs.twimg.com/media/Elwlh81WoAwW3l2.jpg
http://pbs.twimg.com/media/Elok9PFUcAAMoQM.jpg
http://pbs.twimg.com/media/ElpltXOXUAA6rlu.jpg
http://pbs.twimg.com/media/Elo3QaBX0AAWi8f.jpg
http://pbs.twimg.com/media/ElomlU9X0AAr9HQ.jpg
http://pbs.twimg.com/media/ElucXkzXIAIM5un.jpg
http://pbs.twimg.com/media/Elo9AiAXUAERja3.jpg
http://pbs.twimg.com/media/EluK8XvWkAAVWdY.jpg
http://pbs.twimg.com/media/ElokTBLWkAEk9jx.jpg
http://pbs.twimg.com/media/Elolos6X0AM7Qqr.jpg
http://pbs.twimg.com/media/Elsi4m5XYAUb4d6.jpg
http://pbs.twimg.com/media/EllKsPKX0AEAxFG.jpg
http://pbs.twimg.com/media/ElpV3_0W0AA24Vn.jpg
http://pbs.twimg.com/media/EllhGsQX0AIHO2s.jpg
http://pbs.twimg.com/media/ElpE77CVMAAk6ut.jpg
http://pbs.twimg.com/media/ElpDvOeW0AEHkRg.jpg
http://pbs.twimg.com/media/EllLdjXXIAAAYZM.jpg
http://pbs.twimg.com/media/EluEX5_W0AA5AFb.jpg
http://pbs.twimg.com/media/EluwYFHVoAEEsgt.jpg
http://pbs.twimg.com/media/EiQpOEsUwAAQguD.jpg
http://pbs.twimg.com/media/ElpRcq9VMAE9xyp.jpg
http://pbs.twimg.com/media/ElpmfecWoAAKFZn.jpg
http://pbs.twimg.com/media/EloLAO_XYAAVCs0.jpg
http://pbs.twimg.com/media/ElxC5CGWoAILjKB.jpg
http://pbs.twimg.com/media/ElmW1UzUcAAHTkU.jpg
http://pbs.twimg.com/media/ElpCesHXgAEQp6_.png
http://pbs.twimg.com/media/ElpCcJzXUAErZEu.jpg
http://pbs.twimg.com/media/EltOPSyUYAEgK3I.jpg
http://pbs.twimg.com/media/Elud6xGXYAIRhsI.jpg
http://pbs.twimg.com/media/ElmKtxqUYAABUc2.jpg
http://pbs.twimg.com/media/Elo74GXVoAAvZtX.jpg
http://pbs.twimg.com/media/ElpPpCoUYAAWo7d.jpg
http://pbs.twimg.com/media/Elwff9YVkAAVpGd.jpg
http://pbs.twimg.com/media/ElpvviSXIAEZp_1.jpg
http://pbs.twimg.com/media/ElpC0VMXUAA_YsW.jpg
http://pbs.twimg.com/media/EloyGRJWkAANyX9.jpg
http://pbs.twimg.com/media/EllsNhSWMAAXDeq.jpg
http://pbs.twimg.com/media/EluLkiJXIAEpUZr.jpg
http://pbs.twimg.com/media/Elo6SrIXUAAFtCa.jpg
http://pbs.twimg.com/media/ElpRC5cU0AIFYQQ.jpg
http://pbs.twimg.com/media/ElwY6UDXIAIv31j.jpg
http://pbs.twimg.com/media/Ella99nVcAIpHGe.jpg
http://pbs.twimg.com/media/ElpCVoGVgAAaJg5.jpg
http://pbs.twimg.com/media/EllKq_QWMAExyTl.jpg
http://pbs.twimg.com/media/ElpLnC7XIAILo4T.png
http://pbs.twimg.com/media/Elov8f3W0AAq3au.jpg
http://pbs.twimg.com/media/ElpL_1BXYAAIUEh.jpg
http://pbs.twimg.com/media/ElpvVJNXYAQAxRH.jpg
http://pbs.twimg.com/media/ElxKEfnVkAApA33.jpg
http://pbs.twimg.com/media/Elu88l0W0AAAfmL.jpg
http://pbs.twimg.com/media/Elmbp75UcAAVwJU.jpg
http://pbs.twimg.com/media/ElmxvTfWkAEBTJm.jpg
http://pbs.twimg.com/media/ElockN7UcAAwQih.jpg
http://pbs.twimg.com/media/EloY9o6U8AYob4A.jpg
http://pbs.twimg.com/media/ElpBLhDW0AAkyqs.jpg
http://pbs.twimg.com/media/ElyH3veXEAciP8P.png
http://pbs.twimg.com/media/EloV_vSU4AAG4EP.jpg
http://pbs.twimg.com/media/ElmZS1CVgAApWa3.jpg
http://pbs.twimg.com/media/EloXMrsWkAIskwa.jpg
http://pbs.twimg.com/media/Elo6WDxWMAAc8aF.jpg
http://pbs.twimg.com/media/ElpFIjlW0AACfQk.jpg
http://pbs.twimg.com/media/ElpVPldXYAAkkpn.jpg
http://pbs.twimg.com/media/Elk99DRW0AIMLGX.jpg
http://pbs.twimg.com/media/Ell35kpWoAEwGeB.jpg
http://pbs.twimg.com/media/ElqjZ5rXYAIxUwT.jpg
http://pbs.twimg.com/media/ElpMIWAVkAA0y5j.jpg
http://pbs.twimg.com/media/ElpLnkXWkAAqLKx.jpg
http://pbs.twimg.com/media/ElwwETrXgAIJwrr.jpg
http://pbs.twimg.com/media/EllLtjgWMAEdVT5.jpg
http://pbs.twimg.com/media/Ell_VbNVcAAyM1p.jpg
http://pbs.twimg.com/media/ElwgEz9VgAIetHL.jpg
http://pbs.twimg.com/media/Elo60XkXgAAfV_Z.jpg
http://pbs.twimg.com/media/ElpCEsGW0AAPnji.jpg
http://pbs.twimg.com/media/ElnNsgSWMAA1hS_.jpg
http://pbs.twimg.com/media/Elmv5FzWkAELUiO.jpg
http://pbs.twimg.com/media/ElwzZL5WkAAc8Dh.jpg
http://pbs.twimg.com/media/Elx84bAU8AE__0Y.jpg
http://pbs.twimg.com/media/EltOPSzVMAAVsP8.jpg
http://pbs.twimg.com/media/EloW6GEVcAEKpjW.jpg
http://pbs.twimg.com/media/Elu9TP7X0AIzKpj.jpg
http://pbs.twimg.com/media/Eloue0bVgAAG3RF.jpg
http://pbs.twimg.com/media/ElptXrhXYAUcRwC.jpg
http://pbs.twimg.com/media/ElpoIbmU0AE1Tad.jpg
http://pbs.twimg.com/media/ElnNsgTXEAIdG7b.jpg
http://pbs.twimg.com/media/EluNNyNXEAE6c8D.jpg
http://pbs.twimg.com/media/EloPJw_VgAEpuhj.jpg
http://pbs.twimg.com/media/ElvF462XIAMnOWc.jpg
http://pbs.twimg.com/media/ElpiYC1VoAAwLkZ.jpg
http://pbs.twimg.com/media/Elo7L1gU8AAD0A6.jpg
http://pbs.twimg.com/media/Elo58qlXUAAiaZP.jpg
http://pbs.twimg.com/media/Ellh2KyVcAANyQj.jpg
http://pbs.twimg.com/media/ElluP7AWoAEoP_V.jpg
http://pbs.twimg.com/media/ElpYMQmXEAAFvME.jpg
http://pbs.twimg.com/media/ElpumGiUcAEXWoy.jpg
http://pbs.twimg.com/media/EltOPS1VoAEns1v.jpg
http://pbs.twimg.com/media/ElpEkLEVoAAbomb.jpg
http://pbs.twimg.com/media/ElpOXx3XYAApjuo.jpg
http://pbs.twimg.com/media/EllKrg6WkAANcvt.jpg
http://pbs.twimg.com/media/EluSgUmXUAEB9zW.jpg
http://pbs.twimg.com/media/Elw5XdBU0AERrI0.jpg
http://pbs.twimg.com/media/ElpY2rTW0AA8Tmi.jpg
http://pbs.twimg.com/media/ElsmBDHXEAIh1_u.jpg
http://pbs.twimg.com/media/EloUAP4UcAAk0jA.jpg
http://pbs.twimg.com/media/Elk9VBIX0AEOOpQ.jpg
http://pbs.twimg.com/media/EllLtjSXUAoKcas.jpg
http://pbs.twimg.com/media/EloQCfGWkAAhwNY.jpg
http://pbs.twimg.com/media/ElpbtViUYAAfevA.jpg
http://pbs.twimg.com/media/ElpYTEAWkAICBS1.jpg
http://pbs.twimg.com/media/Elo9jz3XgAEA7lQ.jpg
http://pbs.twimg.com/media/ElpdD7tXgAAf9Ko.jpg
http://pbs.twimg.com/media/ElpwK39U0AIptWY.jpg
http://pbs.twimg.com/media/ElwdVQpW0AItgnB.jpg
http://pbs.twimg.com/media/ElpoIbEU8AAlqix.jpg
http://pbs.twimg.com/media/ElpFCKfW0AENRo1.jpg
http://pbs.twimg.com/media/Elo0_S6XIAEnMgq.jpg
http://pbs.twimg.com/media/Elud6cmXEAEOJPW.jpg
http://pbs.twimg.com/media/ElpltRpXgAEkZLj.jpg
http://pbs.twimg.com/media/ElooLwyVcAAAoLb.jpg
http://pbs.twimg.com/media/ElucYgtWoAc2HLR.jpg
http://pbs.twimg.com/media/Elo61KJW0AA9n_p.jpg
http://pbs.twimg.com/media/ElpDsATXgAEQBDe.jpg
http://pbs.twimg.com/media/ElpG6jzXYAE-rRq.jpg
http://pbs.twimg.com/media/ElockW3VoAU-ivQ.jpg
http://pbs.twimg.com/media/EloWc-bUcAEf2EH.jpg
http://pbs.twimg.com/media/ElpQ-E8XEAEUCaP.jpg
http://pbs.twimg.com/media/Ell8HqKXYAAk6-m.jpg
http://pbs.twimg.com/media/ElyN-qdVoAAi54C.jpg
http://pbs.twimg.com/media/ElpnM4-UYAAyt97.jpg
http://pbs.twimg.com/media/EllkC5RWMAAt-vD.jpg
http://pbs.twimg.com/media/ElpnA-wVcAExCPO.jpg
http://pbs.twimg.com/media/EluyRiBU8AEt8z-.jpg
http://pbs.twimg.com/media/Eluwk44VcAAvcV-.png
http://pbs.twimg.com/media/Elu1-YIU4AAqvbj.png
http://pbs.twimg.com/media/ElowKGDXYAIoM-P.jpg
http://pbs.twimg.com/media/Elotm-6X0AECCRm.jpg
http://pbs.twimg.com/media/Elp-QMdU0AAA6dB.jpg
http://pbs.twimg.com/media/ElsQUQ-X0AAiz3d.png
http://pbs.twimg.com/media/Elt-l_6VoAAULtV.jpg
http://pbs.twimg.com/media/Elu-BhQXUAAyWkR.jpg
http://pbs.twimg.com/media/ElwwE6PXIAA0fJ-.jpg
http://pbs.twimg.com/media/EllI8VxXYAU-qfv.jpg
http://pbs.twimg.com/media/ElvGzqDVMAIHY-Q.jpg
http://pbs.twimg.com/media/EluSgUqW0AAf-Cu.jpg
