# Supplementary material for: Detecting damaged buildings using real-time crowdsourced images and transfer learning
Source: Sci Rep. 2022 May 27;12:8968. doi: 10.1038/s41598-022-12965-0 (PMC9142599; doi:10.1038/s41598-022-12965-0)
Supplement: Supplementary file 9 — Supplementary Table S10. [file 41598_2022_12965_MOESM9_ESM.csv]

http://pbs.twimg.com/media/ElvANE-XEAE-a0k.jpg
http://pbs.twimg.com/media/Elw1TH-XUAAnM-n.jpg
http://pbs.twimg.com/media/ElwR-RqWoAI-mMp.jpg
http://pbs.twimg.com/media/ElrMfGqXIAA-T-v.jpg
http://pbs.twimg.com/media/ElpK-nzXUAMJW-p.jpg
http://pbs.twimg.com/media/Elx_xalVcAAN-3-.png
http://pbs.twimg.com/media/ElxOF5NUYAAYc_J.png
http://pbs.twimg.com/media/ElxOFNnUYAAtBJc.png
http://pbs.twimg.com/media/ElxOFrrVcAIqqXZ.png
http://pbs.twimg.com/media/ElyaUaXVgAEySeh.png
http://pbs.twimg.com/media/Elu7ThSWoAELzcq.jpg
http://pbs.twimg.com/media/EloajTPU0AAKiWG.jpg
http://pbs.twimg.com/media/Elo5ah2XIAA5QYi.jpg
http://pbs.twimg.com/media/ElxlVGTXIAIpGk2.jpg
http://pbs.twimg.com/media/ElxznNiWoAMRDoP.jpg
http://pbs.twimg.com/media/EloaO7FWkAEex7c.jpg
http://pbs.twimg.com/media/EltTAtYWMAYVzE5.jpg
http://pbs.twimg.com/media/Elnvir3XgAEZtCS.jpg
http://pbs.twimg.com/media/ElqA9HsXIAAZWxi.jpg
http://pbs.twimg.com/media/Elpap1mUYAA4R5b.jpg
http://pbs.twimg.com/media/ElnM19sXEAItsyz.jpg
http://pbs.twimg.com/media/ElyXwiUWkAAPHon.jpg
http://pbs.twimg.com/media/ElucW0RXIAUxOxA.jpg
http://pbs.twimg.com/media/Elud6LWX0AE2TTc.jpg
http://pbs.twimg.com/media/Elu9TP4XIAE_dwR.jpg
http://pbs.twimg.com/media/EltVXB2XIAAIk2z.jpg
http://pbs.twimg.com/media/ElpXdX4VMAEEs4F.jpg
http://pbs.twimg.com/media/ElpMXfiVgAE4uPO.jpg
http://pbs.twimg.com/media/Elk9VBQW0AATxtL.jpg
http://pbs.twimg.com/media/EluF8rcX0AA6YHo.jpg
http://pbs.twimg.com/media/ElpwhUHWkAI8F7n.jpg
http://pbs.twimg.com/media/ElpdrlmU4AAK56W.jpg
http://pbs.twimg.com/media/ElpltXYXgAAeAeT.jpg
http://pbs.twimg.com/media/ElwmiYFVcAAQEc_.png
http://pbs.twimg.com/media/Elo1ArHW0AECnLm.jpg
http://pbs.twimg.com/media/Elu4oKhU4AE9o2W.jpg
http://pbs.twimg.com/media/EltlZcrVoAAE5HV.png
http://pbs.twimg.com/media/ElpnSUbWMAIHYMX.jpg
http://pbs.twimg.com/media/Elsh9zRXYAATOMY.jpg
http://pbs.twimg.com/media/EloXXMmVkAE0KRl.png
http://pbs.twimg.com/media/Elok963U8AAajMb.jpg
http://pbs.twimg.com/media/EluRPY4XYAEBUZH.jpg
http://pbs.twimg.com/media/EluR0xRX0AEBYEO.jpg
http://pbs.twimg.com/media/ElyN8jkXgAcAJjp.png
http://pbs.twimg.com/media/Els2NaGVoAA4AT0.png
http://pbs.twimg.com/media/Ek4vgXPUUAIUG4Y.jpg
http://pbs.twimg.com/media/EloWrhgUYAUmumt.jpg
http://pbs.twimg.com/media/Elu0ho5XEAEAOuf.jpg
http://pbs.twimg.com/media/EluRQ10XIAA0aaw.jpg
http://pbs.twimg.com/media/Elt4U19VcAAW2Gv.jpg
http://pbs.twimg.com/media/Elo5IaPXYAEH4aV.jpg
http://pbs.twimg.com/media/EluQunbU0AAz3ZC.jpg
http://pbs.twimg.com/media/EluToEOXYAEnDvZ.jpg
http://pbs.twimg.com/media/EluXi2dXIAMXDa7.jpg
http://pbs.twimg.com/media/ElwQuFQWoAEmpQ2.jpg
http://pbs.twimg.com/media/ElxFOx0WkAEoV9L.jpg
http://pbs.twimg.com/media/ElvaPwnWkAEAZ_O.jpg
http://pbs.twimg.com/media/ElyXbjcUcAAgElz.jpg
http://pbs.twimg.com/media/Elt2vxVXUAAERcp.jpg
http://pbs.twimg.com/media/ElpbdM8UcAA16Ds.jpg
http://pbs.twimg.com/media/Elu4nyJVgAAmCus.jpg
http://pbs.twimg.com/media/ElolQW8UYAAZYNQ.jpg
http://pbs.twimg.com/media/ElnM18hXEAEPGbj.jpg
http://pbs.twimg.com/media/ElpUla3XIAAS0J7.jpg
http://pbs.twimg.com/media/Elq5Nn0X0AEaOKF.jpg
http://pbs.twimg.com/media/ElwXV4HX0AASMMc.jpg
http://pbs.twimg.com/media/Elwkss1XEAA0I0t.jpg
http://pbs.twimg.com/media/ElwUohnWkAAIrO0.jpg
http://pbs.twimg.com/media/ElpEWvrXYAAvePz.png
http://pbs.twimg.com/media/EltOf7RWkAAqq4F.jpg
http://pbs.twimg.com/media/ElpD290X0AAnXdO.jpg
http://pbs.twimg.com/media/EloloegXUAEw7qG.jpg
http://pbs.twimg.com/media/EllvCqCXgAAmHkJ.jpg
http://pbs.twimg.com/media/ElugTg5U4AEw9b2.jpg
http://pbs.twimg.com/media/Elwh1XRVkAUaXQK.jpg
http://pbs.twimg.com/media/ElyXH9eU4AAVCYq.png
http://pbs.twimg.com/media/ElpaizlWkAEejYr.jpg
http://pbs.twimg.com/media/ElwpzRPVkAEIIVE.png
http://pbs.twimg.com/media/EluOk8mXYAAi98z.jpg
http://pbs.twimg.com/media/Els3jkJUcAA9ZHl.png
http://pbs.twimg.com/media/Elw5R9CWkAc8OTf.png
http://pbs.twimg.com/media/Els8I1XVkAE1Liz.png
http://pbs.twimg.com/media/ElpQq8ZWoAECxkT.jpg
http://pbs.twimg.com/media/Elu593JXUAU_J2d.jpg
http://pbs.twimg.com/media/Elmw8FNWoAAqaEi.jpg
http://pbs.twimg.com/media/ElwgoiLWoAYJ2SG.jpg
http://pbs.twimg.com/media/ElpCBO6U8AAFxWn.jpg
http://pbs.twimg.com/media/Elq9jvfXIAEIqjT.jpg
http://pbs.twimg.com/media/ElpGOzAVkAAjCeT.jpg
http://pbs.twimg.com/media/EloU8gGUcAIfCfA.png
http://pbs.twimg.com/media/ElpCxcUXYAE04Ov.jpg
http://pbs.twimg.com/media/Elo5YCcVcAINUhu.jpg
http://pbs.twimg.com/media/ElpuS_lVcAEmUEq.jpg
http://pbs.twimg.com/media/ElleY3YX0AAHcpn.jpg
http://pbs.twimg.com/media/ElqY6X_XEAENtx7.jpg
http://pbs.twimg.com/media/ElpVPlXWkAcj1QL.jpg
http://pbs.twimg.com/media/ElpmqGWW0Agl0Hd.png
http://pbs.twimg.com/media/ElmHFGXWoAAGrMk.png
http://pbs.twimg.com/media/EloxpanWMAAeDWJ.jpg
http://pbs.twimg.com/media/Elokv9UU8AAVLT5.png
http://pbs.twimg.com/media/ElpmUHvUcAAPIxe.jpg
http://pbs.twimg.com/media/EltQayDU0AAHrLZ.png
http://pbs.twimg.com/media/ElmXpB5U4AAVMfI.jpg
http://pbs.twimg.com/media/ElpgQlmWMAItpnw.jpg
http://pbs.twimg.com/media/Els_RJ2VkAABA86.jpg
http://pbs.twimg.com/media/ElpSXFSXgAA_jVj.jpg
http://pbs.twimg.com/media/EluHq8XUcAAt0uq.png
http://pbs.twimg.com/media/ElpTrgPXgAACag_.jpg
http://pbs.twimg.com/media/ElsF1FaWkAIJ3Tj.jpg
http://pbs.twimg.com/media/EltbwdJW0AAngkQ.jpg
http://pbs.twimg.com/media/Elo53OhXgAAdju2.jpg
http://pbs.twimg.com/media/EjoCqKbWoAAJ6N_.jpg
http://pbs.twimg.com/media/EluxmuDX0AQKIwx.jpg
http://pbs.twimg.com/media/EloVRq3U8AA8z3u.jpg
http://pbs.twimg.com/media/EltS_5iXYAACExC.jpg
http://pbs.twimg.com/media/EluLpD2U8AAhnGc.jpg
http://pbs.twimg.com/media/Elo51o_XEAAOiZ6.jpg
http://pbs.twimg.com/media/ElvAMviW0AAj009.jpg
http://pbs.twimg.com/media/ElmxuSOXIAITYLC.jpg
http://pbs.twimg.com/media/Elv9n8SVgAAC3Mx.jpg
http://pbs.twimg.com/media/ElwBxIYUcAEEUrX.jpg
http://pbs.twimg.com/media/ElyN5dOU0AIJrob.jpg
http://pbs.twimg.com/media/ElpF286XgAAUm3X.jpg
http://pbs.twimg.com/media/ElweivgXYAAlE0q.jpg
http://pbs.twimg.com/media/ElvAM5tX0AUVogR.jpg
http://pbs.twimg.com/media/ElwbEDvUcAApjeQ.png
http://pbs.twimg.com/media/Elo5IZqW0AMA00n.jpg
http://pbs.twimg.com/media/ElotKBoX0AA7GKo.jpg
http://pbs.twimg.com/media/EluEY1QXIAAHVEa.jpg
http://pbs.twimg.com/media/Elx5OCqUYAETL6z.jpg
http://pbs.twimg.com/media/ElwYu5BVkAAiL0f.jpg
http://pbs.twimg.com/media/Elplsg8XEAAdFo0.jpg
http://pbs.twimg.com/media/Elu4ojVVMAE_5av.jpg
http://pbs.twimg.com/media/ElyJuuXXEAYLNOR.jpg
http://pbs.twimg.com/media/Elwlh6UW0AAeFBV.jpg
http://pbs.twimg.com/media/EltbtEjXUAwCik0.jpg
http://pbs.twimg.com/media/Elo_dL5VMAAnrsp.png
http://pbs.twimg.com/media/ElpM69YVgAArp9b.jpg
http://pbs.twimg.com/media/Eluqo1mXIAAnDi_.jpg
http://pbs.twimg.com/media/ElleYXzXEAA9HSA.jpg
http://pbs.twimg.com/media/Elo6tjSXIAAxuuT.jpg
http://pbs.twimg.com/media/EluHanhWMAAgTDU.png
http://pbs.twimg.com/media/Elpl3m6VgAEZoLN.jpg
http://pbs.twimg.com/media/Elo0qWjXEAAEAQl.jpg
http://pbs.twimg.com/media/EluL_huW0AAfk7R.png
http://pbs.twimg.com/media/Eluxj3mWkAESsIS.png
http://pbs.twimg.com/media/Els_RJ3VoAExKvv.jpg
http://pbs.twimg.com/media/ElpMbIeU0AEsAOS.jpg
http://pbs.twimg.com/media/EltfajyX0AABKOK.jpg
http://pbs.twimg.com/media/ElwgoyeXUA4VZMu.jpg
http://pbs.twimg.com/media/EluMXqQX0AIYgyr.jpg
http://pbs.twimg.com/media/Elpeq7nU0AAPh7c.jpg
http://pbs.twimg.com/media/ElpohikVoAId3Lk.jpg
http://pbs.twimg.com/media/ElwJQG5W0B0MI3y.jpg
http://pbs.twimg.com/media/Elyk2PnWoAAHCQZ.jpg
http://pbs.twimg.com/media/ElymirGX0AApRmF.jpg
http://pbs.twimg.com/media/ElxmQtGWMAAUZEY.jpg
http://pbs.twimg.com/media/EluR7BEXYAAUbrm.jpg
http://pbs.twimg.com/media/ElpuS3sVcAABL5T.jpg
http://pbs.twimg.com/media/EloloDpXYAAwE3C.jpg
http://pbs.twimg.com/media/ElwXV4FXYAIL7Qn.jpg
http://pbs.twimg.com/media/EloeUotU8AA7xTe.jpg
http://pbs.twimg.com/media/EllFvyKVcAA3_GJ.png
http://pbs.twimg.com/media/ElpR6MaXUAAq5Mx.jpg
http://pbs.twimg.com/media/ElpUBdYWkAAEA40.png
http://pbs.twimg.com/media/ElwLWV2W0AALG9P.jpg
http://pbs.twimg.com/media/ElybvGcWkAMSZjv.jpg
http://pbs.twimg.com/media/Els6hIvUYAEOSgk.jpg
http://pbs.twimg.com/media/ElwfsdfW0AYDVUo.jpg
http://pbs.twimg.com/media/ElpRPvHXUAA5lBz.jpg
http://pbs.twimg.com/media/ElwRoygUcAIii5q.jpg
http://pbs.twimg.com/media/Elod_9VXIAEKYBY.png
http://pbs.twimg.com/media/ElwaREKWkAYuivG.jpg
http://pbs.twimg.com/media/ElwIJmwVoAAwyt8.png
http://pbs.twimg.com/media/ElvivIAWoAElS_M.png
http://pbs.twimg.com/media/Elstq5UWkAYEoOt.png
http://pbs.twimg.com/media/ElovaotWoAEiPS2.jpg
http://pbs.twimg.com/media/Elsz5JlVcAAH0BJ.png
http://pbs.twimg.com/media/Elk6bE6XgAA0AfF.jpg
http://pbs.twimg.com/media/Elu0ho0XIAAuSxy.jpg
http://pbs.twimg.com/media/EluRbs8X0AAazKu.jpg
http://pbs.twimg.com/media/ElpwJb8WMAAyVSE.jpg
http://pbs.twimg.com/media/Elt5fqLVgAYhLGl.jpg
http://pbs.twimg.com/media/EluOlI6W0AAbmy2.jpg
http://pbs.twimg.com/media/ElwxLODW0AA3yle.jpg
http://pbs.twimg.com/media/ElokzLPWkAEKoI8.jpg
http://pbs.twimg.com/media/ElyLtd8W0AAb8DC.jpg
http://pbs.twimg.com/media/Ellvc75XUAMG7ci.jpg
http://pbs.twimg.com/media/ElxqRScVcAERNQY.jpg
http://pbs.twimg.com/media/EltwlMhUYAMQQLb.jpg
http://pbs.twimg.com/media/EahT2VaX0AA7EJ6.jpg
http://pbs.twimg.com/media/EloqMeaXYAA7lKe.jpg
http://pbs.twimg.com/media/Elpr24MVkAEgVhz.png
http://pbs.twimg.com/media/ElpFpwUWMAEy9v6.jpg
http://pbs.twimg.com/media/Elsx54RVkAEcqwv.png
http://pbs.twimg.com/media/Elo1Mo5U0AAkxnH.jpg
http://pbs.twimg.com/media/ElpUla6XEAMsKnC.jpg
http://pbs.twimg.com/media/Elvef6DX0AYUaDf.jpg
http://pbs.twimg.com/media/ElrTIouW0AQJY7r.jpg
http://pbs.twimg.com/media/Elx6m5TUcAMFbLU.jpg
http://pbs.twimg.com/media/EltX2qOVkAAoo__.jpg
http://pbs.twimg.com/media/Elu4pspU4AAIVYw.jpg
http://pbs.twimg.com/media/ElolQooU8AIYI2H.jpg
http://pbs.twimg.com/media/Elok960VkAA8csu.jpg
http://pbs.twimg.com/media/ElxnSXiXgAESwgH.jpg
http://pbs.twimg.com/media/Elud57BXYAAXXes.jpg
http://pbs.twimg.com/media/ElpIu_JWkAAF_3R.jpg
http://pbs.twimg.com/media/ElmCZSMVMAAz9hH.jpg
http://pbs.twimg.com/media/ElosMTBXUAAE3RZ.jpg
http://pbs.twimg.com/media/ElydD4zVkAEtTuH.jpg
http://pbs.twimg.com/media/EllcTNvVkAA0uFo.jpg
http://pbs.twimg.com/media/Elm7LOhWMAAbOyY.jpg
http://pbs.twimg.com/media/ElqQ7T7W0AAxNfw.jpg
http://pbs.twimg.com/media/ElpiO28UcAAnSj8.jpg
http://pbs.twimg.com/media/Elmrx1yVkAI6rWu.jpg
http://pbs.twimg.com/media/ElusGFVXYAUv6WM.jpg
http://pbs.twimg.com/media/EltP0luU4AEIyUl.png
http://pbs.twimg.com/media/EluL1ycVgAATid1.jpg
http://pbs.twimg.com/media/ElvkbKdX0AAkM24.jpg
http://pbs.twimg.com/media/ElnAdfzXUAEV1KG.jpg
http://pbs.twimg.com/media/ElwLtiRVkAIJhm9.jpg
http://pbs.twimg.com/media/EltWTkyVcAAtEei.png
http://pbs.twimg.com/media/ElmPtVdXgAETZzv.jpg
http://pbs.twimg.com/media/ElpOw5DWMAAqVJX.jpg
http://pbs.twimg.com/media/ElpM2SeVoAAHB67.jpg
http://pbs.twimg.com/media/ElyVyuLXUAAvAbW.png
http://pbs.twimg.com/media/EluVSpSXEAUyw4_.jpg
http://pbs.twimg.com/media/ElwwNK0XUAAnmb9.png
http://pbs.twimg.com/media/EluTYqpW0AENm6i.jpg
http://pbs.twimg.com/media/ElfxNNfVkAMRmWt.jpg
http://pbs.twimg.com/media/Els_RJ4U4AAsBFg.jpg
http://pbs.twimg.com/media/ElySQKMWkAAqSjl.jpg
http://pbs.twimg.com/media/EahT2eXXYAAL30r.jpg
http://pbs.twimg.com/media/ElmN4KpWMAgqDB5.jpg
http://pbs.twimg.com/media/ElyoWpIXEAEpt3F.jpg
http://pbs.twimg.com/media/EltxVTlVMAEIyqd.png
http://pbs.twimg.com/media/EltYErxVgAAOuA2.jpg
http://pbs.twimg.com/media/ElomHlFU4AcD0Y1.jpg
http://pbs.twimg.com/media/EluX2grWkAEb8oL.jpg
http://pbs.twimg.com/media/ElohiZ8XUAENwou.jpg
http://pbs.twimg.com/media/ElxA95eW0A0PiXt.png
http://pbs.twimg.com/media/Elo4lFPU4AElq9t.png
http://pbs.twimg.com/media/EltdSDoXEAECGL3.jpg
http://pbs.twimg.com/media/ElwTIVFWkAQ5CfX.jpg
http://pbs.twimg.com/media/ElnFjtEW0AEl6sH.jpg
http://pbs.twimg.com/media/Elpbv55WMAA8YTs.jpg
http://pbs.twimg.com/media/EltKKpnUcAAurWB.jpg
http://pbs.twimg.com/media/ElwQg6DXYAQ2ChD.png
http://pbs.twimg.com/media/EllLtjbX0AEupek.jpg
http://pbs.twimg.com/media/ElwI9arWoAE56c5.png
http://pbs.twimg.com/media/ElxDbGZWMActvQC.jpg
http://pbs.twimg.com/media/ElpM8A5U0AAYh8I.jpg
http://pbs.twimg.com/media/EluxYJvWoAIWzln.jpg
http://pbs.twimg.com/media/ElyhNWgU4AAwdpp.png
http://pbs.twimg.com/media/ElsvEZoX0AA63nI.jpg
http://pbs.twimg.com/media/EloYJStXEAEK0qG.jpg
http://pbs.twimg.com/media/Els7xDmXgAEHInj.jpg
http://pbs.twimg.com/media/EllebCqXgAAAJ0A.jpg
http://pbs.twimg.com/media/Elu3ONmUYAA4rwi.jpg
http://pbs.twimg.com/media/EltTBL9X0AIzgVn.jpg
http://pbs.twimg.com/media/Eltt7sOU4AYr9YY.jpg
http://pbs.twimg.com/media/EloCjTJXYAUXS3E.png
http://pbs.twimg.com/media/ElpXURmUYAImQtE.jpg
http://pbs.twimg.com/media/EllLtjYW0AEramh.jpg
http://pbs.twimg.com/media/Elsh9SrWMAAR9r4.jpg
http://pbs.twimg.com/media/EluxiHGXUAE9vDy.jpg
http://pbs.twimg.com/media/Elvo_86X0AgL5nT.jpg
http://pbs.twimg.com/media/Elubk9BW0AAXt2C.png
http://pbs.twimg.com/media/ElogUXjU8AEt8QI.png
http://pbs.twimg.com/media/ElorxZVUYAEWZyq.png
http://pbs.twimg.com/media/Eluc4yvUcAIXCVz.jpg
http://pbs.twimg.com/media/ETy8XMeWoAci_Mf.jpg
http://pbs.twimg.com/media/ElxLrteXgAAIEkP.jpg
http://pbs.twimg.com/media/ElqrtjIXgAAcHyW.jpg
http://pbs.twimg.com/media/EltQZRRVgAEuO88.jpg
http://pbs.twimg.com/media/Elo7InsXYAAZ6Wc.jpg
http://pbs.twimg.com/media/ElpM16YXUAEhR7m.png
http://pbs.twimg.com/media/Elu2Vb9XUAAWHw4.jpg
http://pbs.twimg.com/media/Ella3r7WkAEVXWK.jpg
http://pbs.twimg.com/media/EloXZCUVoAAmfpB.jpg
http://pbs.twimg.com/media/Elqro1cW0AUJW26.jpg
http://pbs.twimg.com/media/ElpH8GRWoAIEjWU.jpg
http://pbs.twimg.com/media/ElpPZV3VgAA8clM.jpg
http://pbs.twimg.com/media/EluDlDlXgAAp8yx.jpg
http://pbs.twimg.com/media/Ellc0ONWkAU5sEc.jpg
http://pbs.twimg.com/media/ElolVO2WMAMXqpt.png
http://pbs.twimg.com/media/Els7LQpVkAE86iI.jpg
http://pbs.twimg.com/media/ElslrtkXEAMrwRN.png
http://pbs.twimg.com/media/Elk9qx9W0AA3IHZ.jpg
http://pbs.twimg.com/media/EltGbFOXYAEJnk2.jpg
http://pbs.twimg.com/media/Eluz7vFU0AAzN25.jpg
http://pbs.twimg.com/media/ElwhZPmW0AAF5IC.jpg
http://pbs.twimg.com/media/ElvBbxjXEAA7gvN.jpg
http://pbs.twimg.com/media/ElohNbbVgAEiYia.jpg
http://pbs.twimg.com/media/ElopuA1XUAAglhI.jpg
http://pbs.twimg.com/media/ElyT8MyVcAA1CSy.png
http://pbs.twimg.com/media/EloWMa7XEAAyuii.jpg
http://pbs.twimg.com/media/Elw28yiXEAEaykB.jpg
http://pbs.twimg.com/media/EluETcDXIAApyBo.jpg
http://pbs.twimg.com/media/ElnhmrZXYAMZUA6.jpg
http://pbs.twimg.com/media/ElmEASmXIAA2NUT.jpg
http://pbs.twimg.com/media/ElsroTPWoAAfNng.jpg
http://pbs.twimg.com/media/ElpY7ZJW0AI9McO.jpg
http://pbs.twimg.com/media/ElpCUnzWkAA3JZt.png
http://pbs.twimg.com/media/Elsh9pOWMAEM6fd.jpg
http://pbs.twimg.com/media/ElovQY2XIAEt3BB.jpg
http://pbs.twimg.com/media/EltFie6UcAA0OGy.png
http://pbs.twimg.com/media/ElwXV4DXIAAVFzE.jpg
http://pbs.twimg.com/media/EllZjCqW0AApwZh.jpg
http://pbs.twimg.com/media/ElnFjdkXIAgClul.jpg
http://pbs.twimg.com/media/EluRQaNXEAI0XoJ.jpg
http://pbs.twimg.com/media/Elwv3TgUcAAvpzS.jpg
http://pbs.twimg.com/media/ElpQNabWMAAPszd.jpg
http://pbs.twimg.com/media/EluR3bmW0AAClpB.jpg
http://pbs.twimg.com/media/EltNxxvU0AA9rs6.png
http://pbs.twimg.com/media/ElmCYgxUYAAKyv0.jpg
http://pbs.twimg.com/media/EloajjRU4AADFnB.jpg
http://pbs.twimg.com/media/ElxKNz9U4AAUNxc.png
http://pbs.twimg.com/media/ElxPt7oVMAEtwjH.png
http://pbs.twimg.com/media/EluRMNQWkAM9Wkg.jpg
http://pbs.twimg.com/media/EltI6lZXIAIyki0.jpg
http://pbs.twimg.com/media/Elpt_3NVcAA3M0z.jpg
http://pbs.twimg.com/media/ElwJHFwVMAIn0kV.jpg
http://pbs.twimg.com/media/ElwUokqVoAA13_m.jpg
http://pbs.twimg.com/media/Elt62qcVoAE2R4R.png
http://pbs.twimg.com/media/ElmvQHkWkAIavKw.jpg
http://pbs.twimg.com/media/ElwTeifXgAAgXvY.jpg
http://pbs.twimg.com/media/Elpi7TZWoAAsuAH.jpg
http://pbs.twimg.com/media/EllVrLJVkAI0OJE.jpg
http://pbs.twimg.com/media/ElpRrBfXYAACMkP.png
http://pbs.twimg.com/media/ElwgWXzXgAEpvLD.jpg
http://pbs.twimg.com/media/ElmZQm3UYAIQdqD.jpg
http://pbs.twimg.com/media/Elo0dfjXUAA3oQe.jpg
http://pbs.twimg.com/media/ElpOYCMU0AAG_xn.jpg
http://pbs.twimg.com/media/EltxN0VXYAAWFBv.jpg
http://pbs.twimg.com/media/Elo_MPtUcAABONS.jpg
http://pbs.twimg.com/media/ElpbQk_X0AECnsA.jpg
http://pbs.twimg.com/media/Elo07EqWoAA0Hu7.jpg
http://pbs.twimg.com/media/EloaioUVcAEnssC.jpg
http://pbs.twimg.com/media/Elx5bSAXYAIAQ_U.jpg
http://pbs.twimg.com/media/ElxVR57W0AAS7mf.jpg
http://pbs.twimg.com/media/ElpFib5XIAcTGYn.jpg
http://pbs.twimg.com/media/EahT3nwXYAA2UgN.jpg
http://pbs.twimg.com/media/ElxLo5ZXEAEs8PZ.jpg
http://pbs.twimg.com/media/ElpQSwIXYAAINXI.jpg
http://pbs.twimg.com/media/Elo2aDtXYAAi8bV.jpg
http://pbs.twimg.com/media/EllwkCkX0AMuvUy.jpg
http://pbs.twimg.com/media/ElwaH44VgAAc7zU.png
http://pbs.twimg.com/media/ElwXV4FXgAE0YtQ.jpg
http://pbs.twimg.com/media/EluyWRUVoAE_SL_.jpg
http://pbs.twimg.com/media/ElnM18lXIAMZmh1.jpg
http://pbs.twimg.com/media/ElwBxJ2UYAEeKUn.jpg
http://pbs.twimg.com/media/ElwZw7YXgAEnqD3.jpg
http://pbs.twimg.com/media/ElmblCvXIAAvC5A.jpg
http://pbs.twimg.com/media/ElokTPMWkAIxxjx.jpg
http://pbs.twimg.com/media/ElpaZhuXUAIqOyz.jpg
http://pbs.twimg.com/media/ElrZdCTXIAsaf4M.jpg
http://pbs.twimg.com/media/ElxHcKAXUAs9Xoj.jpg
http://pbs.twimg.com/media/ElpuTB3UcAAphk8.jpg
http://pbs.twimg.com/media/EluMEwvW0AEHDni.jpg
http://pbs.twimg.com/media/EluToKrWoAErIKD.jpg
http://pbs.twimg.com/media/EluPHXtUcAEW9wV.jpg
http://pbs.twimg.com/media/ElxLoinXIAMEKI1.jpg
http://pbs.twimg.com/media/EluSGATUcAYshzS.jpg
http://pbs.twimg.com/media/ElyLPNPU0AEfzsY.png
http://pbs.twimg.com/media/Eltcd5LXEAE0Pr1.jpg
http://pbs.twimg.com/media/ElwaYTfWMAIABPt.jpg
http://pbs.twimg.com/media/Elsxu2oU4AAPRFa.jpg
http://pbs.twimg.com/media/ElpLz87VgAEi7Sw.png
http://pbs.twimg.com/media/Eloo4akW0AE5baE.jpg
http://pbs.twimg.com/media/Els0e7pW0AIyREq.jpg
http://pbs.twimg.com/media/Elw1AQjX0AAGmKs.jpg
http://pbs.twimg.com/media/EkXvdjRWkAAI40L.jpg
http://pbs.twimg.com/media/Ella3r4XUAYN7JM.jpg
http://pbs.twimg.com/media/EltFhH9VoAAhEz1.png
http://pbs.twimg.com/media/ElozFafU4AIpAzY.jpg
http://pbs.twimg.com/media/EltPue7W0Aw9gDI.jpg
http://pbs.twimg.com/media/ElpnWq1WoAAIrbI.jpg
http://pbs.twimg.com/media/EluTn0eW0AAFOzR.jpg
http://pbs.twimg.com/media/Elt7OWlVgAIFW_j.png
http://pbs.twimg.com/media/ElwZRYlWkAYNr2e.jpg
http://pbs.twimg.com/media/ElsyPpZVkAE3vBG.jpg
http://pbs.twimg.com/media/Elsl6JYXIAYVMlK.png
http://pbs.twimg.com/media/ElolQ8JVoAIViCz.jpg
http://pbs.twimg.com/media/EloQ_HvXUAEmMeG.jpg
http://pbs.twimg.com/media/Elpeg7yWkAA6RB0.jpg
http://pbs.twimg.com/media/ElpXQpNXYAAedE5.jpg
http://pbs.twimg.com/media/Elpe1DSWMAA9m_P.jpg
http://pbs.twimg.com/media/ElvlI1MW0AIAQSn.jpg
http://pbs.twimg.com/media/Elt5Ln2VkAEiYdS.jpg
http://pbs.twimg.com/media/EluxmunWMAEVQ27.jpg
http://pbs.twimg.com/media/ElpSMsLWkAIUu03.png
http://pbs.twimg.com/media/EltES2mW0AAxvCJ.jpg
http://pbs.twimg.com/media/EloQvz0UYAA8xfc.jpg
http://pbs.twimg.com/media/ElodqsyU0AE_72X.png
http://pbs.twimg.com/media/EltYXbLU8AEgzR0.png
http://pbs.twimg.com/media/EluD1t4XIAIN1w1.jpg
http://pbs.twimg.com/media/Els_RJ9U8AAlXTF.jpg
http://pbs.twimg.com/media/ElpTcd_U4AANjwF.png
http://pbs.twimg.com/media/ElyLQjhU4AAkYA1.png
http://pbs.twimg.com/media/EluAFi0UYAA7UQ6.jpg
http://pbs.twimg.com/media/Elx7DWOW0AITJcE.jpg
http://pbs.twimg.com/media/ElwJ4AJUcAAWVVK.jpg
http://pbs.twimg.com/media/ElpDHmCXIAIntWN.jpg
http://pbs.twimg.com/media/ElpCqWvWMAIvI4I.jpg
http://pbs.twimg.com/media/ElpVPlaXYAAjpLQ.jpg
http://pbs.twimg.com/media/ElrYhAbXYAEhzzI.jpg
http://pbs.twimg.com/media/Elo0p9CWoAATTi7.jpg
http://pbs.twimg.com/media/ElpOtCLW0AADRE1.jpg
http://pbs.twimg.com/media/ElswGXZWMAAhMpP.jpg
http://pbs.twimg.com/media/Elw7FnsW0AEjftu.png
http://pbs.twimg.com/media/ElpeKshWMAA5BNM.jpg
http://pbs.twimg.com/media/ElwmgwKU0AAckJo.png
http://pbs.twimg.com/media/ElnBMzTX0AMFj3q.jpg
http://pbs.twimg.com/media/Elpr3BZU0AEN_R7.png
http://pbs.twimg.com/media/EluYKXFXYAAeaiR.jpg
http://pbs.twimg.com/media/EltzgFWXEAAHiTN.png
http://pbs.twimg.com/media/ElpuikKUYAE8ewZ.jpg
http://pbs.twimg.com/media/EltWbSeWkAAv8Ua.jpg
http://pbs.twimg.com/media/EltrCQhXgAADsZI.png
http://pbs.twimg.com/media/ElwYPtIXEAImKq5.png
http://pbs.twimg.com/media/ElxLia6XIAIXspX.jpg
http://pbs.twimg.com/media/ElvvV4jU8AA9BKO.jpg
http://pbs.twimg.com/media/EltZ1AMUcAAwoAn.jpg
http://pbs.twimg.com/media/Eloye7DVcAA4YWs.png
http://pbs.twimg.com/media/ElpIqiCXYAETAAu.jpg
http://pbs.twimg.com/media/Elyig34VoAAccts.jpg
http://pbs.twimg.com/media/EltwOo_VoAAuJ3a.jpg
http://pbs.twimg.com/media/ElouvtkXEAEiYbB.jpg
http://pbs.twimg.com/media/EluxiGHWMAAow8D.jpg
http://pbs.twimg.com/media/EluJPL5XgAACOyx.jpg
http://pbs.twimg.com/media/ElsxvQIVkAA4L5z.jpg
http://pbs.twimg.com/media/ElylMDpWoAEFzsF.jpg
http://pbs.twimg.com/media/EluFrq_VcAAAJAx.png
http://pbs.twimg.com/media/ElwhPfeVkAAadoG.png
http://pbs.twimg.com/media/ElpGSodXgAAX38X.png
http://pbs.twimg.com/media/ElynbqFUYAEkRNo.png
http://pbs.twimg.com/media/ElpP3JCX0AEkec1.jpg
http://pbs.twimg.com/media/EluL3jlXIAAegDh.png
http://pbs.twimg.com/media/EltWFdrU4AA1U3o.jpg
http://pbs.twimg.com/media/ElxKt9LW0AA84rD.jpg
http://pbs.twimg.com/media/ElwIAb7XUAAt_pw.jpg
http://pbs.twimg.com/media/Elo52h7XEAEQTD_.jpg
http://pbs.twimg.com/media/Elpq5CMXYAEHpuZ.png
http://pbs.twimg.com/media/Elu7RafXIAIbchv.png
http://pbs.twimg.com/media/Elm3oc7WoAMtfnG.jpg
http://pbs.twimg.com/media/EltJLv4WkAEy3uL.jpg
http://pbs.twimg.com/media/EltuM89XYAAxwPc.png
http://pbs.twimg.com/media/ElteVdYXIAE1nwM.jpg
http://pbs.twimg.com/media/ElwJ3F9WoAYSUWa.jpg
http://pbs.twimg.com/media/ElpR7XUWoAAEPnL.jpg
http://pbs.twimg.com/media/EluRQCjW0AEzZ1J.jpg
http://pbs.twimg.com/media/Elyl9yCVcAEVd5i.jpg
http://pbs.twimg.com/media/ElymirhXgAE82Ah.jpg
http://pbs.twimg.com/media/Elu_VwFXYAA6fKr.jpg
http://pbs.twimg.com/media/EluX7hgVgAYVkJg.jpg
http://pbs.twimg.com/media/ElpPovPUYAAbOhy.jpg
http://pbs.twimg.com/media/EludarFXEAIcU0v.jpg
http://pbs.twimg.com/media/Elljg4aWkAA0k15.jpg
http://pbs.twimg.com/media/ElvBGkmUYAAbaUl.png
http://pbs.twimg.com/media/Elws586WMAEODR9.jpg
http://pbs.twimg.com/media/Ell6fETVcAAdHyA.jpg
http://pbs.twimg.com/media/ElpCrIIUcAAF6T7.jpg
http://pbs.twimg.com/media/EloV5sgUcAgT7ps.jpg
http://pbs.twimg.com/media/ElwBxKDVcAAYU7x.jpg
http://pbs.twimg.com/media/ElyW2lVW0AAdEAG.jpg
http://pbs.twimg.com/media/ElowzIpXEAAnLY6.jpg
http://pbs.twimg.com/media/ElxOGnJWMAEjtB7.jpg
http://pbs.twimg.com/media/Elw8jhAUcAIip0e.jpg
http://pbs.twimg.com/media/Eluw1OJVgAEwrWX.jpg
http://pbs.twimg.com/media/EluyxZqU4AAK2Lu.jpg
http://pbs.twimg.com/media/ElpZimeU8AAnIzo.png
http://pbs.twimg.com/media/EahT3F8X0AUY3n2.jpg
http://pbs.twimg.com/media/Elomft2XgAIase4.png
http://pbs.twimg.com/media/EloeyTcXEAMKbpI.jpg
http://pbs.twimg.com/media/Elo2TKYUcAMLR9B.png
http://pbs.twimg.com/media/Elyb5xHXgAs0F6C.jpg
http://pbs.twimg.com/media/Elo1wmoXEAA8nRV.png
http://pbs.twimg.com/media/Eloy2XxXYAIBpDs.png
http://pbs.twimg.com/media/Elo4_FiXEAARpyC.jpg
http://pbs.twimg.com/media/ElpBvthW0AA1tCt.jpg
http://pbs.twimg.com/media/Els0e8LXgAAdEz0.jpg
http://pbs.twimg.com/media/EloajwpVgAArMXX.jpg
http://pbs.twimg.com/media/ElwVHj9XIAUcFRP.jpg
http://pbs.twimg.com/media/Elo54NqW0AEZtOr.jpg
http://pbs.twimg.com/media/ElpmlioXYAA3ThA.png
http://pbs.twimg.com/media/Elpb8TiXgAAUwID.jpg
http://pbs.twimg.com/media/Elw2QoMXEAY7FhW.jpg
http://pbs.twimg.com/media/ElpA8WZU8AA3qDg.jpg
http://pbs.twimg.com/media/ElsxLAPU0AIINn1.png
http://pbs.twimg.com/media/ElmHASXW0AEhj9I.jpg
http://pbs.twimg.com/media/EluloVsWkAAhwUA.jpg
http://pbs.twimg.com/media/ElwVU8rU0AAx7bt.jpg
http://pbs.twimg.com/media/ElpTx0aX0AAXCbH.jpg
http://pbs.twimg.com/media/Elu_LdpWMAENACv.jpg
http://pbs.twimg.com/media/Eltnn6pU4AArnKb.png
http://pbs.twimg.com/media/ElpmzrnWoAE8Tju.png
http://pbs.twimg.com/media/Elv1gYaXYA0B3To.png
http://pbs.twimg.com/media/EluGV1aXgAAL03K.jpg
http://pbs.twimg.com/media/ElyhCOqVkAE60_k.jpg
http://pbs.twimg.com/media/ElpgBClWMAEs2jd.jpg
http://pbs.twimg.com/media/ElpYVHAVoAEzRAQ.jpg
http://pbs.twimg.com/media/Elrl5ZSW0AAZy9i.jpg
http://pbs.twimg.com/media/Elo0qvrXIAIHO5o.jpg
http://pbs.twimg.com/media/Elu4pWIVMAAeaVq.jpg
http://pbs.twimg.com/media/Eloow9IXgAAcElC.png
http://pbs.twimg.com/media/Elo9ZKVWoAACI0B.jpg
http://pbs.twimg.com/media/EltsUPRX0AENNIK.jpg
http://pbs.twimg.com/media/EluuOqgWMAU5LvO.png
http://pbs.twimg.com/media/ElyBXJRU4AAk58z.png
http://pbs.twimg.com/media/EluuE4vXIAAbAT0.jpg
http://pbs.twimg.com/media/EllUiQPW0AAx_S3.jpg
http://pbs.twimg.com/media/ElpXQbkVMAESBvl.png
http://pbs.twimg.com/media/ElyJnnlVgAIsvPi.png
http://pbs.twimg.com/media/ElyaW9cVMAUj75L.png
http://pbs.twimg.com/media/ElwpYj8WMAApiLS.jpg
http://pbs.twimg.com/media/ElwyXQxW0AAxOBT.jpg
http://pbs.twimg.com/media/Eltt8eYVoAAcbF0.jpg
http://pbs.twimg.com/media/EllmhyAXIAUG6fQ.jpg
http://pbs.twimg.com/media/ElxDjUDWoAgZaNu.png
http://pbs.twimg.com/media/ElpSnVNW0AEESZS.jpg
http://pbs.twimg.com/media/ElpGcMzXIAAYieK.jpg
http://pbs.twimg.com/media/ElpXRjTXYAAOg0E.jpg
http://pbs.twimg.com/media/ElpIwuJXEAAJDnA.jpg
http://pbs.twimg.com/media/ElvGfBkU4AAsCKT.png
http://pbs.twimg.com/media/ElpTuYgX0AArjML.jpg
http://pbs.twimg.com/media/EluJ4kkWMAAg6Rt.jpg
http://pbs.twimg.com/media/Elt5Ai2WoAA8qG1.jpg
http://pbs.twimg.com/media/EltvYitWoAAE9T4.png
http://pbs.twimg.com/media/ElmboGhWoAEQhPZ.jpg
http://pbs.twimg.com/media/EloalCvW0AIPN0Q.jpg
http://pbs.twimg.com/media/Elu4o9HVoAEO43J.jpg
http://pbs.twimg.com/media/Elk9jKWXEAIQWD8.jpg
http://pbs.twimg.com/media/Elt9mGkU0AQAy3w.png
http://pbs.twimg.com/media/ElwZLz2WMAEdWMf.jpg
http://pbs.twimg.com/media/ElxPVyRUYAANcAz.png
http://pbs.twimg.com/media/EltwOovVMAAmsP3.jpg
http://pbs.twimg.com/media/ElpOWfeXgAAiP5f.jpg
http://pbs.twimg.com/media/ElpkBT2W0AIJANm.png
http://pbs.twimg.com/media/ElwvSkzVkAA07uA.jpg
http://pbs.twimg.com/media/ElstgdtW0AUUXeW.png
http://pbs.twimg.com/media/EltPykyVgAMjbum.png
http://pbs.twimg.com/media/Elpjce2UYAEKE8n.jpg
http://pbs.twimg.com/media/Elnhl81WoAUuUUy.jpg
http://pbs.twimg.com/media/ElwH0RHXgAAcdyR.png
http://pbs.twimg.com/media/Elud3wnVcAAcyWn.png
http://pbs.twimg.com/media/Elk9VBHXEAADd_6.jpg
http://pbs.twimg.com/media/Elok962VcAAIgsP.jpg
http://pbs.twimg.com/media/EllrOjUVoAAJ06i.jpg
http://pbs.twimg.com/media/ElvlEhQX0AI_43h.jpg
http://pbs.twimg.com/media/EltYdNeU4AIQpTi.jpg
http://pbs.twimg.com/media/EltiVa1WkAAO7Lk.jpg
http://pbs.twimg.com/media/Eli1Yj6UYAIHX6k.png
http://pbs.twimg.com/media/ElwrNgfXgAAQ2j6.jpg
http://pbs.twimg.com/media/EloebEoXUAAuyHn.jpg
http://pbs.twimg.com/media/ElwS7v_XYAMKyqK.jpg
http://pbs.twimg.com/media/Elok36QWkAAESRq.png
http://pbs.twimg.com/media/ElwTMynXUAAMIM6.png
http://pbs.twimg.com/media/ElpIJ_oU8AAb8At.png
http://pbs.twimg.com/media/EltwOolU4AA9WZS.jpg
http://pbs.twimg.com/media/ElpWmpPW0AAjlaY.jpg
http://pbs.twimg.com/media/ElvkapoWMAIHJp1.jpg
http://pbs.twimg.com/media/Ellbwy7WMAEirXY.jpg
http://pbs.twimg.com/media/EloX4acWMAAUfvj.jpg
http://pbs.twimg.com/media/Elt4T0qXUAAEWf2.png
http://pbs.twimg.com/media/Elw87HYW0AcI9HL.jpg
http://pbs.twimg.com/media/EllV6nEXIAUkaK7.jpg
http://pbs.twimg.com/media/EluLSz0XEAA7tKx.png
http://pbs.twimg.com/media/Elu0hozXgAAXFvZ.jpg
http://pbs.twimg.com/media/Elx1hfHX0AAMtzs.jpg
http://pbs.twimg.com/media/ElhgOghWoAcPXxf.png
http://pbs.twimg.com/media/EluTn8kXIAE6MkX.jpg
http://pbs.twimg.com/media/EltJodAUcAAmcuP.jpg
http://pbs.twimg.com/media/ElpNucfVoAExE5t.jpg
http://pbs.twimg.com/media/Elt5_tkXEAAKON0.jpg
http://pbs.twimg.com/media/Elt5uDPU8AEuauj.jpg
http://pbs.twimg.com/media/Elu9JQ0X0AUrzoo.jpg
http://pbs.twimg.com/media/Elo_bJrWoAEJ_GV.jpg
http://pbs.twimg.com/media/Ellj_VnXYAMSi4E.jpg
http://pbs.twimg.com/media/EluE8puXEAAGjuL.jpg
http://pbs.twimg.com/media/EluFN6GXEAE2D6U.jpg
http://pbs.twimg.com/media/EltSJWMU8AIEZC8.jpg
http://pbs.twimg.com/media/EltsMujU8AA42Sx.png
http://pbs.twimg.com/media/Els6UnVUYAABE9A.png
http://pbs.twimg.com/media/ElmpNVaX0AAoBHN.jpg
http://pbs.twimg.com/media/Elk6JClXgAA_MYB.jpg
http://pbs.twimg.com/media/Elq9YcNVoAA4VZa.jpg
http://pbs.twimg.com/media/ElpAABmW0AA9uLp.jpg
http://pbs.twimg.com/media/EltTQvRVgAEFYvJ.png
http://pbs.twimg.com/media/ElmpNVgXYAAABm2.jpg
http://pbs.twimg.com/media/EllBn1KXgAAj7Fz.jpg
http://pbs.twimg.com/media/Elu6maGWoAEJTLk.png
http://pbs.twimg.com/media/ElwjB4jXgAAedxU.jpg
http://pbs.twimg.com/media/Elydo8XXEAUf5vM.png
http://pbs.twimg.com/media/Elu3vcHXEAAmU9Y.jpg
http://pbs.twimg.com/media/EltqQwFX0AMFCUB.jpg
http://pbs.twimg.com/media/ElpVZ40XEAAB9ff.png
http://pbs.twimg.com/media/ElpOtWmWoAArt1r.jpg
http://pbs.twimg.com/media/ElnUjesXEAAcFJt.jpg
http://pbs.twimg.com/media/ElolRP0UcAA0M0Y.jpg
http://pbs.twimg.com/media/EllbxSDXgAMrHwP.jpg
http://pbs.twimg.com/media/ElnwKuzWoAAwdO3.jpg
http://pbs.twimg.com/media/ElstiXNWoAAqUJD.png
http://pbs.twimg.com/media/ElvBO5JXYAEVITx.jpg
http://pbs.twimg.com/media/Eloqu6sWkAANh1d.jpg
http://pbs.twimg.com/media/ElpKnaDUYAIz3aT.jpg
http://pbs.twimg.com/media/EluPdF6VoAA1ZsG.png
http://pbs.twimg.com/media/ElxJnOyXEAE3jpT.png
http://pbs.twimg.com/media/Els0jjNU8AEOFPh.jpg
http://pbs.twimg.com/media/Elo2Zy0U4AE8SXq.png
http://pbs.twimg.com/media/EloloQeXYAAoQO3.jpg
http://pbs.twimg.com/media/Elu4nhkUYAMcz7Z.jpg
http://pbs.twimg.com/media/ElnhmErXUAcrqPg.jpg
http://pbs.twimg.com/media/Elo1GtfU4AAuuea.jpg
http://pbs.twimg.com/media/ElrcBihXEAYPb9S.png
http://pbs.twimg.com/media/Elwv3dBWMAEBN5X.jpg
http://pbs.twimg.com/media/ElpgpFIWMAAplnm.jpg
http://pbs.twimg.com/media/Elrl5FvXgAQGjMC.jpg
http://pbs.twimg.com/media/Elo_NXOWMAUFSzj.jpg
http://pbs.twimg.com/media/ElrnDqgUcAApndT.png
http://pbs.twimg.com/media/Elsh9ehWMAc3f15.jpg
http://pbs.twimg.com/media/ElsvyPTVkAEDj0U.png
http://pbs.twimg.com/media/ElpPz9kXYAAgjGH.jpg
http://pbs.twimg.com/media/Elssi14WkAAfyXN.png
http://pbs.twimg.com/media/Els7xDoXIAEjh8U.jpg
http://pbs.twimg.com/media/EltYJgaWkAIrMog.jpg
http://pbs.twimg.com/media/ElpswZpWoAEwmwR.jpg
http://pbs.twimg.com/media/EllLTQBW0AI4mFY.jpg
http://pbs.twimg.com/media/ElohbVGX0AEhRMX.jpg
http://pbs.twimg.com/media/EllnvDvVMAEn4Yk.jpg
http://pbs.twimg.com/media/ElyhL5aUcAABB0s.png
http://pbs.twimg.com/media/EluODcDWoAACKcg.png
http://pbs.twimg.com/media/Eltw8YVXUAAoCMV.jpg
http://pbs.twimg.com/media/EllFAWeWMAMzOAl.jpg
http://pbs.twimg.com/media/Eln0HHBX0AAt3ZU.jpg
http://pbs.twimg.com/media/Elpw0xMVoAI841U.jpg
http://pbs.twimg.com/media/ElpsEmFXgAAR4eH.png
http://pbs.twimg.com/media/EluFmGPW0AA7vZX.png
http://pbs.twimg.com/media/ElwYu4_VgAAeqnB.jpg
http://pbs.twimg.com/media/Elo6bCIWkAETNQH.jpg
http://pbs.twimg.com/media/ElxSMufVcAAu0t0.png
http://pbs.twimg.com/media/ElePat5UYAEh8Sb.png
http://pbs.twimg.com/media/ElpcGPkXUAAwume.jpg
http://pbs.twimg.com/media/Elpv36SWoAAS3lv.jpg
http://pbs.twimg.com/media/ElxCn5yW0AI_Ssm.jpg
http://pbs.twimg.com/media/ElshEodXEAAPwtd.jpg
http://pbs.twimg.com/media/ElpqEw0WkAALO4M.jpg
http://pbs.twimg.com/media/ElwZw3yWMBc_omc.jpg
http://pbs.twimg.com/media/Elu2wizW0AA_Zob.jpg
http://pbs.twimg.com/media/Eltri7cW0AAvK9S.jpg
http://pbs.twimg.com/media/Elo53tIW0AYkyo_.jpg
http://pbs.twimg.com/media/ElwL365XgAADCZT.jpg
http://pbs.twimg.com/media/ElqQ7T6W0AEgyJT.jpg
http://pbs.twimg.com/media/ElwU23kWkAQR9k7.jpg
http://pbs.twimg.com/media/Elpb6lYUcAMnbU_.jpg
http://pbs.twimg.com/media/ElwBxIXVMAINV0N.jpg
http://pbs.twimg.com/media/ElpcEK7XgAE3c_P.jpg
http://pbs.twimg.com/media/EllLhTbXYAEti7y.jpg
http://pbs.twimg.com/media/Elyb93AWkAQric0.jpg
http://pbs.twimg.com/media/EluN0_eW0AA8Whk.png
http://pbs.twimg.com/media/ElouYhzW0AA2wzN.jpg
http://pbs.twimg.com/media/ElocICEXEAEM_YP.jpg
http://pbs.twimg.com/media/Elu2G2AWkAA4wVr.jpg
http://pbs.twimg.com/media/Eluc7HUVgAYFEL4.jpg
http://pbs.twimg.com/media/Eltg8a7XUAEwE46.jpg
http://pbs.twimg.com/media/Elorw6_UYAAKNna.png
http://pbs.twimg.com/media/ElotKBzWMAAASow.jpg
http://pbs.twimg.com/media/ElyeVU7U0AEwzq9.jpg
http://pbs.twimg.com/media/ElxLlgFWkAET7qO.jpg
http://pbs.twimg.com/media/ElujZ_QVoAA3LUj.jpg
http://pbs.twimg.com/media/ElmE3HsWoAIOzbk.png
http://pbs.twimg.com/media/ElpPZ3fVkAAws7z.jpg
http://pbs.twimg.com/media/ElwZw3BW0AEV0fs.jpg
http://pbs.twimg.com/media/ElsjBgdXgAAApBY.jpg
http://pbs.twimg.com/media/EltbznTXgAguhyL.jpg
http://pbs.twimg.com/media/EltxsptVMAA5KgU.png
http://pbs.twimg.com/media/Elo0igIVkAAHpHb.jpg
http://pbs.twimg.com/media/Elo6a3sWoAAphoc.jpg
http://pbs.twimg.com/media/Elu7ThYW0AEm8ec.jpg
http://pbs.twimg.com/media/EllkIAwU8AIdetq.jpg
http://pbs.twimg.com/media/EltYee4XUAEwatK.jpg
http://pbs.twimg.com/media/ElwJ92QU0AA0ItN.jpg
http://pbs.twimg.com/media/ElxBev1XgAwZoK7.jpg
http://pbs.twimg.com/media/EloJJizWkAArFvI.jpg
http://pbs.twimg.com/media/EluPMIEVoAIjHtR.jpg
http://pbs.twimg.com/media/ElpL00gX0AA48n9.png
http://pbs.twimg.com/media/EluxiF_XYAMulrR.jpg
http://pbs.twimg.com/media/EluRRTTW0AEzV61.jpg
http://pbs.twimg.com/media/ElnARYUXgAA2lR6.jpg
http://pbs.twimg.com/media/EluejLQVkAACzXA.png
http://pbs.twimg.com/media/ElwgoSqW0AE89Mi.jpg
http://pbs.twimg.com/media/Eluv5CCWkAUPw8E.jpg
http://pbs.twimg.com/media/Elstj_bXYAI5xCR.png
http://pbs.twimg.com/media/EltWFdrU8AEtZD4.jpg
http://pbs.twimg.com/media/ElwUIJuXYAIw4r_.png
http://pbs.twimg.com/media/EltiV2rW0AIh57D.jpg
http://pbs.twimg.com/media/ElpnwKRVoAE8EH5.png
http://pbs.twimg.com/media/Elt6MS0U4AUbVr4.jpg
http://pbs.twimg.com/media/ElpJG8jW0AAA7ZQ.jpg
http://pbs.twimg.com/media/Elo0pdpXEAUUPJo.jpg
http://pbs.twimg.com/media/ElpHPgxXgAA8UaP.jpg
http://pbs.twimg.com/media/Elu2MywUYAE8LkU.png
http://pbs.twimg.com/media/Eloo3ZZXgAI43tm.jpg
http://pbs.twimg.com/media/ElogqyJVcAEg4FH.jpg
http://pbs.twimg.com/media/ElpTceNVgAEUr1A.jpg
http://pbs.twimg.com/media/EloY5pfWoAUXVCr.jpg
http://pbs.twimg.com/media/ElleZcHXYAA1fRI.jpg
http://pbs.twimg.com/media/ElnAN5pX0AAvhpa.jpg
http://pbs.twimg.com/media/ElnM18ZWoAQxz3A.jpg
http://pbs.twimg.com/media/Eltbxv5XIAAayW6.jpg
http://pbs.twimg.com/media/EluW563XUAEGcic.jpg
http://pbs.twimg.com/media/Elymr4jU4AA4FXH.png
http://pbs.twimg.com/media/ElwZ5AuWMAMfenh.jpg
http://pbs.twimg.com/media/Elo6EgZXgAE26ip.jpg
http://pbs.twimg.com/media/Elmm8haU0AAdYV2.jpg
http://pbs.twimg.com/media/Elw-v5zUYAEwmkY.png
http://pbs.twimg.com/media/Elw-wHfU8AA1acw.png
http://pbs.twimg.com/media/ElyaTf9VcAA56C-.png
http://pbs.twimg.com/media/Elw-wVuUcAEYv9M.png
http://pbs.twimg.com/media/ElmX2-7WkAEjRXr.jpg
http://pbs.twimg.com/media/Elop4jFXgAA-fmz.jpg
http://pbs.twimg.com/media/EluZmfgVcAI-IiE.jpg
http://pbs.twimg.com/media/ElpeU-0XIAAQusv.jpg
http://pbs.twimg.com/media/Elsv-wtWoAAbV67.png
http://pbs.twimg.com/media/Elwe7-mXYAIBnav.jpg
http://pbs.twimg.com/media/Ello-eGW0AAlpEt.jpg
http://pbs.twimg.com/media/Elo-zUsWMAA5w3M.jpg
http://pbs.twimg.com/media/ElyQ_-XXUAE54D4.jpg
http://pbs.twimg.com/media/Elsv-w3WMAIZIDp.png
http://pbs.twimg.com/media/ElrPzaZUYAA-7uL.png
http://pbs.twimg.com/media/ElpC-ngWoAESLAu.jpg
http://pbs.twimg.com/media/ElooaKOXgAAwV-q.png
http://pbs.twimg.com/media/ElsvD2-XUAMw2az.jpg
http://pbs.twimg.com/media/ElpmuMJXUAA-gIw.png
http://pbs.twimg.com/media/Elsv-wyW0AsSOUc.png
http://pbs.twimg.com/media/EltY50_VMAEd-9d.jpg
http://pbs.twimg.com/media/Elx4gR8U8AAm0-V.jpg
http://pbs.twimg.com/media/Elk-edCXYAAYsxI.jpg
http://pbs.twimg.com/media/Elw5nyyXEAkBQg-.jpg
http://pbs.twimg.com/media/EluU8f2U0AA1-AJ.png
http://pbs.twimg.com/media/EltdBA-VcAEHHwE.jpg
http://pbs.twimg.com/media/EltPW-sVoAIlRtr.png
http://pbs.twimg.com/media/Elpj-mLW0AAtTQX.jpg
http://pbs.twimg.com/media/Elyo-XvU0AIsNoi.png
http://pbs.twimg.com/media/ElpK-nzXUAI8NbY.jpg
http://pbs.twimg.com/media/EluFXX-WkAEjaV8.jpg
http://pbs.twimg.com/media/Elu-KgPW0AAOBEE.jpg
http://pbs.twimg.com/media/Elpcf-VXEAEPARd.png
http://pbs.twimg.com/media/ElMxkB4WoAIHBt-.jpg
http://pbs.twimg.com/media/ElpR-hxXIAELlsF.png
http://pbs.twimg.com/media/Ee-stC3WAAAwZtg.png
http://pbs.twimg.com/media/EloUzVeXYAA4-jz.jpg
http://pbs.twimg.com/media/Elo-jkVWoAEOlv8.jpg
http://pbs.twimg.com/media/Elog1-UWkAEDWqD.jpg
http://pbs.twimg.com/media/EloU84QVcAAN-Iu.jpg
http://pbs.twimg.com/media/ElpakSJXUAElB-W.jpg
http://pbs.twimg.com/media/ElwbyFcXUAIe-7m.jpg
http://pbs.twimg.com/media/Ell-qy0U4AEaWpy.jpg
http://pbs.twimg.com/media/ElwYu4-UYAAwwA6.jpg
http://pbs.twimg.com/media/Elou8dDWkAEhgE-.png
http://pbs.twimg.com/media/ElpCQCpUcAA9uc-.jpg
http://pbs.twimg.com/media/EltILrQXEAA-iR9.jpg
http://pbs.twimg.com/media/ElnA_iPXgAA-5V2.jpg
http://pbs.twimg.com/media/Elohi5iWMAAQ-kE.jpg
http://pbs.twimg.com/media/ElxRsT5XUAs4-UU.jpg
http://pbs.twimg.com/media/Elu-QGAWoAEqIpu.jpg
http://pbs.twimg.com/media/ElwhDn-VoAAvYWC.png
http://pbs.twimg.com/media/ElpK-n8XIAAh1i5.jpg
http://pbs.twimg.com/media/ElpV7e2WkAED-uc.jpg
http://pbs.twimg.com/media/Elo-HuqWMAAbbXH.jpg
http://pbs.twimg.com/media/Elyd7DlW0AA-LSs.jpg
http://pbs.twimg.com/media/EluOkv-WkAEQByx.jpg
http://pbs.twimg.com/media/Ej58Tm-XcAADo4Z.jpg
http://pbs.twimg.com/media/ElpT-qXXIAIeO4Y.jpg
http://pbs.twimg.com/media/EluEQu-XUAAUfWQ.jpg
http://pbs.twimg.com/media/Elt5-9AVkAAL5SE.png
http://pbs.twimg.com/media/ElwN0-NW0AEX490.jpg
http://pbs.twimg.com/media/Elou-XHU8AICxP6.png
http://pbs.twimg.com/media/Elw3VCqX0AAY-5h.jpg
http://pbs.twimg.com/media/Elte6T-U8AULyQ2.jpg
http://pbs.twimg.com/media/ElxAW-WXEAElwgq.png
http://pbs.twimg.com/media/ElpuL-lXgAId7vX.jpg
http://pbs.twimg.com/media/ElyiGm4UYAE5-jc.png
http://pbs.twimg.com/media/ElpK-n1XgAADRPd.jpg
http://pbs.twimg.com/media/ElxFUsrXEAA-HjF.jpg
http://pbs.twimg.com/media/EltuvCsX0AE_-s8.jpg
http://pbs.twimg.com/media/Elo6z8nXYAAOBF-.jpg
http://pbs.twimg.com/media/ElpaqU5WoAE-jCT.png
http://pbs.twimg.com/media/EltWFdqVMAA4r-g.jpg
http://pbs.twimg.com/media/Eltz-jBVgAAZgfS.png
http://pbs.twimg.com/media/Elv7kpGWoAQBX-R.jpg
http://pbs.twimg.com/media/ElofzCnWoAE-E_g.jpg
http://pbs.twimg.com/media/Els_KaaVMAEucd-.jpg
http://pbs.twimg.com/media/EltIfASXIAAuk-7.png
http://pbs.twimg.com/media/Elm4_aNW0AALs-Z.jpg
http://pbs.twimg.com/media/Eloq86YUcAAQy5-.png
http://pbs.twimg.com/media/Elw-hDNXUAA65Pl.png
http://pbs.twimg.com/media/Elo-NiqW0AEMPF3.jpg
http://pbs.twimg.com/media/ElpLMUcXYAQyP-w.jpg
http://pbs.twimg.com/media/Elx4OLrW0AAL-jk.png
http://pbs.twimg.com/media/ElpgQlmWMAQBC-M.jpg
http://pbs.twimg.com/media/Elri-lTVkAEWsZp.jpg
http://pbs.twimg.com/media/Elsv-wwXEAMNHM2.png
http://pbs.twimg.com/media/EllynBYWkAA-qG8.jpg
http://pbs.twimg.com/media/EluxiGFW0AM-Ea3.jpg
http://pbs.twimg.com/media/ElmKqPPUcAE-aw3.jpg
http://pbs.twimg.com/media/EikweTeU0AIiAd-.jpg
http://pbs.twimg.com/media/EltWFdsVgAAQT-R.jpg
http://pbs.twimg.com/media/Elt4SbxU4AEk-Y4.jpg
http://pbs.twimg.com/media/ElogL-UU4AENSMC.jpg
http://pbs.twimg.com/media/ElnNsgcX0AA-dVD.jpg
http://pbs.twimg.com/media/ElucsPNXEAAEn7U.jpg
http://pbs.twimg.com/media/Elu8h-HWMAA4hcy.jpg
http://pbs.twimg.com/media/C1Tui-oXEAAjlCY.jpg
